# Supplementary material for: Detection of Novel Potential Regulators of Stem Cell Differentiation and Cardiogenesis through Combined Genome-Wide Profiling of Protein-Coding Transcripts and microRNAs
Source: Cells. 2021 Sep 18;10(9):2477. doi: 10.3390/cells10092477 (PMC8469649; doi:10.3390/cells10092477)
Supplement: Supplementary file 1 [file cells-10-02477-s001.zip]

Archive with 6 entries (6 files):
- Table S6.xlsx
- Table S1.xlsx
- Table S2.xlsx
- Table S3.xlsx
- Table S4.xlsx
- Table S5.xlsx
