# Supplementary material for: Detection of Novel Potential Regulators of Stem Cell Differentiation and Cardiogenesis through Combined Genome-Wide Profiling of Protein-Coding Transcripts and microRNAs
Source: Cells. 2021 Sep 18;10(9):2477. doi: 10.3390/cells10092477 (PMC8469649; doi:10.3390/cells10092477)
Supplement: Supplementary file 1 [file cells-10-02477-s001.zip › Table S6.xlsx]

## Sheet: InVitroInVivo
	in vitro				in vivo study (doi: https://doi.org/10.1016/j.omtn.2018.04.018, Sup. Table 11)
miRID	Count	GeneSymbol	GeneID	PMID	TG	DETG	DETGNC	Ratio	# DETGNC HD	Symbol HD	GeneID HD	# DETGNC TF	Symbol TF	GeneID TF	DETGNC (HD+TF)	Symbol (HD+TF)	GeneID (HD+TF)
mmu-miR-27a-3p	7	Robo1,Gata3,Zfp36l1,Flrt2,Mef2c,Slc8a1,Bmpr1a	19876,14462,12192,399558,17260,20541,12166	28293796
mmu-miR-34a-5p	7	Pofut1,Fat4,Tab2,Maml1,Angpt1,Pdgfra,Kdm2a	140484,329628,68652,103806,11600,18595,225876	30474870
mmu-let-7b-3p	6	Sfrp2,Lmo4,Vegfa,Hectd1,Acvr1,Frs2	20319,16911,22339,207304,11477,327826	27072074
mmu-miR-680	6	Ctnnb1,Zfp36l1,Foxc1,Gq,Zmiz1,Tgfbr3	12387,12192,17300,14682,328365,21814
mmu-miR-23a-3p	5	Isl1,Sox11,Robo1,Aldh1a2,Med12	16392,20666,19876,19378,59024	31130720
mmu-miR-23b-3p	5	Has2,Pcsk5,Adam19,Whsc1,Nox4	15117,18552,11492,107823,50490	31103821
mmu-miR-705	5	Ncam1,Sh3pxd2b,Kdm2a,Casp7,Gpc3	17967,268396,225876,12369,14734
mmu-miR-762	5	Ncam1,Pdpn,Tgfbr1,Zfp36l1,Nedd4	17967,14726,21812,12192,17999
mmu-miR-106b-5p	4	Pkd1,Heg1,Tgfbr2,Grhl2	18763,77446,21813,252973
mmu-miR-150-5p	4	Efnb2,Prkar1a,Trps1,Erbb2	13642,19084,83925,13866	31122130	408	110	78	0.71	4	Asxl2, Erbb2, Fzd1, Prkar1a	75302, 13866, 14362, 19084	7	Bach2, Egr2, Hmga2, Prdm5, Tardbp, Tcf12, Zfp711	12014, 13654, 15364, 70779, 230908, 21406, 245595	0
mmu-miR-152-3p	4	Dicer1,Ube4b,Gys1,Sos1	192119,63958,14936,20662
mmu-miR-20b-5p	4	Heg1,Pkd1,Nrp2,Tgfbr2	77446,18763,18187,21813	25898012	520	129	39	0.3	3	Heg1, Nrp2, Pkd1	77446, 18187, 18763	3	Hlf, Klf9, Zbtb4	217082, 16601, 75580	0
mmu-miR-27b-3p	4	Smad4,Pdgfra,Ccm2,Tgfbr3	17128,18595,216527,21814	27072074
mmu-miR-3473a	4	Vegfa,Gab1,Camk2d,Mdm4	22339,14388,108058,17248		381	92	62	0.67	6	Aldh1a2, Camk2d, Col11a1, Prox1, Tead1, Vegfa	19378, 108058, 12814, 19130, 21676, 22339	10	Bcl11b, Creb3l2, Hcfc1, Hmga2, Pbx1, Pbx2, Prox1, Rcor1, Tead1, Zfp354c	58208, 208647, 15161, 15364, 18514, 18515, 19130, 217864, 21676, 30944	2	Prox1, Tead1	19130, 21676
mmu-miR-466f-3p	4	Pitx2,Wisp1,Zfpm2,Kif3a	18741,22402,22762,16568
mmu-miR-106a-5p	3	Heg1,Pkd1,Tgfbr2	77446,18763,21813	30004470	582	150	52	0.35	4	Heg1, Nrp2, Pkd1, Vegfa	77446, 18187, 18763, 22339	5	Ar, Hlf, Klf9, Stat3, Zbtb4	11835, 217082, 16601, 20848, 75580	0
mmu-miR-148a-3p	3	Dicer1,Ube4b,Adam19	192119,63958,11492	25630970
mmu-miR-1906	3	Vegfa,Pkd2,S1pr1	22339,18764,13609
mmu-miR-194-5p	3	Nfatc3,Fgfr1,Mtor	18021,14182,56717
mmu-miR-19b-3p	3	Mef2a,Tgfbr2,Sgcb	17258,21813,24051	29664809	624	175	62	0.35	4	Acadm, Heg1, Nox4, Sgcb	11364, 77446, 50490, 24051	1	Zbtb4	75580	0
mmu-miR-30b-5p	3	Arid1a,Chd7,Rbm15	93760,320790,229700
mmu-miR-30c-5p	3	Nfatc3,Adam19,Bcor	18021,11492,71458	30279543
mmu-miR-30d-5p	3	Sos1,Arid1a,Chd7	20662,93760,320790
mmu-miR-3472	3	Sema3c,Tmem100,Foxc1	20348,67888,17300		87	24	19	0.79	2	Foxc1, Smad3	17300, 17127	2	Foxc1, Smad3	17300, 17127	2	Foxc1, Smad3	17300, 17127
mmu-miR-671-5p	3	Asxl2,Trps1,Jag1	75302,83925,16449
mmu-miR-93-5p	3	Heg1,Pkd1,Tgfbr2	77446,18763,21813
mmu-miR-10b-5p	2	Atf2,Crkl	11909.1	25083871
mmu-miR-1224-5p	2	Camk2d,Ncam1	108058
mmu-miR-125a-3p	2	Notch2,Hspg2	18129.2
mmu-miR-125b-5p	2	Gys1,Whsc1	14936.1
mmu-miR-130a-3p	2	Heg1,Sgcb	77446.2
mmu-miR-132-3p	2	Sos1,Mapk1	20662.3		357	111	84	0.76	5	Adamts6, Isl1, Nek8, Twist1, Wt1	108154, 16392, 140859, 22160, 22431	11	Foxo3, Foxp2, Fubp1, Hmga2, Isl1, Meis1, Nfya, Runx1t1, Taf4a, Twist1, Wt1	56484, 114142, 51886, 15364, 16392, 17268, 18044, 12395, 228980, 22160, 22431	3	Isl1, Twist1, Wt1	16392, 22160, 22431
mmu-miR-148b-3p	2	Pten,Med1	19211.2
mmu-miR-149-5p	2	Gab1,Asxl2	14388.8	1.95362e+07	579	157	97	0.62	5	Foxc1, Frem2, Gab1, Lox, Pdgfra	17300, 242022, 14388, 16948, 18595	4	Foxc1, Tcerg1, Ybx1, Zfp354c	17300, 56070, 22608, 30944	1	Foxc1	17300
mmu-miR-15b-5p	2	Mylk3,Insr	213435
mmu-miR-17-3p	2	Fgf1,Mef2a	14164.2		208	51	16	0.31	1	Fgf1	14164	1	Ebf1	13591	0
mmu-miR-181a-5p	2	Atg5,Smarca4	11793.2
mmu-miR-181b-5p	2	Luzp1,Notch2	269593		560	158	29	0.18	1	Cxadr	13052	4	Hlf, Klf6, Nr1d2, Zbtb4	217082, 23849, 353187, 75580	0
mmu-miR-18a-3p	2	Kcnj8,Heyl	16523.6		194	41	17	0.41	2	Kcnj8, Pkd1	16523, 18763	2	Klf9, Tef	16601, 21685	0
mmu-miR-18a-5p	2	Nr3c1,Fgf1	14815.1		177	38	13	0.34	2	Fgf1, Stk4	14164, 58231	3	Klf6, Zbtb20, Zbtb4	23849, 56490, 75580	0
mmu-miR-20a-5p	2	Cxadr,Pten	13052.2	20008935	539	138	43	0.31	6	Cxadr, Heg1, Id1, Mapk14, Nrp2, Pkd1	13052, 77446, 15901, 26416, 18187, 18763	5	Hlf, Id1, Klf9, Ppara, Zbtb4	217082, 15901, 16601, 19013, 75580	1	Id1	15901
mmu-miR-212-3p	2	Mapk1,Sall1	26413.6
mmu-miR-214-3p	2	Ly6e,Luzp1	17069.3
mmu-miR-22-3p	2	Creb1,Ift140	12912.1		621	135	90	0.67	5	Erbb3, Foxp1, Hey2, Prox1, Tgfbr1	13867, 108655, 15214, 19130, 21812	15	Arid3b, Csrnp2, Foxp1, Hey2, Hmga2, Jarid2, Mecp2, Meis2, Nfya, Nfyb, Plagl2, Prox1, Rcor1, Rfx7, Zscan18	56380, 207785, 108655, 15214, 15364, 16468, 17257, 17536, 18044, 18045, 54711, 19130, 217864, 319758, 232875	3	Foxp1, Hey2, Prox1	108655, 15214, 19130
mmu-miR-222-3p	2	Map2k4,Zfpm2	26398.2		318	101	79	0.78	3	Bmpr1a, Chd7, Zfpm2	12166, 320790, 22762	13	Arid3b, Bmpr1a, Camta1, Crebzf, Fos, Meis2, Nfyb, Pbx3, Rfx3, Rfx7, Tcf12, Tcf7l2, Zfpm2	56380, 12166, 100072, 233490, 14281, 17536, 18045, 18516, 19726, 319758, 21406, 21416, 22762	2	Bmpr1a, Zfpm2	12166, 22762
mmu-miR-28a-5p	2	Ahr,Notch1	11622.2
mmu-miR-30a-5p	2	Arid1a,Chd7	93760.3		587	180	148	0.82	13	Actc1, Acvr1, Adam19, Adamts6, Camk2d, Chd7, Ednra, Gli2, Hdac9, Lox, Ncam1, Nedd4, Wisp1	11464, 11477, 11492, 108154, 108058, 320790, 13617, 14633, 79221, 16948, 17967, 17999, 22402	11	Camta1, Gli2, Grhl1, Jarid2, Meis2, Nfyb, Plagl2, Rfx7, Yy1, Zfp280b, Zfp770	100072, 14633, 195733, 16468, 17536, 18045, 54711, 319758, 22632, 64453, 228491	1	Gli2	14633
mmu-miR-322-5p	2	Ly6e,Sall4	17070
mmu-miR-335-5p	2	Mapk11,Alpk3	19094.1		184	44	14	0.32	0			0			0
mmu-miR-466c-5p	2	Heg1,Nrp2	77446.2
mmu-miR-466g	2	Nexn,Kif3a	68810.2
mmu-miR-483-3p	2	Alpk3,Med1	116904
mmu-miR-706	2	Pkd2,Mef2c	18764.2
mmu-miR-708-3p	2	Sgcb,Ptpn11	24051.2		166	52	20	0.38	0			1	Dach1	13134	0
mmu-miR-709	2	Dnm2,Fadd	13430.1	21258322
mmu-miR-712-5p	2	Sox9,Lm	20682.2	21258322
mmu-miR-760-3p	2	Pde2a,Grhl2	207728
mmu-let-7b-5p	1	Casp3	12367		478	155	121	0.78	6	Casp3, Dusp6, Itga4, Prickle1, Tgfbr1, Thbs1	12367, 67603, 16401, 106042, 21812, 21825	13	Ahctf1, Crem, Csrnp2, E2f5, Foxp2, Hif3a, Hmga2, Lcor, Meis2, Pbx1, Pbx3, Plagl2, Zfp12	226747, 12916, 207785, 13559, 114142, 53417, 15364, 212391, 17536, 18514, 18516, 54711, 231866	0
mmu-let-7f-5p	1	Casp3	12367		270	74	62	0.84	2	Casp3, Tgfbr1	12367, 21812	8	Ahctf1, E2f5, Foxp2, Hmga2, Pbx1, Pbx3, Plagl2, Sub1	226747, 13559, 114142, 15364, 18514, 18516, 54711, 20024	0
mmu-let-7g-5p	1	Casp3	12367		270	72	60	0.83	2	Casp3, Tgfbr1	12367, 21812	7	Ahctf1, E2f5, Foxp2, Hmga2, Pbx1, Pbx3, Plagl2	226747, 13559, 114142, 15364, 18514, 18516, 54711	0
mmu-miR-100-5p	1	Mtor	56717		20	6	3	0.5	0			0			0
mmu-miR-10a-5p	1	Atf2	11909		306	88	65	0.74	2	Gata3, Ltbp1	14462, 268977	3	Bach2, Cbfa2t2, Gata3	12014, 12396, 14462	1	Gata3	14462
mmu-miR-125a-5p	1	Luzp1	269593
mmu-miR-128-3p	1	Ndst1	15531
mmu-miR-130b-3p	1	Tgfbr2	21813		385	114	31	0.27	1	Heg1	77446	4	Mecp2, Meox2, Pparg, Zbtb4	17257, 17286, 19016, 75580	0
mmu-miR-135a-1-3p	1	Gab1	14388
mmu-miR-138-5p	1	Pde2a	207728		687	179	60	0.34	4	Heg1, Myh11, Pde2a, Stk4	77446, 17880, 207728, 58231	5	Dach1, Epas1, Nfix, Tcf4, Zbtb4	13134, 13819, 18032, 21413, 75580	0
mmu-miR-155-5p	1	Kdm2a	225876		386	121	39	0.32	2	Hdac9, Sorbs2	79221, 234214	9	Camta1, Dach1, Jarid2, Meis1, Nfia, Tcf4, Tcf7l2, Tle4, Zbtb20	100072, 13134, 16468, 17268, 18027, 21413, 21416, 21888, 56490	0
mmu-miR-15a-5p	1	G6pdx	14381
mmu-miR-16-5p	1	Jag1	16449	20962322
mmu-miR-17-5p	1	Cpe	12876	19536157	739	213	75	0.35	6	Heg1, Id1, Nrp2, Osr1, Pkd1, Ppp3r1	77446, 15901, 18187, 23967, 18763, 19058	8	Bcl6, Crebrf, Hlf, Id1, Klf9, Nfia, Tfe3, Zbtb4	12053, 77128, 217082, 15901, 16601, 18027, 209446, 75580	1	Id1	15901
mmu-miR-181c-5p	1	Smarca4	20586	26203562
mmu-miR-182-5p	1	Ahr	11622		825	246	67	0.27	2	Gli2, Myocd	14633, 214384	9	Ebf1, Ebf2, Ebf3, Epas1, Gli2, Hlf, Maf, Myocd, Nr1d2	13591, 13592, 13593, 13819, 14633, 217082, 17132, 214384, 353187	2	Gli2, Myocd	14633, 214384
mmu-miR-185-5p	1	Gab1	14388
mmu-miR-1894-5p	1	Heyl	56198
mmu-miR-1895	1	Ccm2	216527
mmu-miR-192-5p	1	Med12	59024
mmu-miR-1931	1	Fat4	329628		128	36	21	0.58	2	Fat4, Flrt3	329628, 71436	2	Nfia, Zfp937	18027, 245174	0
mmu-miR-1946a	1	Speg	11790		70	22	12	0.55	0			3	Bach2, Meis2, Mga	12014, 17536, 29808	0
mmu-miR-195a-5p	1	Wisp1	22402		630	165	125	0.76	5	Flrt3, Has2, Map2k1, Vegfa, Wisp1	71436, 15117, 26395, 22339, 22402	8	Bcl11b, Camta1, E2f7, Lcor, Nfia, Pbx3, Taf5, Zfp40	58208, 100072, 52679, 212391, 18027, 18516, 226182, 22700	0
mmu-miR-1968-5p	1	Insr	16337
mmu-miR-200c-3p	1	Pkd1	18763
mmu-miR-203-3p	1	Gys1	14936	26203562	355	108	73	0.68	3	Adamts6, Camk2d, Vcan	108154, 108058, 13003	7	Crebzf, Csrnp2, Ebf3, Rfx7, Sub1, Tardbp, Zfp292	233490, 207785, 13593, 319758, 20024, 230908, 30046	0
mmu-miR-24-3p	1	Adam19	11492	19536157
mmu-miR-26a-5p	1	Luzp1	269593	19536157
mmu-miR-290a-5p	1	Akap6	238161		232	73	26	0.36	0			1	Elf1	13709	0
mmu-miR-297a-5p	1	Insr	16337	19536157
mmu-miR-301b-3p	1	Tgfbr2	21813		565	169	92	0.54	5	Atf2, Cdc42, Heg1, Nox4, Sorbs2	11909, 12540, 77446, 50490, 234214	7	Atf2, Klf9, Meox1, Meox2, Pparg, Zbtb4, Zfp217	11909, 16601, 17285, 17286, 19016, 75580, 228913	1	Atf2	11909
mmu-miR-330-5p	1	Tbx5	21388	21258322
mmu-miR-331-3p	1	Id1	15901
mmu-miR-345-5p	1	Gab1	14388
mmu-miR-34c-5p	1	Notch2	18129		330	87	26	0.3	0			1	Bcl6	12053	0
mmu-miR-351-5p	1	Alpk3	116904		348	64	22	0.34	0			1	Stat1	20846	0
mmu-miR-423-3p	1	Fgf1	14164
mmu-miR-466i-5p	1	Ncam1	17967	21258322
mmu-miR-467a-3p	1	Pkd1	18763		750	222	51	0.23	4	Cdc42, Cxadr, Nox4, Pkd1	12540, 13052, 50490, 18763	3	Dach1, Klf6, Meox2	13134, 23849, 17286	0
mmu-miR-467b-3p	1	Pcsk5	18552
mmu-miR-494-3p	1	Cxadr	13052		262	78	21	0.27	1	Cxadr	13052	2	Hlf, Nr1d2	217082, 353187	0
mmu-miR-501-5p	1	Mt1	17420		311	102	33	0.32	2	Foxc1, Itga4	17300, 16401	1	Foxc1	17300	1	Foxc1	17300
mmu-miR-5107-5p	1	Ttn	22138	23142080
mmu-miR-874-3p	1	Wt1	22431
mmu-miR-99a-5p	1	Mtor	56717
