# Supplementary material for: Detection of Novel Potential Regulators of Stem Cell Differentiation and Cardiogenesis through Combined Genome-Wide Profiling of Protein-Coding Transcripts and microRNAs
Source: Cells. 2021 Sep 18;10(9):2477. doi: 10.3390/cells10092477 (PMC8469649; doi:10.3390/cells10092477)
Supplement: Supplementary file 1 [file cells-10-02477-s001.zip › Table S1.xlsx]

## Sheet: Day4
Symbol	Name	GeneID	logFC	AveExpr	t	P.Value	adj.P.Val
Aplnr	apelin receptor	23796	8.29993	8.73967	35.2479	7.82651e-16	8.90078e-13
Cdh11	cadherin 11	12552	8.28453	10.0015	78.36	5.28403e-21	1.38214e-16
Nr0b1	nuclear receptor subfamily 0, group B, member 1	11614	-7.83926	4.91524	-33.9896	1.34094e-15	1.25268e-12
Nrp1	neuropilin 1	18186	7.27308	10.1096	40.0017	1.19751e-16	3.13232e-13
Rgs5	regulator of G-protein signaling 5	19737	7.20137	7.44847	19.8491	3.57711e-12	3.09736e-10
Morc1	microrchidia 1	17450	-7.09555	5.26768	-22.1286	7.37854e-13	9.27887e-11
Asb4	ankyrin repeat and SOCS box-containing 4	65255	6.89499	9.26594	35.5262	6.96549e-16	8.67601e-13
Zfp42	zinc finger protein 42	22702	-6.72744	6.61244	-14.9664	2.02884e-10	7.25969e-09
Gm7325	predicted gene 7325	653016	-6.72529	4.93851	-23.5677	2.94225e-13	4.81002e-11
Sox17	SRY (sex determining region Y)-box 17	20671	6.69691	8.10736	36.4719	4.71844e-16	7.13726e-13
Esrrb	estrogen related receptor, beta	26380	-6.68237	5.16004	-34.3374	1.15332e-15	1.16028e-12
Fbxo15	F-box protein 15	50764	-6.60742	6.46595	-19.2933	5.393e-12	4.1612e-10
Mageb16	melanoma antigen family B, 16	71967	-6.51823	5.5315	-33.0519	2.02882e-15	1.57659e-12
Dppa2	developmental pluripotency associated 2	73703	-6.48693	5.68142	-15.094	1.79984e-10	6.57521e-09
T	brachyury	20997	6.46496	5.40388	13.3757	9.78455e-10	2.51484e-08
Pmp22	peripheral myelin protein 22	18858	6.45165	10.2255	32.2128	2.96769e-15	2.04279e-12
Tcl1	T cell lymphoma breakpoint 1	21432	-6.39264	5.58012	-23.5556	2.96445e-13	4.81622e-11
Tdh	L-threonine dehydrogenase	58865	-6.18692	7.04639	-29.362	1.16592e-14	5.64759e-12
Ooep	oocyte expressed protein	67968	-6.18436	5.72512	-23.3173	3.43918e-13	5.37758e-11
Dnmt3l	DNA (cytosine-5-)-methyltransferase 3-like	54427	-6.14118	5.72946	-27.441	3.15855e-14	1.10475e-11
Foxf1	forkhead box F1	15227	6.10481	8.41547	40.9116	8.57319e-17	3.13232e-13
Rpl39l	ribosomal protein L39-like	68172	-6.09551	5.86304	-27.8639	2.52212e-14	9.56104e-12
Bmper	BMP-binding endothelial regulator	73230	6.08419	6.96137	20.9661	1.61759e-12	1.65279e-10
Lgals3	lectin, galactose binding, soluble 3	16854	-6.07908	8.11053	-22.476	5.88008e-13	7.84721e-11
Hand2	heart and neural crest derivatives expressed transcript 2	15111	6.02739	8.98169	30.6955	6.05401e-15	3.5064e-12
Tbx20	T-box 20	57246	6.00191	7.78452	33.1391	1.9512e-15	1.57659e-12
Trap1a	tumor rejection antigen P1A	22037	-5.97608	6.13961	-16.4484	5.32019e-11	2.46301e-09
Calml4	calmodulin-like 4	75600	-5.97161	7.4043	-40.349	1.05318e-16	3.13232e-13
Klf2	Kruppel-like factor 2 (lung)	16598	-5.9411	7.29216	-24.0835	2.14381e-13	3.94899e-11
Liph	lipase, member H	239759	-5.89075	6.12913	-31.6852	3.78835e-15	2.54082e-12
Amot	angiomotin	27494	5.8508	10.3886	20.8426	1.76245e-12	1.77994e-10
AU018091	expressed sequence AU018091	245128	-5.83187	4.89327	-36.241	5.18438e-16	7.13726e-13
Aass	aminoadipate-semialdehyde synthase	30956	-5.82446	4.76671	-41.8718	6.07271e-17	3.13232e-13
Rspo3	R-spondin 3	72780	5.77384	7.24148	48.1492	7.5944e-18	9.93234e-14
Cxcr4	chemokine (C-X-C motif) receptor 4	12767	5.75811	6.16058	21.9794	8.14288e-13	9.90667e-11
Cyp26a1	cytochrome P450, family 26, subfamily a, polypeptide 1	13082	5.75765	6.99032	32.275	2.88432e-15	2.04279e-12
Spp1	secreted phosphoprotein 1	20750	-5.72605	9.30558	-20.523	2.20547e-12	2.11313e-10
Enox1	ecto-NOX disulfide-thiol exchanger 1	239188	-5.7215	6.19077	-22.9229	4.4122e-13	6.44748e-11
Laptm5	lysosomal-associated protein transmembrane 5	16792	-5.71825	7.56298	-26.29	5.92999e-14	1.66786e-11
Zfp936	zinc finger protein 936	668620	-5.65015	4.53913	-24.1104	2.10909e-13	3.94054e-11
Bmp5	bone morphogenetic protein 5	12160	5.60344	7.11672	27.2615	3.47876e-14	1.16659e-11
Fgf4	fibroblast growth factor 4	14175	-5.5866	5.01232	-21.0785	1.49668e-12	1.55351e-10
Lhx1	LIM homeobox protein 1	16869	5.57459	5.75061	16.2786	6.16754e-11	2.76241e-09
Prdm6	PR domain containing 6	225518	5.56592	8.00851	40.1599	1.12929e-16	3.13232e-13
Jam2	junction adhesion molecule 2	67374	-5.55365	6.92163	-19.8758	3.50815e-12	3.05876e-10
Mael	maelstrom spermatogenic transposon silencer	98558	-5.4979	3.73788	-37.9409	2.62642e-16	5.28455e-13
Dpys	dihydropyrimidinase	64705	-5.49495	4.67518	-27.103	3.79018e-14	1.20902e-11
Wnt5a	wingless-type MMTV integration site family, member 5A	22418	5.49239	7.62135	25.0335	1.2165e-13	2.91927e-11
Msx2	msh homeobox 2	17702	5.48219	7.13808	34.6388	1.01329e-15	1.06018e-12
Eomes	eomesodermin	13813	5.44395	6.20927	20.6107	2.07318e-12	2.01947e-10
Mixl1	Mix1 homeobox-like 1 (Xenopus laevis)	27217	5.42442	5.23221	21.5799	1.06344e-12	1.21544e-10
Psma8	proteasome (prosome, macropain) subunit, alpha type, 8	73677	-5.42249	4.06563	-36.3204	5.01887e-16	7.13726e-13
Gtsf1l	gametocyte specific factor 1-like	68236	-5.39593	5.60784	-40.7615	9.05428e-17	3.13232e-13
Plac1	placental specific protein 1	56096	5.37428	8.41405	15.4548	1.2889e-10	5.03942e-09
Abcb1a	ATP-binding cassette, sub-family B (MDR/TAP), member 1A	18671	-5.34468	3.66759	-31.3754	4.38026e-15	2.86436e-12
Nupr1	nuclear protein transcription regulator 1	56312	-5.28652	7.64318	-14.9269	2.10589e-10	7.45769e-09
Fbn2	fibrillin 2	14119	5.28647	8.67018	26.4117	5.54102e-14	1.5754e-11
Igf2	insulin-like growth factor 2	16002	5.26794	12.1162	30.6573	6.1664e-15	3.5064e-12
Pdgfra	platelet derived growth factor receptor, alpha polypeptide	18595	5.23424	9.32125	24.4764	1.69167e-13	3.60881e-11
Pcsk5	proprotein convertase subtilisin/kexin type 5	18552	5.21169	7.97963	32.224	2.95258e-15	2.04279e-12
Bmp2	bone morphogenetic protein 2	12156	5.16973	7.65487	28.4374	1.86837e-14	7.7573e-12
Cnpy1	canopy FGF signaling regulator 1	269637	-5.15942	4.03086	-18.9623	6.92294e-12	4.90741e-10
Hsf2bp	heat shock transcription factor 2 binding protein	74377	-5.0931	4.65923	-38.5355	2.08506e-16	4.54491e-13
Pdgfrb	platelet derived growth factor receptor, beta polypeptide	18596	5.05743	8.47814	13.5062	8.54929e-10	2.24974e-08
Mum1l1	melanoma associated antigen (mutated) 1-like 1	245631	5.03731	8.88538	20.7208	1.91899e-12	1.92318e-10
Triml1	tripartite motif family-like 1	244448	-5.00115	3.55278	-26.9672	4.08069e-14	1.28601e-11
Tdrd12	tudor domain containing 12	71981	-4.99057	4.98723	-33.582	1.60319e-15	1.39782e-12
Dkk1	dickkopf WNT signaling pathway inhibitor 1	13380	4.96659	5.6535	20.1013	2.97955e-12	2.70611e-10
Pcdh7	protocadherin 7	54216	4.96468	7.05446	31.0596	5.0865e-15	3.1678e-12
Msx1	msh homeobox 1	17701	4.95873	6.63113	30.0381	8.33362e-15	4.42921e-12
Wls	wntless homolog (Drosophila)	68151	4.95287	9.47474	17.566	2.07934e-11	1.1769e-09
Enpp3	ectonucleotide pyrophosphatase/phosphodiesterase 3	209558	-4.91808	5.29219	-15.9467	8.2655e-11	3.53269e-09
Ccnd2	cyclin D2	12444	4.9142	9.97587	16.7414	4.13601e-11	2.06461e-09
Bnc2	basonuclin 2	242509	-4.91142	8.30564	-27.7727	2.64679e-14	9.86759e-12
Dppa4	developmental pluripotency associated 4	73693	-4.89398	7.64895	-20.1554	2.86577e-12	2.62098e-10
Aqp3	aquaporin 3	11828	-4.89371	3.47218	-12.8847	1.64302e-09	3.85094e-08
Kdr	kinase insert domain protein receptor	16542	4.8871	8.61577	18.7415	8.19625e-12	5.64183e-10
Vstm2b	V-set and transmembrane domain containing 2B	58188	4.87083	7.39453	21.2375	1.34191e-12	1.41533e-10
Lhfp	lipoma HMGIC fusion partner	108927	4.86267	7.56107	20.6182	2.06226e-12	2.01947e-10
Gdf3	growth differentiation factor 3	14562	-4.85291	5.89613	-28.999	1.40062e-14	6.42735e-12
Rasgrp2	RAS, guanyl releasing protein 2	19395	-4.84247	5.14507	-36.7461	4.22224e-16	7.13726e-13
Neurod1	neurogenic differentiation 1	18012	-4.83317	4.71465	-12.1807	3.55909e-09	7.32455e-08
Tfcp2l1	transcription factor CP2-like 1	81879	-4.83171	6.90977	-19.5338	4.50936e-12	3.61814e-10
Tspan12	tetraspanin 12	269831	4.82792	7.25871	16.4382	5.36715e-11	2.47662e-09
Hmga2	high mobility group AT-hook 2	15364	4.82383	10.2297	22.537	5.65212e-13	7.64801e-11
1700097N02Rik	RIKEN cDNA 1700097N02 gene	67522	-4.81224	3.76969	-13.9689	5.3441e-10	1.56801e-08
Mogat2	monoacylglycerol O-acyltransferase 2	233549	4.81103	7.73357	25.0407	1.21141e-13	2.91927e-11
Col4a5	collagen, type IV, alpha 5	12830	4.80634	8.75446	24.112	2.10694e-13	3.94054e-11
Fgf3	fibroblast growth factor 3	14174	4.76541	4.79144	24.874	1.33602e-13	3.0926e-11
Igfbp4	insulin-like growth factor binding protein 4	16010	4.75076	10.1531	22.6285	5.32791e-13	7.37366e-11
Tgfb2	transforming growth factor, beta 2	21808	4.74814	7.38112	29.2048	1.26197e-14	6.00169e-12
Nr5a2	nuclear receptor subfamily 5, group A, member 2	26424	-4.74491	7.27272	-19.9927	3.22271e-12	2.86722e-10
Cdh2	cadherin 2	12558	4.72844	8.32315	17.2994	2.58873e-11	1.38191e-09
Lncenc1	long non-coding RNA, embryonic stem cells expressed 1	100039691	-4.72666	4.07936	-37.6611	2.93139e-16	5.47689e-13
Sox2	SRY (sex determining region Y)-box 2	20674	-4.71515	8.8629	-9.94742	5.3985e-08	7.0288e-07
Pcdh18	protocadherin 18	73173	4.70848	7.45155	23.6349	2.82228e-13	4.67229e-11
Hoxd1	homeobox D1	15429	4.70616	4.86081	22.5945	5.44611e-13	7.49757e-11
Ackr3	atypical chemokine receptor 3	12778	4.69097	10.0771	14.362	3.62295e-10	1.16134e-08
C77370	expressed sequence C77370	245555	-4.68377	6.10294	-17.6988	1.86659e-11	1.0778e-09
Serpinb6c	serine (or cysteine) peptidase inhibitor, clade B, member 6c	97848	-4.68063	4.1827	-23.0616	4.04013e-13	6.10854e-11
Manba	mannosidase, beta A, lysosomal	110173	-4.66749	6.98849	-23.942	2.33674e-13	4.10215e-11
Ddx4	DEAD (Asp-Glu-Ala-Asp) box polypeptide 4	13206	-4.66388	3.93664	-13.7695	6.53253e-10	1.81008e-08
Mylpf	myosin light chain, phosphorylatable, fast skeletal muscle	17907	-4.66273	6.58426	-12.2474	3.30236e-09	6.89942e-08
Dppa3	developmental pluripotency-associated 3	73708	-4.64466	6.54827	-13.2015	1.1738e-09	2.92131e-08
Rnf17	ring finger protein 17	30054	-4.63639	4.93241	-24.4711	1.697e-13	3.60881e-11
Capn6	calpain 6	12338	4.62172	8.26615	21.5278	1.10151e-12	1.24728e-10
Klhl6	kelch-like 6	239743	4.61852	7.01318	21.1895	1.38676e-12	1.45676e-10
D630045M09Rik	RIKEN cDNA D630045M09 gene	432777	-4.61713	5.08044	-35.3476	7.50572e-16	8.90078e-13
Frem1	Fras1 related extracellular matrix protein 1	329872	4.59802	7.15796	34.8997	9.06647e-16	9.88132e-13
Apcdd1	adenomatosis polyposis coli down-regulated 1	494504	4.59002	7.7341	17.9504	1.52429e-11	9.16573e-10
Vopp1	vesicular, overexpressed in cancer, prosurvival protein 1	232023	4.5846	7.17218	34.1391	1.25655e-15	1.21732e-12
Mcf2	mcf.2 transforming sequence	109904	-4.58255	3.9444	-15.693	1.03782e-10	4.24825e-09
Greb1	gene regulated by estrogen in breast cancer protein	268527	4.56576	6.95781	15.9339	8.36034e-11	3.56159e-09
Zcchc12	zinc finger, CCHC domain containing 12	72693	4.55474	7.95949	13.9755	5.30918e-10	1.56036e-08
Tex19.1	testis expressed gene 19.1	73679	-4.53602	5.73025	-19.0046	6.70428e-12	4.83096e-10
Platr10	pluripotency associated transcript 10	69193	-4.52937	4.77562	-33.0294	2.04931e-15	1.57659e-12
Gata6	GATA binding protein 6	14465	4.52771	9.49183	32.2565	2.9088e-15	2.04279e-12
Socs3	suppressor of cytokine signaling 3	12702	-4.52635	6.35802	-17.3037	2.57937e-11	1.37973e-09
A730054J21Rik	RIKEN cDNA A730054J21 gene	320862	4.49478	8.12642	28.6887	1.64121e-14	7.15487e-12
Lgr5	leucine rich repeat containing G protein coupled receptor 5	14160	4.48533	5.11584	19.6468	4.14836e-12	3.41222e-10
Zfp819	zinc finger protein 819	74400	-4.47275	4.34552	-29.9713	8.61189e-15	4.42921e-12
Gtsf1	gametocyte specific factor 1	74174	-4.46159	3.85561	-31.006	5.21781e-15	3.17401e-12
Cd44	CD44 antigen	12505	4.46034	7.72153	14.3348	3.72077e-10	1.17826e-08
C730049O14Rik	RIKEN cDNA C730049O14 gene	320117	-4.4516	6.79684	-19.8611	3.54597e-12	3.08146e-10
Zfp711	zinc finger protein 711	245595	4.44892	8.31174	17.4745	2.24104e-11	1.24935e-09
Gbx2	gastrulation brain homeobox 2	14472	-4.44757	4.47084	-24.191	2.00851e-13	3.92064e-11
Abcc4	ATP-binding cassette, sub-family C (CFTR/MRP), member 4	239273	-4.4403	8.52887	-30.5284	6.56215e-15	3.65205e-12
Has2	hyaluronan synthase 2	15117	4.42324	8.6355	24.2913	1.89052e-13	3.83335e-11
Ets1	E26 avian leukemia oncogene 1, 5' domain	23871	4.41622	8.38769	19.8298	3.6279e-12	3.11131e-10
Rex2	reduced expression 2	100043034	-4.41496	4.12519	-16.5591	4.835e-11	2.32849e-09
Frzb	frizzled-related protein	20378	4.41344	6.42666	15.5936	1.13558e-10	4.56274e-09
Inhbb	inhibin beta-B	16324	-4.40746	4.69773	-22.1314	7.36488e-13	9.27887e-11
Hck	hemopoietic cell kinase	15162	-4.38293	4.97173	-17.7068	1.85445e-11	1.07316e-09
Evx1	even-skipped homeobox 1	14028	4.37253	5.37803	19.8827	3.49056e-12	3.05876e-10
Lrrc34	leucine rich repeat containing 34	71827	-4.36891	5.78138	-14.1312	4.54677e-10	1.3813e-08
Slc7a3	solute carrier family 7 (cationic amino acid transporter, y+ system), member 3	11989	-4.36165	7.36407	-19.3826	5.04517e-12	3.96556e-10
Chchd10	coiled-coil-helix-coiled-coil-helix domain containing 10	103172	-4.35871	8.79805	-23.8487	2.47411e-13	4.22667e-11
Greb1l	growth regulation by estrogen in breast cancer-like	381157	4.35611	8.34669	22.9959	4.21209e-13	6.22462e-11
Fabp3	fatty acid binding protein 3, muscle and heart	14077	-4.32121	8.55576	-18.9942	6.757e-12	4.85558e-10
L1td1	LINE-1 type transposase domain containing 1	381591	-4.31791	8.00743	-13.2885	1.07152e-09	2.70537e-08
Hsd17b14	hydroxysteroid (17-beta) dehydrogenase 14	66065	-4.31761	5.01816	-26.94	4.14165e-14	1.28968e-11
Fut9	fucosyltransferase 9	14348	-4.29664	4.49272	-10.3112	3.36184e-08	4.72011e-07
Zeb2	zinc finger E-box binding homeobox 2	24136	4.27656	7.82387	13.699	7.01754e-10	1.92006e-08
Irak3	interleukin-1 receptor-associated kinase 3	73914	-4.27601	3.8042	-16.2103	6.54771e-11	2.90655e-09
Khdc3	KH domain containing 3, subcortical maternal complex member	66991	-4.27458	4.58894	-28.7539	1.58725e-14	7.03688e-12
Rnf125	ring finger protein 125	67664	-4.26105	6.38899	-19.7683	3.79453e-12	3.21576e-10
Naa11	N(alpha)-acetyltransferase 11, NatA catalytic subunit	97243	-4.25949	3.58205	-27.411	3.20989e-14	1.10475e-11
Dnajc6	DnaJ heat shock protein family (Hsp40) member C6	72685	-4.25912	4.84598	-14.4843	3.21632e-10	1.05425e-08
Dmrt1	doublesex and mab-3 related transcription factor 1	50796	-4.24939	5.68697	-24.2095	1.9862e-13	3.90625e-11
Mt1	metallothionein 1	17748	-4.24931	11.6129	-21.2733	1.30941e-12	1.4037e-10
Smad6	SMAD family member 6	17130	4.24712	7.8903	28.0623	2.27196e-14	8.86981e-12
Cpt1a	carnitine palmitoyltransferase 1a, liver	12894	-4.24554	7.18265	-19.2641	5.51239e-12	4.21601e-10
Usp18	ubiquitin specific peptidase 18	24110	4.23923	6.60159	14.6013	2.87247e-10	9.55919e-09
Tbx2	T-box 2	21385	4.22733	5.90942	17.8408	1.66435e-11	9.8272e-10
Icam1	intercellular adhesion molecule 1	15894	-4.21868	6.88793	-27.4157	3.20183e-14	1.10475e-11
Lrrc2	leucine rich repeat containing 2	74249	-4.19716	4.36369	-28.766	1.57742e-14	7.03688e-12
Prkd1	protein kinase D1	18760	4.18926	7.66231	24.1718	2.03195e-13	3.93701e-11
Slc27a2	solute carrier family 27 (fatty acid transporter), member 2	26458	-4.17829	6.25395	-13.9132	5.65126e-10	1.62995e-08
Krt8	keratin 8	16691	4.1734	11.8235	11.1592	1.16962e-08	1.98086e-07
Foxa1	forkhead box A1	15375	4.16829	8.16469	18.1405	1.31016e-11	8.30415e-10
Rhox6	reproductive homeobox 6	19202	-4.15933	6.04495	-15.961	8.16129e-11	3.49427e-09
Cdyl2	chromodomain protein, Y chromosome-like 2	75796	-4.14838	6.71574	-20.4441	2.33213e-12	2.20222e-10
Prokr1	prokineticin receptor 1	58182	4.14035	4.40265	23.8252	2.51008e-13	4.23588e-11
Slc39a8	solute carrier family 39 (metal ion transporter), member 8	67547	4.13299	8.51319	8.66618	3.19352e-07	3.19315e-06
Rasgrp3	RAS, guanyl releasing protein 3	240168	4.12414	5.97976	18.5123	9.78546e-12	6.47996e-10
Mesp1	mesoderm posterior 1	17292	4.10688	5.65789	13.1205	1.2783e-09	3.13369e-08
Uba1y	ubiquitin-activating enzyme, Chr Y	22202	-4.08178	4.36729	-13.9633	5.37397e-10	1.5695e-08
Stk31	serine threonine kinase 31	77485	-4.07745	3.28133	-13.6681	7.24225e-10	1.97426e-08
Pou4f2	POU domain, class 4, transcription factor 2	18997	-4.07289	3.68044	-12.2617	3.24989e-09	6.80604e-08
Kitl	kit ligand	17311	4.06671	8.98005	25.0337	1.21635e-13	2.91927e-11
Lhfpl2	lipoma HMGIC fusion partner-like 2	218454	4.06455	8.07519	31.2111	4.73362e-15	3.01993e-12
Aard	alanine and arginine rich domain containing protein	239435	-4.06052	7.63428	-16.4347	5.38374e-11	2.47927e-09
Fam129a	family with sequence similarity 129, member A	63913	-4.03945	5.63296	-14.5805	2.93069e-10	9.70355e-09
Gfra2	glial cell line derived neurotrophic factor family receptor alpha 2	14586	4.02948	6.58957	19.2052	5.76151e-12	4.38093e-10
Gm21283	predicted gene, 21283	100861869	-4.02445	3.59758	-26.0583	6.75322e-14	1.85941e-11
Flt1	FMS-like tyrosine kinase 1	14254	4.01933	5.76348	23.8898	2.41256e-13	4.20702e-11
Gm13261	predicted gene 13261	102633824	-4.01402	3.7932	-26.4927	5.29735e-14	1.52267e-11
Foxa2	forkhead box A2	15376	4.0039	7.80235	24.2644	1.9214e-13	3.8365e-11
Hoxb1	homeobox B1	15407	4.00165	3.56947	18.7011	8.45529e-12	5.77454e-10
Mreg	melanoregulin	381269	-4.00125	8.92344	-15.447	1.29807e-10	5.06771e-09
Spin2c	spindlin family, member 2C	278240	3.99929	8.74756	14.8862	2.18849e-10	7.63258e-09
C530008M17Rik	RIKEN cDNA C530008M17 gene	320827	3.97802	6.75729	13.5929	7.8203e-10	2.09393e-08
2210409E12Rik	transcription elongation factor B (SIII), polypeptide 2 pseudogene	72381	-3.97493	3.67942	-29.9656	8.63592e-15	4.42921e-12
St3gal6	ST3 beta-galactoside alpha-2,3-sialyltransferase 6	54613	3.9694	6.34777	16.5718	4.78257e-11	2.30808e-09
Ttc39b	tetratricopeptide repeat domain 39B	69863	-3.96826	5.08075	-24.6885	1.49085e-13	3.33893e-11
Tnnc1	troponin C, cardiac/slow skeletal	21924	3.96824	7.46487	10.9453	1.51714e-08	2.44058e-07
Mei4	meiotic double-stranded break formation protein 4	75033	-3.96815	3.9231	-21.2493	1.33115e-12	1.40967e-10
Ahnak2	AHNAK nucleoprotein 2	100041194	-3.96429	7.4173	-16.4724	5.21076e-11	2.43389e-09
Mt2	metallothionein 2	17750	-3.95451	11.629	-17.2067	2.79551e-11	1.46537e-09
4930447C04Rik	RIKEN cDNA 4930447C04 gene	75801	-3.94872	4.09022	-15.8714	8.84026e-11	3.74166e-09
Inpp5d	inositol polyphosphate-5-phosphatase D	16331	-3.92722	7.05487	-21.5807	1.0629e-12	1.21544e-10
Glod5	glyoxalase domain containing 5	69824	-3.92581	4.13328	-23.531	3.01001e-13	4.83023e-11
Vrtn	vertebrae development associated	432677	3.92523	5.01542	13.5732	7.98033e-10	2.13002e-08
Cttnbp2	cortactin binding protein 2	30785	3.9226	5.35735	23.5355	3.00171e-13	4.83023e-11
D15Ertd55e	DNA segment, Chr 15, ERATO Doi 55, expressed	52458	-3.91958	4.37154	-19.912	3.41712e-12	3.01965e-10
Tdo2	tryptophan 2,3-dioxygenase	56720	3.91807	6.01317	7.68683	1.41102e-06	1.12662e-05
6330403K07Rik	RIKEN cDNA 6330403K07 gene	103712	3.90914	8.45528	21.3166	1.2713e-12	1.38161e-10
Ablim1	actin-binding LIM protein 1	226251	3.90165	7.7	24.1141	2.10436e-13	3.94054e-11
Tcea3	transcription elongation factor A (SII), 3	21401	-3.89596	6.09599	-24.1469	2.06292e-13	3.94054e-11
Wnt2	wingless-type MMTV integration site family, member 2	22413	3.8907	6.42137	12.8393	1.72509e-09	4.01452e-08
Trim2	tripartite motif-containing 2	80890	-3.89067	8.30227	-14.2374	4.09389e-10	1.27534e-08
Mex3b	mex3 RNA binding family member B	108797	3.88934	8.62802	11.26	1.03607e-08	1.79355e-07
Isl1	ISL1 transcription factor, LIM/homeodomain	16392	3.87593	6.80732	11.2207	1.08615e-08	1.86054e-07
Bcl3	B cell leukemia/lymphoma 3	12051	-3.87232	6.1332	-17.6501	1.94179e-11	1.10898e-09
Fbln2	fibulin 2	14115	3.86605	6.90624	14.3515	3.66037e-10	1.16619e-08
Tmem40	transmembrane protein 40	94346	-3.86094	6.10281	-27.1331	3.72893e-14	1.20417e-11
Rbmxl2	RNA binding motif protein, X-linked-like 2	76572	-3.85361	4.33117	-24.9773	1.2573e-13	2.98974e-11
Pla2g1b	phospholipase A2, group IB, pancreas	18778	-3.85325	5.25141	-11.6717	6.37092e-09	1.19031e-07
Jade1	jade family PHD finger 1	269424	-3.85173	7.77351	-36.3095	5.04114e-16	7.13726e-13
Klf5	Kruppel-like factor 5	12224	-3.84956	8.81558	-21.6276	1.02984e-12	1.19193e-10
Patl2	protein associated with topoisomerase II homolog 2 (yeast)	67578	-3.83949	5.68474	-17.3173	2.55056e-11	1.37274e-09
Hormad1	HORMA domain containing 1	67981	-3.83434	3.65185	-19.1813	5.86593e-12	4.42176e-10
Arid5b	AT rich interactive domain 5B (MRF1-like)	71371	-3.81962	8.40418	-20.6836	1.96968e-12	1.95155e-10
Cer1	cerberus 1, DAN family BMP antagonist	12622	3.81881	4.06999	21.4709	1.14471e-12	1.27958e-10
Ephx2	epoxide hydrolase 2, cytoplasmic	13850	-3.80755	6.41123	-17.4154	2.35246e-11	1.28731e-09
2410087M07Rik	RIKEN cDNA 2410087M07 gene	73687	-3.80726	4.569	-17.4882	2.21606e-11	1.23858e-09
Antxr2	anthrax toxin receptor 2	71914	3.80581	7.51759	21.3481	1.24427e-12	1.36177e-10
Folr1	folate receptor 1 (adult)	14275	-3.80045	7.17422	-18.7021	8.44858e-12	5.77454e-10
Cobl	cordon-bleu WH2 repeat	12808	-3.79978	5.58628	-19.8769	3.50548e-12	3.05876e-10
Tmem119	transmembrane protein 119	231633	3.79953	7.40825	27.7239	2.71616e-14	9.86759e-12
Fgf8	fibroblast growth factor 8	14179	3.78803	4.65717	11.6733	6.35913e-09	1.18896e-07
Gm16233	predicted gene 16233	100504497	-3.7842	4.23045	-19.186	5.8451e-12	4.41879e-10
Unc5c	unc-5 netrin receptor C	22253	3.77474	8.02276	15.9743	8.06506e-11	3.464e-09
Gpc6	glypican 6	23888	3.7724	8.53266	17.0009	3.32037e-11	1.68971e-09
Alx3	aristaless-like homeobox 3	11694	3.76989	5.27052	13.6077	7.70261e-10	2.06855e-08
Chac1	ChaC, cation transport regulator 1	69065	-3.76967	6.5233	-19.1407	6.0484e-12	4.50735e-10
Rftn1	raftlin lipid raft linker 1	76438	3.75099	6.9489	16.4314	5.39913e-11	2.48199e-09
Tnfrsf19	tumor necrosis factor receptor superfamily, member 19	29820	3.75016	8.24281	18.6492	8.80048e-12	5.94817e-10
Cfc1	cripto, FRL-1, cryptic family 1	12627	3.7477	7.24141	18.0783	1.3765e-11	8.5615e-10
Syngr1	synaptogyrin 1	20972	-3.74108	7.30475	-22.2507	6.81015e-13	8.86234e-11
Gas1	growth arrest specific 1	14451	3.73939	10.772	21.5528	1.08308e-12	1.23174e-10
Timm8a2	translocase of inner mitochondrial membrane 8A2	223262	-3.72712	3.07053	-19.515	4.57247e-12	3.65756e-10
Abca1	ATP-binding cassette, sub-family A (ABC1), member 1	11303	-3.71754	8.86862	-17.8809	1.61161e-11	9.58066e-10
Frrs1	ferric-chelate reductase 1	20321	-3.69753	7.48223	-21.0653	1.51037e-12	1.56153e-10
Runx1	runt related transcription factor 1	12394	3.69188	6.94627	21.8587	8.82248e-13	1.05314e-10
Trim63	tripartite motif-containing 63	433766	-3.68104	6.41263	-26.2167	6.17819e-14	1.71918e-11
Kbtbd11	kelch repeat and BTB (POZ) domain containing 11	74901	-3.66673	6.96043	-17.1014	3.05201e-11	1.57148e-09
Prdm14	PR domain containing 14	383491	-3.66123	4.75565	-14.7728	2.43735e-10	8.34473e-09
Bnc1	basonuclin 1	12173	3.65461	8.00364	12.566	2.32091e-09	5.12737e-08
Kif26b	kinesin family member 26B	269152	3.65385	7.24808	23.8464	2.47767e-13	4.22667e-11
Dmc1	DNA meiotic recombinase 1	13404	-3.65316	3.75081	-10.9948	1.42809e-08	2.32738e-07
Gcnt2	glucosaminyl (N-acetyl) transferase 2, I-branching enzyme	14538	-3.65309	7.37922	-22.727	5.0009e-13	7.10916e-11
Rpp25	ribonuclease P/MRP 25 subunit	102614	-3.65218	5.51294	-12.1812	3.55694e-09	7.32455e-08
Pipox	pipecolic acid oxidase	19193	-3.65184	5.39327	-22.0222	7.91513e-13	9.72e-11
Sema6d	sema domain, transmembrane domain (TM), and cytoplasmic domain, (semaphorin) 6D	214968	3.64528	8.1224	13.5159	8.46421e-10	2.23635e-08
Cbr3	carbonyl reductase 3	109857	-3.6449	6.77666	-11.9803	4.46486e-09	8.88116e-08
Lefty1	left right determination factor 1	13590	-3.64368	6.65278	-23.249	3.58993e-13	5.49133e-11
Mkrn1	makorin, ring finger protein, 1	54484	-3.63693	7.51456	-23.6032	2.87815e-13	4.73483e-11
Tmprss2	transmembrane protease, serine 2	50528	3.60887	7.49216	15.5138	1.22116e-10	4.81778e-09
Nedd9	neural precursor cell expressed, developmentally down-regulated gene 9	18003	3.60705	7.04947	22.5246	5.69768e-13	7.64801e-11
Aplp1	amyloid beta (A4) precursor-like protein 1	11803	-3.60574	7.67859	-22.9024	4.47017e-13	6.48791e-11
Egr3	early growth response 3	13655	3.60441	5.76949	10.3518	3.19121e-08	4.52391e-07
Tenm3	teneurin transmembrane protein 3	23965	3.60386	7.93335	21.3023	1.28374e-12	1.38756e-10
Col9a1	collagen, type IX, alpha 1	12839	3.60061	7.13682	8.70462	3.0197e-07	3.04451e-06
Stbd1	starch binding domain 1	52331	3.59938	6.79264	19.1237	6.12646e-12	4.54682e-10
Pdlim3	PDZ and LIM domain 3	53318	3.59747	7.20406	20.1229	2.93353e-12	2.6736e-10
Ceacam20	carcinoembryonic antigen-related cell adhesion molecule 20	71601	-3.58806	3.40072	-18.0989	1.35416e-11	8.49421e-10
Pycard	PYD and CARD domain containing	66824	-3.57521	6.86085	-19.1105	6.18741e-12	4.56413e-10
Kat2b	K(lysine) acetyltransferase 2B	18519	-3.57373	8.75732	-26.8454	4.36164e-14	1.30361e-11
Krt18	keratin 18	16668	3.57359	11.5872	10.599	2.33222e-08	3.49593e-07
Accsl	1-aminocyclopropane-1-carboxylate synthase (non-functional)-like	381411	-3.56717	3.35321	-25.0585	1.19882e-13	2.91927e-11
4930566F21Rik	RIKEN cDNA 4930566F21 gene	75844	-3.56218	3.84046	-18.7583	8.09134e-12	5.59908e-10
Cd40	CD40 antigen	21939	3.55773	6.2647	24.6712	1.50627e-13	3.33893e-11
Cited1	Cbp/p300-interacting transactivator with Glu/Asp-rich carboxy-terminal domain 1	12705	3.55553	6.34036	14.3373	3.71156e-10	1.17678e-08
1190005I06Rik	RIKEN cDNA 1190005I06 gene	68918	-3.55475	5.28458	-18.4594	1.01969e-11	6.70152e-10
Syce1	synaptonemal complex central element protein 1	74075	-3.55105	3.8942	-20.5735	2.12824e-12	2.05419e-10
Klf9	Kruppel-like factor 9	16601	-3.54885	6.23937	-13.7812	6.45577e-10	1.79642e-08
Aim2	absent in melanoma 2	383619	-3.54497	3.65099	-19.2698	5.48877e-12	4.21025e-10
Gm9564	predicted gene 9564	672498	-3.54161	5.13632	-13.2809	1.08007e-09	2.72172e-08
Pml	promyelocytic leukemia	18854	-3.53616	4.52193	-15.6333	1.09542e-10	4.42174e-09
Zfp521	zinc finger protein 521	225207	3.53198	7.267	19.5688	4.39397e-12	3.5583e-10
Plekha4	pleckstrin homology domain containing, family A (phosphoinositide binding specific) member 4	69217	-3.52511	4.96205	-24.9528	1.27544e-13	3.00556e-11
Lefty2	left-right determination factor 2	320202	-3.51284	4.98405	-8.90709	2.25498e-07	2.36882e-06
Prtg	protogenin	235472	3.51209	7.55535	12.3288	3.01571e-09	6.41317e-08
Tcf15	transcription factor 15	21407	-3.50989	6.30477	-17.7395	1.80609e-11	1.04982e-09
Pde10a	phosphodiesterase 10A	23984	3.50944	5.11146	12.1643	3.62513e-09	7.41856e-08
Col4a1	collagen, type IV, alpha 1	12826	3.5055	9.83798	17.8725	1.62249e-11	9.62349e-10
Gadd45a	growth arrest and DNA-damage-inducible 45 alpha	13197	-3.50535	8.40496	-21.3543	1.23903e-12	1.36174e-10
Hspb1	heat shock protein 1	15507	-3.50107	9.70613	-13.8492	6.02692e-10	1.71168e-08
Nefh	neurofilament, heavy polypeptide	380684	-3.49485	4.00257	-10.182	3.97159e-08	5.41522e-07
D1Pas1	DNA segment, Chr 1, Pasteur Institute 1	110957	-3.4932	3.50753	-35.7337	6.38946e-16	8.35646e-13
Adamts20	a disintegrin-like and metallopeptidase (reprolysin type) with thrombospondin type 1 motif, 20	223838	3.49162	5.72319	18.5534	9.47788e-12	6.32431e-10
Sfmbt2	Scm-like with four mbt domains 2	353282	-3.48206	7.40563	-13.6511	7.3685e-10	1.99728e-08
Nkx1-2	NK1 transcription factor related, locus 2 (Drosophila)	20231	3.48107	4.17876	19.0572	6.44218e-12	4.69382e-10
Zfp703	zinc finger protein 703	353310	3.47945	7.5088	22.8553	4.60653e-13	6.62049e-11
Btbd11	BTB (POZ) domain containing 11	74007	-3.47863	5.55215	-12.295	3.13152e-09	6.60041e-08
Cap2	CAP, adenylate cyclase-associated protein, 2 (yeast)	67252	3.46282	6.01401	14.9231	2.11332e-10	7.47003e-09
Trib3	tribbles pseudokinase 3	228775	-3.45354	7.64537	-16.042	7.59492e-11	3.28908e-09
Fgf10	fibroblast growth factor 10	14165	3.4511	6.03697	11.0264	1.37403e-08	2.26041e-07
Zmat4	zinc finger, matrin type 4	320158	-3.4474	4.47022	-12.8023	1.79519e-09	4.14814e-08
Rhox13	reproductive homeobox 13	73614	-3.44356	3.55803	-19.3645	5.1135e-12	3.99788e-10
Morc4	microrchidia 4	75746	3.43405	7.2654	18.7717	8.00863e-12	5.55655e-10
Fcgr2b	Fc receptor, IgG, low affinity IIb	14130	-3.43354	5.70428	-10.2222	3.7705e-08	5.17716e-07
Emp1	epithelial membrane protein 1	13730	-3.43337	8.20701	-16.2088	6.55604e-11	2.90655e-09
Lmo2	LIM domain only 2	16909	3.43097	7.25851	24.242	1.94757e-13	3.85928e-11
Pla2g10	phospholipase A2, group X	26565	-3.42767	6.06222	-23.6913	2.7256e-13	4.54099e-11
Ccdc160	coiled-coil domain containing 160	434778	-3.42717	6.14101	-17.6766	1.90041e-11	1.09148e-09
Pnma5	paraneoplastic antigen family 5	385377	-3.42606	5.13347	-24.5128	1.65519e-13	3.57808e-11
Atp1b1	ATPase, Na+/K+ transporting, beta 1 polypeptide	11931	-3.4235	9.77015	-23.0312	4.11866e-13	6.17241e-11
Smagp	small cell adhesion glycoprotein	207818	-3.42298	7.19368	-28.332	1.97346e-14	8.06561e-12
Pdzd2	PDZ domain containing 2	68070	-3.42165	6.29745	-16.1706	6.77982e-11	2.9805e-09
Irs1	insulin receptor substrate 1	16367	3.42006	9.35358	21.5171	1.10953e-12	1.25094e-10
Gata3	GATA binding protein 3	14462	3.40561	5.63423	18.6698	8.6617e-12	5.86953e-10
Olfm1	olfactomedin 1	56177	3.4023	7.48953	17.4515	2.28362e-11	1.25704e-09
Cbln1	cerebellin 1 precursor protein	12404	3.39128	6.02588	11.6919	6.22247e-09	1.17179e-07
Lrrc31	leucine rich repeat containing 31	320352	-3.38814	3.21915	-13.7613	6.5872e-10	1.82137e-08
Calcoco2	calcium binding and coiled-coil domain 2	76815	-3.38795	3.42503	-20.6854	1.96716e-12	1.95155e-10
Hexb	hexosaminidase B	15212	-3.38023	10.3263	-20.0754	3.03583e-12	2.74552e-10
Tet1	tet methylcytosine dioxygenase 1	52463	-3.37585	7.07277	-22.0782	7.62763e-13	9.48681e-11
Dazl	deleted in azoospermia-like	13164	-3.37395	4.39149	-8.35883	5.02725e-07	4.6763e-06
Dgkk	diacylglycerol kinase kappa	331374	3.37376	6.29915	17.7955	1.72614e-11	1.00783e-09
Syt9	synaptotagmin IX	60510	-3.37331	5.26088	-25.1537	1.13402e-13	2.85218e-11
Naprt	nicotinate phosphoribosyltransferase	223646	-3.37235	5.97127	-18.1533	1.29701e-11	8.25447e-10
Phldb2	pleckstrin homology like domain, family B, member 2	208177	3.36989	9.82664	18.1396	1.31116e-11	8.30415e-10
Utf1	undifferentiated embryonic cell transcription factor 1	22286	-3.36783	6.10797	-19.8449	3.58809e-12	3.09736e-10
Slc25a24	solute carrier family 25 (mitochondrial carrier, phosphate carrier), member 24	229731	3.35932	9.70224	14.231	4.11978e-10	1.27831e-08
Hoxb2	homeobox B2	103889	3.35748	7.43538	21.0412	1.5357e-12	1.58147e-10
Prune2	prune homolog 2 (Drosophila)	353211	-3.35002	3.73846	-22.9839	4.24431e-13	6.23699e-11
Nfatc1	nuclear factor of activated T cells, cytoplasmic, calcineurin dependent 1	18018	3.34789	5.4432	17.4912	2.2106e-11	1.23817e-09
Flrt3	fibronectin leucine rich transmembrane protein 3	71436	3.34415	8.42407	19.8121	3.67509e-12	3.14148e-10
Fam25c	family with sequence similarity 25, member C	69134	-3.34225	6.58055	-15.3419	1.42975e-10	5.45159e-09
Gm13152	predicted gene 13152	195531	-3.33996	3.19143	-23.2718	3.53886e-13	5.44506e-11
Pgr	progesterone receptor	18667	3.32456	4.23988	19.9006	3.44546e-12	3.03444e-10
Smarca2	SWI/SNF related, matrix associated, actin dependent regulator of chromatin, subfamily a, member 2	67155	3.32449	7.2182	15.4449	1.30056e-10	5.06985e-09
Rhox5	reproductive homeobox 5	18617	-3.32382	9.62008	-19.0719	6.37078e-12	4.65476e-10
Adra2b	adrenergic receptor, alpha 2b	11552	3.31449	6.01373	18.6733	8.63855e-12	5.86905e-10
Tet2	tet methylcytosine dioxygenase 2	214133	-3.31314	7.2848	-14.6352	2.78047e-10	9.34825e-09
Vldlr	very low density lipoprotein receptor	22359	3.30877	7.27907	17.29	2.60896e-11	1.38987e-09
Ina	internexin neuronal intermediate filament protein, alpha	226180	-3.30814	6.07666	-7.35633	2.39374e-06	1.76973e-05
Dppa5a	developmental pluripotency associated 5A	434423	-3.30307	10.2486	-7.21344	3.02164e-06	2.16718e-05
Peg3	paternally expressed 3	18616	3.30075	10.5221	22.1634	7.21185e-13	9.25336e-11
Cbx7	chromobox 7	52609	-3.30034	6.71741	-22.6418	5.28256e-13	7.34978e-11
2310043M15Rik	RIKEN cDNA 2310043M15 gene	71930	-3.29795	5.25321	-20.351	2.49163e-12	2.32763e-10
Twist1	twist basic helix-loop-helix transcription factor 1	22160	3.29595	7.0764	19.1216	6.13614e-12	4.54682e-10
Znf41-ps	ZNF41, pseudogene	70005	-3.29404	6.9597	-13.6201	7.60596e-10	2.04891e-08
Fam13c	family with sequence similarity 13, member C	71721	-3.29169	6.27199	-14.8866	2.18759e-10	7.63258e-09
L3mbtl3	l(3)mbt-like 3 (Drosophila)	237339	3.29048	7.85587	24.5478	1.62104e-13	3.53345e-11
Slc9b1	solute carrier family 9, subfamily B (NHA1, cation proton antiporter 1), member 1	74446	-3.28817	4.81304	-12.3101	3.07923e-09	6.52701e-08
Pdk1	pyruvate dehydrogenase kinase, isoenzyme 1	228026	-3.28505	8.50982	-22.8956	4.48947e-13	6.48791e-11
Adamts3	a disintegrin-like and metallopeptidase (reprolysin type) with thrombospondin type 1 motif, 3	330119	3.28173	6.41075	15.119	1.75813e-10	6.48624e-09
Snai2	snail family zinc finger 2	20583	3.27847	9.40287	8.05627	7.94555e-07	6.9093e-06
Sult6b1	sulfotransferase family, cytosolic, 6B, member 1	73671	-3.27233	2.9992	-25.5598	8.96632e-14	2.3035e-11
Bvht	braveheart long non-coding RNA	545261	-3.26666	6.46069	-24.4353	1.73383e-13	3.6574e-11
Cobll1	Cobl-like 1	319876	3.26304	7.66844	12.7222	1.95769e-09	4.46069e-08
Slc23a1	solute carrier family 23 (nucleobase transporters), member 1	20522	-3.26269	5.22443	-25.0875	1.17873e-13	2.91927e-11
Platr4	pluripotency associated transcript 4	78706	-3.26049	3.47476	-27.9663	2.38947e-14	9.19139e-12
Pou5f1	POU domain, class 5, transcription factor 1	18999	-3.2544	7.83354	-9.50537	9.77229e-08	1.18066e-06
Cdk14	cyclin-dependent kinase 14	18647	3.24928	7.79382	11.6411	6.60208e-09	1.22824e-07
Stag3	stromal antigen 3	50878	-3.24829	5.89018	-11.035	1.3597e-08	2.24224e-07
Gm2381	zinc finger protein 936 pseudogene	100039706	-3.24691	5.02775	-27.3842	3.25632e-14	1.10618e-11
Mtus2	microtubule associated tumor suppressor candidate 2	77521	-3.23086	5.68361	-13.6963	7.03652e-10	1.92324e-08
Nkd1	naked cuticle 1 homolog (Drosophila)	93960	3.22519	6.6432	17.3304	2.52312e-11	1.36924e-09
Vasn	vasorin	246154	3.22467	8.89795	12.6287	2.16725e-09	4.85349e-08
Fgf5	fibroblast growth factor 5	14176	3.22273	4.81291	7.58703	1.65272e-06	1.29393e-05
Etv5	ets variant 5	104156	-3.22084	4.40873	-13.5039	8.56929e-10	2.25206e-08
1700061G19Rik	RIKEN cDNA 1700061G19 gene	78625	-3.20495	3.77732	-16.6139	4.61251e-11	2.24292e-09
Mybl2	myeloblastosis oncogene-like 2	17865	-3.20455	6.09667	-15.1379	1.72746e-10	6.39111e-09
Slc25a12	solute carrier family 25 (mitochondrial carrier, Aralar), member 12	78830	-3.20305	8.0312	-24.6833	1.49542e-13	3.33893e-11
Rbm24	RNA binding motif protein 24	666794	3.19907	6.02702	12.495	2.509e-09	5.45989e-08
Tex14	testis expressed gene 14	83560	-3.19788	4.99596	-10.8513	1.70322e-08	2.69517e-07
Efna1	ephrin A1	13636	3.19287	6.75117	17.7307	1.81899e-11	1.05497e-09
Lrp2	low density lipoprotein receptor-related protein 2	14725	-3.18967	4.61451	-11.8679	5.07776e-09	9.89519e-08
AI467606	expressed sequence AI467606	101602	-3.18309	6.73426	-13.3861	9.68029e-10	2.49711e-08
Tgm1	transglutaminase 1, K polypeptide	21816	-3.18187	5.41877	-20.6869	1.96505e-12	1.95155e-10
Slco4a1	solute carrier organic anion transporter family, member 4a1	108115	-3.17712	6.0288	-18.0769	1.37798e-11	8.5615e-10
Gpc3	glypican 3	14734	3.16244	10.8667	19.3555	5.14798e-12	4.00761e-10
Zp3	zona pellucida glycoprotein 3	22788	-3.15532	4.1563	-14.8017	2.37125e-10	8.16116e-09
Col4a2	collagen, type IV, alpha 2	12827	3.15223	8.34497	15.7439	9.91213e-11	4.08302e-09
Amer3	APC membrane recruitment 3	211383	3.14805	5.02522	23.748	2.63206e-13	4.41325e-11
Bach2	BTB and CNC homology, basic leucine zipper transcription factor 2	12014	3.13239	7.73397	13.6535	7.35049e-10	1.99447e-08
Nphs1	nephrosis 1, nephrin	54631	-3.12236	5.17424	-20.0717	3.04393e-12	2.74552e-10
Cpm	carboxypeptidase M	70574	3.11929	7.07156	18.5378	9.59337e-12	6.38509e-10
Tmem176a	transmembrane protein 176A	66058	3.11649	7.39643	25.5567	8.98255e-14	2.3035e-11
Gm6792	predicted gene 6792	627821	-3.1135	5.26359	-24.0416	2.19915e-13	3.99467e-11
Zfp296	zinc finger protein 296	63872	-3.11294	5.22962	-15.0996	1.7904e-10	6.56822e-09
Sycp3	synaptonemal complex protein 3	20962	-3.10536	6.3608	-7.85754	1.07984e-06	8.94406e-06
Piwil2	piwi-like RNA-mediated gene silencing 2	57746	-3.10117	3.76744	-11.2154	1.093e-08	1.86627e-07
Gca	grancalcin	227960	-3.09877	5.53106	-13.9173	5.62769e-10	1.62656e-08
S100a6	S100 calcium binding protein A6 (calcyclin)	20200	-3.09153	9.32796	-11.2084	1.10231e-08	1.88083e-07
Camk1d	calcium/calmodulin-dependent protein kinase ID	227541	-3.09101	6.16605	-22.6803	5.15306e-13	7.20795e-11
Nqo1	NAD(P)H dehydrogenase, quinone 1	18104	-3.08594	6.38656	-14.6987	2.61617e-10	8.87565e-09
Efnb1	ephrin B1	13641	3.08392	6.86036	13.3268	1.02962e-09	2.61727e-08
5730457N03Rik	RIKEN cDNA 5730457N03 gene	70593	3.08154	3.63948	15.3826	1.37713e-10	5.2895e-09
Ugt8a	UDP galactosyltransferase 8A	22239	-3.08109	5.86065	-7.68562	1.41373e-06	1.12785e-05
Kat6b	K(lysine) acetyltransferase 6B	54169	-3.07834	8.52791	-18.5742	9.32661e-12	6.25383e-10
Etv2	ets variant 2	14008	3.0722	5.4206	12.1245	3.79129e-09	7.71741e-08
D630023F18Rik	RIKEN cDNA D630023F18 gene	98303	-3.06748	4.0801	-12.9197	1.58259e-09	3.74284e-08
Ier5	immediate early response 5	15939	3.05745	8.54835	18.7783	7.96821e-12	5.54321e-10
Hipk2	homeodomain interacting protein kinase 2	15258	3.0573	8.82739	22.0733	7.6527e-13	9.48681e-11
Pvt1	plasmacytoma variant translocation 1	19296	-3.05675	3.88746	-18.2106	1.23948e-11	7.96553e-10
Cmtm3	CKLF-like MARVEL transmembrane domain containing 3	68119	3.05413	8.437	23.3863	3.29404e-13	5.22196e-11
Plk3	polo-like kinase 3	12795	-3.04718	6.17463	-20.4978	2.24498e-12	2.14313e-10
Slc1a1	solute carrier family 1 (neuronal/epithelial high affinity glutamate transporter, system Xag), member 1	20510	-3.0461	3.40625	-10.7092	2.03161e-08	3.11793e-07
Stard8	START domain containing 8	236920	3.04344	8.43507	12.6347	2.15311e-09	4.8301e-08
Rec114	REC114 meiotic recombination protein	73673	-3.04284	5.15096	-12.666	2.08084e-09	4.70022e-08
Pth1r	parathyroid hormone 1 receptor	19228	3.04038	6.60532	21.3682	1.22741e-12	1.35465e-10
Col23a1	collagen, type XXIII, alpha 1	237759	3.03656	6.40895	11.2686	1.02539e-08	1.77741e-07
Mt4	metallothionein 4	17752	-3.03535	4.3446	-14.7458	2.50099e-10	8.54026e-09
Lats2	large tumor suppressor 2	50523	3.03211	6.17502	17.3064	2.57373e-11	1.37953e-09
Nanog	Nanog homeobox	71950	-3.02505	7.33182	-7.66491	1.46073e-06	1.16135e-05
Chd9	chromodomain helicase DNA binding protein 9	109151	-3.01973	7.87267	-25.9619	7.13092e-14	1.9033e-11
Pdlim4	PDZ and LIM domain 4	30794	3.01745	8.05877	20.6586	2.00453e-12	1.97858e-10
5730410E19Rik	RIKEN cDNA 5730410E19 gene	70517	-3.01207	3.80925	-15.4143	1.33767e-10	5.16584e-09
Krt42	keratin 42	68239	-3.00911	4.4142	-18.47	1.01134e-11	6.66336e-10
Fosl2	fos-like antigen 2	14284	3.00903	7.57275	13.0301	1.40688e-09	3.39069e-08
Ndn	necdin	17984	3.00856	10.691	21.8494	8.87727e-13	1.05314e-10
Zbtb8a	zinc finger and BTB domain containing 8a	73680	-3.00847	6.55154	-16.5382	4.92291e-11	2.35408e-09
Spry4	sprouty homolog 4 (Drosophila)	24066	-3.00484	4.60311	-16.9627	3.42886e-11	1.74153e-09
Dtna	dystrobrevin alpha	13527	-2.99751	4.38224	-17.0076	3.30186e-11	1.68356e-09
Urah	urate (5-hydroxyiso-) hydrolase	76974	-2.99737	6.68222	-12.2654	3.23667e-09	6.78378e-08
Bdh2	3-hydroxybutyrate dehydrogenase, type 2	69772	-2.99644	5.97067	-14.1039	4.6713e-10	1.40445e-08
Cyct	cytochrome c, testis	13067	-2.99577	3.65507	-20.4804	2.27282e-12	2.16182e-10
2510009E07Rik	RIKEN cDNA 2510009E07 gene	72190	2.98258	7.28249	21.2929	1.29199e-12	1.39073e-10
Sema5a	sema domain, seven thrombospondin repeats (type 1 and type 1-like), transmembrane domain (TM) and short cytoplasmic domain, (semaphorin) 5A	20356	2.9787	7.71279	13.172	1.21079e-09	2.99425e-08
Foxp1	forkhead box P1	108655	-2.97854	8.42505	-16.6246	4.57062e-11	2.24292e-09
Adam23	a disintegrin and metallopeptidase domain 23	23792	-2.97757	6.98403	-18.2076	1.24247e-11	7.96553e-10
Hsd11b2	hydroxysteroid 11-beta dehydrogenase 2	15484	2.97576	8.29217	13.7999	6.3343e-10	1.77456e-08
Klf4	Kruppel-like factor 4 (gut)	16600	-2.97157	8.35956	-14.5352	3.06181e-10	1.00866e-08
Cpsf4l	cleavage and polyadenylation specific factor 4-like	52670	-2.97127	5.56243	-29.1141	1.32115e-14	6.17097e-12
Prox1	prospero homeobox 1	19130	2.96989	5.46572	8.76639	2.76092e-07	2.8232e-06
Cltb	clathrin, light polypeptide (Lcb)	74325	-2.96593	6.23447	-14.1765	4.34719e-10	1.33305e-08
Meis2	Meis homeobox 2	17536	2.96235	8.13318	18.1042	1.3484e-11	8.47842e-10
Serpinb9	serine (or cysteine) peptidase inhibitor, clade B, member 9	20723	2.95515	6.83855	12.0938	3.92513e-09	7.97125e-08
Ak7	adenylate kinase 7	78801	-2.95303	5.4357	-14.961	2.03905e-10	7.27633e-09
Col14a1	collagen, type XIV, alpha 1	12818	2.94527	6.77733	9.86743	6.00163e-08	7.71882e-07
Clic6	chloride intracellular channel 6	209195	2.9389	7.99754	11.5224	7.58708e-09	1.3878e-07
1700019D03Rik	RIKEN cDNA 1700019D03 gene	67080	-2.93871	6.23708	-15.3919	1.36541e-10	5.25221e-09
Timp2	tissue inhibitor of metalloproteinase 2	21858	2.93038	8.43657	16.6452	4.49045e-11	2.21199e-09
Efemp1	epidermal growth factor-containing fibulin-like extracellular matrix protein 1	216616	2.92282	6.15368	13.7534	6.64019e-10	1.83022e-08
Stxbp5	syntaxin binding protein 5 (tomosyn)	78808	2.92011	6.53863	10.6053	2.31359e-08	3.47397e-07
Tshz1	teashirt zinc finger family member 1	110796	2.91979	8.38289	17.9823	1.48592e-11	9.01792e-10
Apobec1	apolipoprotein B mRNA editing enzyme, catalytic polypeptide 1	11810	-2.91796	7.1494	-13.0222	1.41873e-09	3.41081e-08
BC023829	cDNA sequence BC023829	236848	2.91766	9.36362	30.7817	5.80848e-15	3.45301e-12
Podxl	podocalyxin-like	27205	2.91518	9.18694	11.1461	1.18827e-08	2.00656e-07
Zmiz1	zinc finger, MIZ-type containing 1	328365	2.91279	6.19569	7.73384	1.31033e-06	1.05655e-05
Stk39	serine/threonine kinase 39	53416	2.90935	6.53327	18.0545	1.40283e-11	8.6542e-10
Pcdhb22	protocadherin beta 22	93893	2.90345	6.4149	15.4176	1.33363e-10	5.16031e-09
Hs3st3b1	heparan sulfate (glucosamine) 3-O-sulfotransferase 3B1	54710	2.90316	7.29921	10.6641	2.1493e-08	3.26097e-07
Dmd	dystrophin, muscular dystrophy	13405	-2.89905	6.69775	-13.2503	1.11521e-09	2.79679e-08
Gltscr1l	GLTSCR1-like	210982	-2.89673	6.62902	-12.2812	3.18003e-09	6.68651e-08
Pim1	proviral integration site 1	18712	-2.896	7.94452	-16.8139	3.88867e-11	1.95607e-09
Myb	myeloblastosis oncogene	17863	-2.89572	5.22472	-7.81056	1.1619e-06	9.53321e-06
Tpd52	tumor protein D52	21985	-2.89521	9.00917	-27.1578	3.67921e-14	1.20396e-11
Eras	ES cell-expressed Ras	353283	-2.89108	6.41319	-7.04811	3.96978e-06	2.74195e-05
D13Ertd787e	DNA segment, Chr 13, ERATO Doi 787, expressed	52680	-2.88945	6.13612	-6.61733	8.22444e-06	5.08934e-05
Mmrn2	multimerin 2	105450	-2.88697	6.42988	-8.61522	3.44043e-07	3.39718e-06
Pkdcc	protein kinase domain containing, cytoplasmic	106522	2.88038	8.80638	11.3522	9.28067e-09	1.63452e-07
Arhgap8	Rho GTPase activating protein 8	73167	-2.87774	7.39714	-14.0533	4.91244e-10	1.46643e-08
Cd68	CD68 antigen	12514	-2.87773	6.58752	-18.0428	1.41589e-11	8.71419e-10
Ptprm	protein tyrosine phosphatase, receptor type, M	19274	2.86805	6.01182	15.0238	1.92209e-10	6.9251e-09
Cnksr2	connector enhancer of kinase suppressor of Ras 2	245684	2.86567	5.28685	10.9288	1.54817e-08	2.47831e-07
Ly6g6e	lymphocyte antigen 6 complex, locus G6E	70274	-2.86194	5.23894	-13.8201	6.20658e-10	1.7488e-08
Anxa1	annexin A1	16952	-2.85866	9.34396	-11.7653	5.71491e-09	1.09033e-07
Xaf1	XIAP associated factor 1	327959	-2.85838	6.47013	-10.0822	4.5227e-08	6.03265e-07
Meioc	meiosis specific with coiled-coil domain	268491	-2.85662	4.80621	-8.58805	3.58021e-07	3.5074e-06
Ebf1	early B cell factor 1	13591	-2.85468	3.97539	-7.26898	2.75918e-06	2.00366e-05
Platr22	pluripotency associated transcript 22	100503474	-2.8525	3.59628	-18.9798	6.83177e-12	4.89585e-10
Sccpdh	saccharopine dehydrogenase (putative)	109232	2.84748	7.84418	24.0008	2.25439e-13	4.04811e-11
Ckb	creatine kinase, brain	12709	-2.84648	9.19537	-12.998	1.45565e-09	3.47087e-08
Sp5	trans-acting transcription factor 5	64406	2.84633	6.06641	10.4057	2.9787e-08	4.26457e-07
Dapk2	death-associated protein kinase 2	13143	2.84578	5.80529	18.9525	6.97491e-12	4.93089e-10
Pdzrn3	PDZ domain containing RING finger 3	55983	2.845	8.31463	13.1718	1.21112e-09	2.99425e-08
Oat	ornithine aminotransferase	18242	2.84473	10.6299	16.5128	5.03222e-11	2.38718e-09
A730062M13Rik	RIKEN cDNA A730062M13 gene	403346	2.84459	6.1264	8.01147	8.51076e-07	7.3229e-06
2610305D13Rik	RIKEN cDNA 2610305D13 gene	112422	-2.84098	7.54918	-13.0408	1.39088e-09	3.36864e-08
Tigar	Trp53 induced glycolysis repulatory phosphatase	319801	-2.84069	5.50998	-20.599	2.09028e-12	2.02501e-10
Tex9	testis expressed gene 9	21778	2.83955	4.78841	14.8695	2.22342e-10	7.73377e-09
Axin2	axin 2	12006	2.83865	6.73173	16.1845	6.69762e-11	2.95429e-09
Usp28	ubiquitin specific peptidase 28	235323	-2.83557	7.2023	-22.0034	8.01462e-13	9.79619e-11
Pmel	premelanosome protein	20431	-2.83409	6.81055	-8.34186	5.15644e-07	4.78287e-06
Rhox9	reproductive homeobox 9	104384	-2.83361	6.55721	-9.74728	7.04498e-08	8.89361e-07
Trib2	tribbles pseudokinase 2	217410	2.83145	7.70544	10.8905	1.62276e-08	2.58191e-07
Fez1	fasciculation and elongation protein zeta 1 (zygin I)	235180	-2.82363	5.2174	-7.34821	2.42548e-06	1.78915e-05
Tirap	toll-interleukin 1 receptor (TIR) domain-containing adaptor protein	117149	2.81921	8.02446	28.572	1.74282e-14	7.47328e-12
Slc25a31	solute carrier family 25 (mitochondrial carrier; adenine nucleotide translocator), member 31	73333	-2.81884	3.44746	-9.9144	5.63932e-08	7.30236e-07
Grtp1	GH regulated TBC protein 1	66790	-2.81764	7.08232	-18.0786	1.3762e-11	8.5615e-10
Pbx1	pre B cell leukemia homeobox 1	18514	2.81701	9.60415	12.9004	1.6156e-09	3.80029e-08
Cntnap2	contactin associated protein-like 2	66797	2.8094	6.84307	7.73412	1.30977e-06	1.05641e-05
Pim3	proviral integration site 3	223775	-2.79725	7.97457	-21.2667	1.31538e-12	1.40434e-10
Rlbp1	retinaldehyde binding protein 1	19771	-2.79553	3.47663	-10.7467	1.93884e-08	3.00975e-07
Wnt3	wingless-type MMTV integration site family, member 3	22415	2.79263	3.3082	13.4591	8.97462e-10	2.33814e-08
Ano9	anoctamin 9	71345	-2.7926	4.60035	-14.2393	4.08622e-10	1.27534e-08
Tcaf1	TRPM8 channel-associated factor 1	77574	2.78875	7.99684	27.5106	3.04307e-14	1.09038e-11
Dusp27	dual specificity phosphatase 27 (putative)	240892	-2.78733	3.5115	-12.5697	2.31156e-09	5.11155e-08
1700029P11Rik	RIKEN cDNA 1700029P11 gene	66346	-2.78694	4.66347	-15.8493	9.01647e-11	3.80544e-09
Tnfsf11	tumor necrosis factor (ligand) superfamily, member 11	21943	-2.78547	3.27524	-12.4602	2.60719e-09	5.65007e-08
Tspan17	tetraspanin 17	74257	-2.78544	5.55502	-9.91211	5.65642e-08	7.31825e-07
Gem	GTP binding protein (gene overexpressed in skeletal muscle)	14579	2.78434	6.4898	9.07722	1.77068e-07	1.9379e-06
Car4	carbonic anhydrase 4	12351	2.78058	7.43459	7.73433	1.30932e-06	1.05638e-05
Socs2	suppressor of cytokine signaling 2	216233	-2.78038	4.913	-15.5792	1.15055e-10	4.60167e-09
Bambi	BMP and activin membrane-bound inhibitor	68010	2.7786	10.1308	18.0279	1.43285e-11	8.78522e-10
Nsmf	NMDA receptor synaptonuclear signaling and neuronal migration factor	56876	2.77735	9.52974	14.7021	2.60761e-10	8.85808e-09
Slc1a3	solute carrier family 1 (glial high affinity glutamate transporter), member 3	20512	-2.77633	6.43907	-15.0807	1.82233e-10	6.63881e-09
Fgfbp1	fibroblast growth factor binding protein 1	14181	-2.77524	7.01198	-10.9981	1.4223e-08	2.32228e-07
Senp7	SUMO1/sentrin specific peptidase 7	66315	2.77238	7.47527	9.52204	9.55256e-08	1.15465e-06
Rnf217	ring finger protein 217	268291	2.77107	6.7629	13.8333	6.12468e-10	1.7338e-08
Dleu7	deleted in lymphocytic leukemia, 7	239133	-2.7709	3.41318	-10.9433	1.52101e-08	2.44449e-07
Kndc1	kinase non-catalytic C-lobe domain (KIND) containing 1	76484	-2.76517	3.98809	-12.1192	3.81432e-09	7.75224e-08
Foxq1	forkhead box Q1	15220	2.7639	5.69827	14.0126	5.11592e-10	1.51377e-08
Frmd4b	FERM domain containing 4B	232288	2.7601	9.03166	14.6083	2.85326e-10	9.53163e-09
Cenpv	centromere protein V	73139	-2.75589	7.30509	-11.4936	7.84924e-09	1.42183e-07
Rinl	Ras and Rab interactor-like	320435	-2.75454	4.45463	-14.046	4.94827e-10	1.47249e-08
Ttr	transthyretin	22139	2.75202	9.56034	10.6465	2.19707e-08	3.32012e-07
4930444M15Rik	RIKEN cDNA 4930444M15 gene	75789	-2.75177	4.01992	-15.7651	9.72457e-11	4.02477e-09
Pcolce	procollagen C-endopeptidase enhancer protein	18542	-2.75024	10.0668	-17.6751	1.9028e-11	1.09148e-09
Slc36a4	solute carrier family 36 (proton/amino acid symporter), member 4	234967	2.74877	7.50492	14.2177	4.17426e-10	1.28757e-08
Lhx1os	LIM homeobox 1, opposite strand	78365	2.74687	4.60318	8.99803	1.98082e-07	2.12956e-06
Fzd1	frizzled class receptor 1	14362	2.74454	8.81351	24.126	2.08922e-13	3.94054e-11
Uchl1	ubiquitin carboxy-terminal hydrolase L1	22223	-2.73922	5.97304	-9.12718	1.65034e-07	1.83225e-06
Gab1	growth factor receptor bound protein 2-associated protein 1	14388	-2.73654	8.93399	-19.464	4.74879e-12	3.76406e-10
Tmem88	transmembrane protein 88	67020	2.73587	9.1322	11.7522	5.8025e-09	1.10382e-07
Mpdz	multiple PDZ domain protein	17475	2.72742	8.18683	14.0445	4.95563e-10	1.47256e-08
Ms4a4d	membrane-spanning 4-domains, subfamily A, member 4D	66607	2.7263	5.66646	9.89451	5.78982e-08	7.47504e-07
Pla1a	phospholipase A1 member A	85031	-2.72478	6.89967	-13.4755	8.82401e-10	2.30895e-08
Epb41l4a	erythrocyte membrane protein band 4.1 like 4a	13824	-2.72362	7.5609	-24.2745	1.90974e-13	3.8365e-11
Ntf3	neurotrophin 3	18205	2.72307	5.66871	16.185	6.69439e-11	2.95429e-09
Aire	autoimmune regulator (autoimmune polyendocrinopathy candidiasis ectodermal dystrophy)	11634	-2.72074	5.23308	-11.0014	1.41664e-08	2.31689e-07
Phc1	polyhomeotic-like 1 (Drosophila)	13619	-2.71793	9.08726	-19.3628	5.12019e-12	3.99788e-10
Ildr1	immunoglobulin-like domain containing receptor 1	106347	-2.71514	4.39177	-12.9168	1.58742e-09	3.75087e-08
4930526L06Rik	RIKEN cDNA 4930526L06 gene	75138	-2.71258	3.36395	-11.4948	7.83783e-09	1.42075e-07
Pifo	primary cilia formation	100503311	2.70644	5.34541	15.8012	9.41458e-11	3.92783e-09
Tnfaip2	tumor necrosis factor, alpha-induced protein 2	21928	2.70572	6.99317	10.5184	2.5815e-08	3.78499e-07
Tek	endothelial-specific receptor tyrosine kinase	21687	-2.70339	6.49761	-12.1686	3.60773e-09	7.39653e-08
Mras	muscle and microspikes RAS	17532	-2.7002	5.70527	-13.4794	8.78863e-10	2.30345e-08
Enah	enabled homolog (Drosophila)	13800	-2.69888	6.39101	-13.5129	8.49013e-10	2.23867e-08
Aldh1b1	aldehyde dehydrogenase 1 family, member B1	72535	-2.69336	5.68456	-14.7887	2.40074e-10	8.24097e-09
A230050P20Rik	RIKEN cDNA A230050P20 gene	319278	-2.6854	5.97942	-17.9215	1.55993e-11	9.31579e-10
Tes	testis derived transcript	21753	2.68377	8.72373	11.3759	9.02207e-09	1.59885e-07
Sgcb	sarcoglycan, beta (dystrophin-associated glycoprotein)	24051	2.6812	5.14447	13.78	6.46371e-10	1.79672e-08
Smad1	SMAD family member 1	17125	2.67644	9.49538	22.3517	6.37534e-13	8.37989e-11
Crebrf	CREB3 regulatory factor	77128	-2.67456	7.22404	-15.6405	1.08828e-10	4.39972e-09
Capn3	calpain 3	12335	-2.66871	4.55252	-10.9817	1.45117e-08	2.35619e-07
Rgs2	regulator of G-protein signaling 2	19735	2.66826	6.68251	9.63036	8.24595e-08	1.02174e-06
Rnf103	ring finger protein 103	22644	2.66719	8.12592	22.7083	5.06131e-13	7.15615e-11
Kank3	KN motif and ankyrin repeat domains 3	80880	-2.66556	5.93258	-13.333	1.02292e-09	2.60277e-08
Dhx16	DEAH (Asp-Glu-Ala-His) box polypeptide 16	69192	-2.66409	8.78028	-21.8675	8.77081e-13	1.05238e-10
Gpa33	glycoprotein A33 (transmembrane)	59290	-2.65992	4.92448	-13.0593	1.36388e-09	3.31861e-08
Kalrn	kalirin, RhoGEF kinase	545156	2.65952	6.07363	13.2899	1.06997e-09	2.70408e-08
Yaf2	YY1 associated factor 2	67057	2.65684	9.85318	19.1562	5.97773e-12	4.46742e-10
Deptor	DEP domain containing MTOR-interacting protein	97998	-2.65644	5.9262	-8.96887	2.06468e-07	2.20169e-06
Slc7a7	solute carrier family 7 (cationic amino acid transporter, y+ system), member 7	20540	-2.65228	5.66595	-13.2079	1.16601e-09	2.90747e-08
Pnldc1	poly(A)-specific ribonuclease (PARN)-like domain containing 1	240023	-2.65193	5.55961	-20.56	2.14859e-12	2.0662e-10
Gm15698	transcription elongation factor B (SIII), polypeptide 2 pseudogene	217066	-2.65087	3.53762	-15.2148	1.60812e-10	6.03495e-09
Pag1	phosphoprotein associated with glycosphingolipid microdomains 1	94212	2.64836	7.96307	10.4526	2.80604e-08	4.05064e-07
Tmc7	transmembrane channel-like gene family 7	209760	2.64824	7.70837	14.0333	5.01116e-10	1.48445e-08
Slc30a2	solute carrier family 30 (zinc transporter), member 2	230810	-2.64811	4.59901	-12.65	2.11749e-09	4.77064e-08
Lrrn4	leucine rich repeat neuronal 4	320974	2.64459	6.3142	8.94549	2.13463e-07	2.2633e-06
Sord	sorbitol dehydrogenase	20322	-2.64415	8.13202	-8.60652	3.48451e-07	3.42906e-06
Pltp	phospholipid transfer protein	18830	-2.64335	9.16188	-11.4208	8.55387e-09	1.52726e-07
AU020094	expressed sequence AU020094	105596	-2.642	6.12778	-15.8857	8.7281e-11	3.70594e-09
Ddhd2	DDHD domain containing 2	72108	-2.64089	5.94973	-9.49133	9.96154e-08	1.19965e-06
Rbm44	RNA binding motif protein 44	329207	-2.63984	3.51609	-14.6507	2.73933e-10	9.24551e-09
Smpdl3b	sphingomyelin phosphodiesterase, acid-like 3B	100340	-2.63841	5.11763	-11.4652	8.11663e-09	1.45715e-07
Tiam2	T cell lymphoma invasion and metastasis 2	24001	2.63756	5.16766	11.9954	4.38912e-09	8.79742e-08
Wnt5b	wingless-type MMTV integration site family, member 5B	22419	2.6293	5.26683	14.3389	3.70586e-10	1.17678e-08
Caps2	calcyphosphine 2	353025	-2.6291	4.25308	-14.1293	4.55537e-10	1.38231e-08
Fli1	Friend leukemia integration 1	14247	2.62328	5.71817	9.09487	1.72714e-07	1.90138e-06
Pbx3	pre B cell leukemia homeobox 3	18516	2.61943	9.66483	15.0257	1.91868e-10	6.92235e-09
Antxr1	anthrax toxin receptor 1	69538	2.61602	7.5208	9.53139	9.43153e-08	1.14213e-06
Tle4	transducin-like enhancer of split 4	21888	-2.61281	4.15401	-14.908	2.14384e-10	7.54185e-09
Kcnmb4	potassium large conductance calcium-activated channel, subfamily M, beta member 4	58802	2.61263	6.59551	17.3492	2.48435e-11	1.351e-09
Hsd17b7	hydroxysteroid (17-beta) dehydrogenase 7	15490	2.61257	8.53201	15.8348	9.13435e-11	3.84127e-09
Prss12	protease, serine 12 neurotrypsin (motopsin)	19142	2.60817	6.87897	17.9336	1.54484e-11	9.24678e-10
Sema4b	sema domain, immunoglobulin domain (Ig), transmembrane domain (TM) and short cytoplasmic domain, (semaphorin) 4B	20352	-2.6008	6.92934	-21.8459	8.89794e-13	1.05314e-10
Ppic	peptidylprolyl isomerase C	19038	2.60011	11.2684	23.3696	3.32858e-13	5.24492e-11
Gli1	GLI-Kruppel family member GLI1	14632	-2.6	6.41795	-13.9125	5.65489e-10	1.62995e-08
Gata4	GATA binding protein 4	14463	2.59457	5.82197	10.7845	1.84994e-08	2.89754e-07
Ghr	growth hormone receptor	14600	2.59428	9.46919	7.51561	1.85217e-06	1.42786e-05
E330027M22Rik	RIKEN cDNA gene, E330027M22Rik	100038419	2.59352	4.75385	11.7149	6.05851e-09	1.14575e-07
Sh3gl2	SH3-domain GRB2-like 2	20404	-2.59337	5.8909	-14.0659	4.85109e-10	1.45183e-08
Jarid2	jumonji, AT rich interactive domain 2	16468	-2.59156	8.41048	-15.9142	8.50873e-11	3.61891e-09
Smim10l2a	small integral membrane protein 10 like 2A	320237	2.59079	5.49627	21.7299	9.615e-13	1.12277e-10
Cyp51	cytochrome P450, family 51	13121	2.58996	8.58352	13.0296	1.40759e-09	3.39069e-08
Bhlhe40	basic helix-loop-helix family, member e40	20893	-2.58962	7.62889	-11.3279	9.55248e-09	1.6691e-07
Cebpd	CCAAT/enhancer binding protein (C/EBP), delta	12609	-2.5888	7.78743	-13.6648	7.26609e-10	1.97772e-08
Gm10451	predicted gene 10451	100041694	-2.58704	3.89925	-14.8092	2.35441e-10	8.11388e-09
Lxn	latexin	17035	2.57526	8.89477	12.0416	4.16439e-09	8.39198e-08
Tceal1	transcription elongation factor A (SII)-like 1	237052	2.57473	7.29376	15.2401	1.57076e-10	5.92024e-09
Tsc22d3	TSC22 domain family, member 3	14605	2.57405	7.58343	16.6863	4.33539e-11	2.14774e-09
Lef1	lymphoid enhancer binding factor 1	16842	2.57294	7.32708	6.85244	5.50933e-06	3.62534e-05
Cd24a	CD24a antigen	12484	2.57246	11.4564	14.4692	3.26399e-10	1.06854e-08
Pramef12	PRAME family member 12	77632	-2.57135	5.53778	-20.6418	2.02835e-12	1.99457e-10
Syk	spleen tyrosine kinase	20963	-2.56849	4.53852	-19.5108	4.58676e-12	3.6578e-10
Fblim1	filamin binding LIM protein 1	74202	-2.56835	7.68913	-14.8451	2.2753e-10	7.87237e-09
Lrp8	low density lipoprotein receptor-related protein 8, apolipoprotein e receptor	16975	2.56759	4.34146	8.31578	5.36189e-07	4.93494e-06
Arhgap30	Rho GTPase activating protein 30	226652	-2.56518	5.71394	-10.0039	5.01177e-08	6.59089e-07
Nhsl2	NHS-like 2	100042480	2.56309	5.85056	14.9055	2.14878e-10	7.54185e-09
Hmces	5-hydroxymethylcytosine (hmC) binding, ES cell specific	232210	-2.55843	8.66157	-20.8751	1.72307e-12	1.75371e-10
Fry	FRY microtubule binding protein	320365	-2.55642	5.71572	-13.0521	1.37442e-09	3.33804e-08
Dsp	desmoplakin	109620	2.55538	10.1663	10.5553	2.46395e-08	3.64534e-07
2500002B13Rik	RIKEN cDNA 2500002B13 gene	78353	-2.55504	6.43919	-16.4648	5.24522e-11	2.44127e-09
Ctsh	cathepsin H	13036	2.55245	6.83921	17.3081	2.57018e-11	1.37953e-09
Tnni1	troponin I, skeletal, slow 1	21952	2.55244	7.74194	10.037	4.79842e-08	6.33901e-07
Cachd1	cache domain containing 1	320508	2.55138	9.6008	14.5712	2.95697e-10	9.7782e-09
Hoxb3	homeobox B3	15410	2.55127	6.5259	8.23561	6.04926e-07	5.45434e-06
Tgfbr3	transforming growth factor, beta receptor III	21814	2.54709	8.82335	13.1476	1.24231e-09	3.06023e-08
Acss1	acyl-CoA synthetase short-chain family member 1	68738	-2.54567	6.37851	-11.6522	6.51734e-09	1.21507e-07
Fam107a	family with sequence similarity 107, member A	268709	2.54308	3.63147	13.9257	5.58052e-10	1.61471e-08
Chst15	carbohydrate (N-acetylgalactosamine 4-sulfate 6-O) sulfotransferase 15	77590	2.54294	7.34432	8.45404	4.36284e-07	4.15582e-06
Tmem191c	transmembrane protein 191C	224019	-2.54128	5.12308	-7.5007	1.89694e-06	1.45508e-05
Cep55	centrosomal protein 55	74107	-2.53957	4.67016	-10.8924	1.61901e-08	2.57908e-07
Mapt	microtubule-associated protein tau	17762	-2.53953	4.07365	-6.66667	7.55642e-06	4.74444e-05
Txlng	taxilin gamma	353170	-2.53942	6.73166	-14.25	4.04335e-10	1.2651e-08
Pdzd4	PDZ domain containing 4	245469	-2.53628	6.29577	-13.5658	8.04137e-10	2.13976e-08
Tpm1	tropomyosin 1, alpha	22003	2.53575	8.79909	13.0201	1.42191e-09	3.4122e-08
Wsb2	WD repeat and SOCS box-containing 2	59043	-2.53429	9.21983	-23.3006	3.47548e-13	5.37919e-11
Fam198b	family with sequence similarity 198, member B	68659	-2.53408	6.40393	-14.2636	3.98973e-10	1.25281e-08
Grasp	GRP1 (general receptor for phosphoinositides 1)-associated scaffold protein	56149	-2.53285	8.78267	-16.948	3.47165e-11	1.75644e-09
Rad9b	RAD9 checkpoint clamp component B	231724	-2.53196	4.80888	-17.181	2.85601e-11	1.49111e-09
Rbp1	retinol binding protein 1, cellular	19659	2.5306	9.4443	16.4674	5.23319e-11	2.44001e-09
5830408B19Rik	RIKEN cDNA 5830408B19 gene	74756	2.52803	6.67611	19.6937	4.00795e-12	3.3494e-10
Abtb2	ankyrin repeat and BTB (POZ) domain containing 2	99382	2.52769	7.58513	6.54084	9.38485e-06	5.67714e-05
Serpinh1	serine (or cysteine) peptidase inhibitor, clade H, member 1	12406	2.52703	10.4231	10.818	1.7748e-08	2.79155e-07
Kdm4c	lysine (K)-specific demethylase 4C	76804	-2.52351	7.36743	-21.3147	1.27296e-12	1.38161e-10
Cadps2	Ca2+-dependent activator protein for secretion 2	320405	2.52117	4.67031	7.86491	1.06752e-06	8.86448e-06
Hist1h1c	histone cluster 1, H1c	50708	2.51557	8.41006	8.956	2.10288e-07	2.23598e-06
Ccnjl	cyclin J-like	380694	2.51472	6.67681	12.1441	3.70847e-09	7.57831e-08
Ctso	cathepsin O	229445	2.51414	6.88465	16.1803	6.72219e-11	2.96014e-09
Atrnl1	attractin like 1	226255	2.51292	8.17343	16.8806	3.67506e-11	1.85576e-09
Gm11627	predicted gene 11627	100040792	-2.51103	4.57403	-7.16932	3.24877e-06	2.31421e-05
Nf2	neurofibromatosis 2	18016	-2.5036	5.0036	-14.1457	4.48162e-10	1.36786e-08
Dusp10	dual specificity phosphatase 10	63953	2.50152	5.90879	8.33105	5.24059e-07	4.84889e-06
Stxbp6	syntaxin binding protein 6 (amisyn)	217517	2.50061	6.22158	15.5486	1.18304e-10	4.69573e-09
Gpr160	G protein-coupled receptor 160	71862	-2.49663	5.09022	-13.2385	1.12907e-09	2.82884e-08
P3h2	prolyl 3-hydroxylase 2	210530	2.49587	6.24134	10.6015	2.32494e-08	3.48702e-07
Sgk2	serum/glucocorticoid regulated kinase 2	27219	-2.4952	5.16811	-12.1282	3.77589e-09	7.69805e-08
Apoc1	apolipoprotein C-I	11812	-2.49436	7.83298	-9.77615	6.77792e-08	8.58963e-07
Gm12688	predicted gene 12688	102639232	-2.49416	3.77634	-11.854	5.15968e-09	1.00269e-07
Nol4l	nucleolar protein 4-like	329540	2.49347	7.33204	12.9032	1.6108e-09	3.79241e-08
Zfp462	zinc finger protein 462	242466	-2.49186	9.23778	-6.64023	7.90695e-06	4.91731e-05
Zfp672	zinc finger protein 672	319475	2.48886	5.99732	14.6031	2.86746e-10	9.55919e-09
Zic3	zinc finger protein of the cerebellum 3	22773	-2.4888	6.16629	-6.68481	7.32532e-06	4.62264e-05
Ulk2	unc-51 like kinase 2	29869	2.48781	7.56265	8.63924	3.32163e-07	3.30231e-06
Grrp1	glycine/arginine rich protein 1	72690	2.4874	6.32941	14.144	4.48943e-10	1.36865e-08
9430047L24Rik	RIKEN cDNA 9430047L24 gene	320850	2.48722	5.24046	6.40346	1.19192e-05	6.96848e-05
Dgka	diacylglycerol kinase, alpha	13139	-2.48702	7.08931	-15.809	9.34838e-11	3.91241e-09
Defa-rs7	defensin, alpha, related sequence 7	13226	2.48512	6.42735	17.2009	2.80916e-11	1.46958e-09
Enpp4	ectonucleotide pyrophosphatase/phosphodiesterase 4	224794	-2.48415	6.71505	-14.3083	3.81862e-10	1.20342e-08
Tmem176b	transmembrane protein 176B	65963	2.4835	9.20311	13.213	1.15967e-09	2.89994e-08
Slc4a4	solute carrier family 4 (anion exchanger), member 4	54403	2.48168	6.13899	18.0134	1.44948e-11	8.8519e-10
Timp1	tissue inhibitor of metalloproteinase 1	21857	-2.48119	8.35502	-10.3487	3.20393e-08	4.53001e-07
Klhl29	kelch-like 29	208439	2.48012	5.30189	11.5359	7.46778e-09	1.36885e-07
H1f0	H1 histone family, member 0	14958	2.47505	10.5907	16.2496	6.32576e-11	2.81879e-09
Chst2	carbohydrate sulfotransferase 2	54371	2.47304	5.61273	19.3431	5.1958e-12	4.03283e-10
Irx3	Iroquois related homeobox 3	16373	2.46715	7.60356	10.613	2.29146e-08	3.44667e-07
Zfp9	zinc finger protein 9	22750	2.46096	6.94612	16.7558	4.0858e-11	2.04345e-09
Fam199x	family with sequence similarity 199, X-linked	245622	2.46052	8.43743	13.5718	7.992e-10	2.13096e-08
Tfpi	tissue factor pathway inhibitor	21788	-2.45999	5.93805	-11.6347	6.65123e-09	1.23563e-07
Pja1	praja ring finger 1, E3 ubiquitin protein ligase	18744	2.45884	8.26927	17.0919	3.07642e-11	1.58094e-09
Clgn	calmegin	12745	-2.45745	3.96318	-18.2634	1.18897e-11	7.67899e-10
Spta1	spectrin alpha, erythrocytic 1	20739	-2.45627	5.0348	-7.99395	8.74324e-07	7.48109e-06
Cdx2	caudal type homeobox 2	12591	2.45297	6.85325	9.95836	5.32115e-08	6.94538e-07
Sptbn4	spectrin beta, non-erythrocytic 4	80297	-2.44774	5.15781	-10.5821	2.38238e-08	3.55279e-07
Sepn1	selenoprotein N, 1	74777	2.44668	6.44282	13.8624	5.94742e-10	1.69647e-08
Bmp7	bone morphogenetic protein 7	12162	2.44654	5.35804	11.5015	7.77564e-09	1.41045e-07
Ranbp17	RAN binding protein 17	66011	-2.44341	5.25642	-12.7927	1.81384e-09	4.18751e-08
Mvp	major vault protein	78388	-2.44317	5.6755	-16.5062	5.06075e-11	2.39375e-09
Mest	mesoderm specific transcript	17294	2.44283	11.4218	12.0879	3.95153e-09	8.00622e-08
2610008E11Rik	RIKEN cDNA 2610008E11 gene	72128	2.44017	7.47881	11.8883	4.96035e-09	9.71167e-08
Hmgcs1	3-hydroxy-3-methylglutaryl-Coenzyme A synthase 1	208715	2.43805	5.12463	8.67549	3.15049e-07	3.15979e-06
Defa-rs2	defensin, alpha, related sequence 2	13222	2.43704	8.08792	19.1921	5.81875e-12	4.41162e-10
Heph	hephaestin	15203	2.43699	5.66501	6.61508	8.25635e-06	5.10788e-05
Akt3	thymoma viral proto-oncogene 3	23797	2.43584	7.57101	13.1038	1.30111e-09	3.18067e-08
Limd2	LIM domain containing 2	67803	2.4354	8.24532	20.2079	2.75986e-12	2.54189e-10
Tm7sf3	transmembrane 7 superfamily member 3	67623	-2.43081	8.63113	-17.8613	1.63719e-11	9.68871e-10
Megf9	multiple EGF-like-domains 9	230316	2.42959	6.57285	12.8443	1.71585e-09	3.99656e-08
Cldn9	claudin 9	56863	-2.42911	4.77549	-13.1109	1.29135e-09	3.16271e-08
Gprc5c	G protein-coupled receptor, family C, group 5, member C	70355	2.42625	7.89272	12.9932	1.46316e-09	3.48561e-08
Ankrd33b	ankyrin repeat domain 33B	67434	-2.42369	4.87635	-15.219	1.60194e-10	6.02039e-09
Mllt6	myeloid/lymphoid or mixed-lineage leukemia; translocated to, 6	246198	-2.41807	7.52408	-16.9522	3.45939e-11	1.75363e-09
Plcl2	phospholipase C-like 2	224860	2.41709	7.09351	17.3233	2.538e-11	1.37182e-09
Jun	jun proto-oncogene	16476	2.41524	8.11835	14.2358	4.10048e-10	1.27534e-08
Plekha7	pleckstrin homology domain containing, family A member 7	233765	-2.41439	7.51714	-18.8648	7.45755e-12	5.22968e-10
Mllt3	myeloid/lymphoid or mixed-lineage leukemia; translocated to, 3	70122	2.41232	7.74556	15.527	1.20656e-10	4.77458e-09
Pard6b	par-6 family cell polarity regulator beta	58220	2.40751	7.93491	11.5636	7.22832e-09	1.33243e-07
Parp14	poly (ADP-ribose) polymerase family, member 14	547253	-2.40559	5.20082	-11.2299	1.07414e-08	1.84359e-07
Sh3kbp1	SH3-domain kinase binding protein 1	58194	2.40095	7.17828	13.1892	1.18912e-09	2.94822e-08
Cpd	carboxypeptidase D	12874	2.40094	8.21355	19.0767	6.34778e-12	4.65095e-10
Lama4	laminin, alpha 4	16775	2.40035	6.46548	7.887	1.03151e-06	8.61744e-06
Serpini1	serine (or cysteine) peptidase inhibitor, clade I, member 1	20713	-2.40011	4.6911	-7.64873	1.49859e-06	1.18711e-05
Fam169a	family with sequence similarity 169, member A	320557	-2.39768	7.70072	-8.58724	3.58442e-07	3.51021e-06
Pura	purine rich element binding protein A	19290	-2.39656	5.35806	-12.8312	1.74025e-09	4.0426e-08
Pitx2	paired-like homeodomain transcription factor 2	18741	2.39501	8.42529	8.09671	7.46912e-07	6.54067e-06
Suv39h1	suppressor of variegation 3-9 homolog 1 (Drosophila)	20937	2.39116	8.43117	13.824	6.18198e-10	1.74624e-08
Bmi1	Bmi1 polycomb ring finger oncogene	12151	2.39098	7.97925	9.49971	9.84806e-08	1.18817e-06
Plxna2	plexin A2	18845	2.38948	7.31074	14.3877	3.53337e-10	1.13681e-08
Aurkc	aurora kinase C	20871	-2.38882	5.35261	-10.1318	4.23941e-08	5.71304e-07
Tesk2	testis-specific kinase 2	230661	-2.38811	6.28951	-15.7842	9.55907e-11	3.97515e-09
Fst	follistatin	14313	2.38755	6.85464	6.64341	7.864e-06	4.89557e-05
Tst	thiosulfate sulfurtransferase, mitochondrial	22117	-2.38689	6.35987	-17.1572	2.91304e-11	1.51786e-09
Siah2	seven in absentia 2	20439	2.38633	6.04631	13.4674	8.89835e-10	2.3229e-08
Slc39a14	solute carrier family 39 (zinc transporter), member 14	213053	-2.38561	6.99816	-19.7602	3.81723e-12	3.22088e-10
Pfkp	phosphofructokinase, platelet	56421	-2.38234	7.46868	-14.7383	2.51884e-10	8.5788e-09
Noxred1	NADP+ dependent oxidoreductase domain containing 1	71275	-2.38186	3.53816	-12.6638	2.08577e-09	4.70729e-08
Rfx2	regulatory factor X, 2 (influences HLA class II expression)	19725	-2.38132	4.97677	-11.2492	1.04959e-08	1.81335e-07
Dpp4	dipeptidylpeptidase 4	13482	-2.37929	6.26083	-11.0953	1.26366e-08	2.10934e-07
Klhl4	kelch-like 4	237010	2.37923	5.64675	7.9445	9.4361e-07	8.00065e-06
Adgra2	adhesion G protein-coupled receptor A2	78560	2.37804	7.2056	7.78474	1.20978e-06	9.85454e-06
8030474K03Rik	RIKEN cDNA 8030474K03 gene	382231	-2.37791	4.43298	-14.1766	4.34691e-10	1.33305e-08
Fgd4	FYVE, RhoGEF and PH domain containing 4	224014	-2.37386	5.71295	-7.80735	1.16775e-06	9.57819e-06
C80425	expressed sequence C80425	96999	-2.3732	4.18912	-8.99481	1.9899e-07	2.13845e-06
Pde5a	phosphodiesterase 5A, cGMP-specific	242202	2.37303	6.98932	8.98592	2.0152e-07	2.15854e-06
Scd2	stearoyl-Coenzyme A desaturase 2	20250	2.37162	8.53216	7.8647	1.06788e-06	8.86464e-06
AU044157	expressed sequence AU044157	100334	-2.37065	4.7814	-16.2855	6.12997e-11	2.75695e-09
Fmn2	formin 2	54418	-2.36435	5.11308	-8.41642	4.61353e-07	4.35497e-06
Slc5a4b	solute carrier family 5 (neutral amino acid transporters, system A), member 4b	64454	-2.36321	3.66472	-15.9608	8.16226e-11	3.49427e-09
Rbms3	RNA binding motif, single stranded interacting protein	207181	2.36286	7.71046	10.1221	4.29313e-08	5.77057e-07
Bbs2	Bardet-Biedl syndrome 2 (human)	67378	-2.3623	7.40066	-16.4869	5.14602e-11	2.41198e-09
2810410L24Rik	RIKEN cDNA 2810410L24 gene	100042332	2.3616	7.0289	10.4693	2.74737e-08	3.98132e-07
Tspan6	tetraspanin 6	56496	2.3613	8.83744	15.3771	1.38417e-10	5.30875e-09
As3mt	arsenic (+3 oxidation state) methyltransferase	57344	-2.36128	3.99842	-10.8686	1.66718e-08	2.64461e-07
Epha7	Eph receptor A7	13841	2.36078	7.80565	8.82661	2.53112e-07	2.6151e-06
Pmm1	phosphomannomutase 1	29858	-2.36033	9.43933	-19.109	6.19439e-12	4.56413e-10
Rps6ka6	ribosomal protein S6 kinase polypeptide 6	67071	2.35564	7.38895	10.7196	2.00548e-08	3.09118e-07
Stat4	signal transducer and activator of transcription 4	20849	-2.35535	3.68885	-15.4116	1.34098e-10	5.16584e-09
Aff1	AF4/FMR2 family, member 1	17355	-2.35501	7.02989	-8.31407	5.37569e-07	4.94243e-06
Gsc	goosecoid homeobox	14836	2.35141	3.19937	6.95899	4.60591e-06	3.11471e-05
Klhl13	kelch-like 13	67455	-2.35029	8.58268	-16.4849	5.15463e-11	2.41198e-09
Six1	sine oculis-related homeobox 1	20471	-2.34964	3.95517	-8.66176	3.21416e-07	3.20888e-06
Sox9	SRY (sex determining region Y)-box 9	20682	2.34759	5.06704	11.9892	4.41996e-09	8.81868e-08
Hey2	hairy/enhancer-of-split related with YRPW motif 2	15214	2.34616	5.16406	7.26231	2.78943e-06	2.02394e-05
Rabgap1l	RAB GTPase activating protein 1-like	29809	2.34567	5.95712	9.4707	1.02466e-07	1.2272e-06
Abcb1b	ATP-binding cassette, sub-family B (MDR/TAP), member 1B	18669	-2.34168	7.36418	-12.5384	2.39206e-09	5.25791e-08
Papss2	3'-phosphoadenosine 5'-phosphosulfate synthase 2	23972	2.34162	5.37667	10.1576	4.09937e-08	5.55294e-07
Coch	cochlin	12810	2.34141	5.20397	8.1439	6.95094e-07	6.14658e-06
Efna5	ephrin A5	13640	2.33524	7.81062	9.55034	9.19128e-08	1.11822e-06
Zfp386	zinc finger protein 386 (Kruppel-like)	56220	2.33518	7.26823	8.31549	5.36425e-07	4.93538e-06
Eppk1	epiplakin 1	223650	-2.3335	6.61296	-8.48668	4.15689e-07	3.98643e-06
3110027N22Rik	RIKEN cDNA 3110027N22 gene	73168	2.33275	5.26953	12.8967	1.62207e-09	3.80524e-08
Sc5d	sterol-C5-desaturase	235293	2.33215	9.00478	17.5336	2.13522e-11	1.20109e-09
Hey1	hairy/enhancer-of-split related with YRPW motif 1	15213	2.33144	6.87284	12.727	1.94754e-09	4.44906e-08
Slc47a1	solute carrier family 47, member 1	67473	-2.33089	3.86102	-13.0184	1.42437e-09	3.41496e-08
Smarcd3	SWI/SNF related, matrix associated, actin dependent regulator of chromatin, subfamily d, member 3	66993	2.33001	7.21834	13.7996	6.33649e-10	1.77456e-08
Sp8	trans-acting transcription factor 8	320145	2.32991	3.52487	10.0873	4.49283e-08	5.99893e-07
Dapp1	dual adaptor for phosphotyrosine and 3-phosphoinositides 1	26377	-2.32873	4.21094	-8.12492	7.15467e-07	6.29693e-06
Cnnm2	cyclin M2	94219	-2.32651	5.3041	-12.8359	1.73147e-09	4.02578e-08
Fbxo2	F-box protein 2	230904	-2.32148	5.42314	-10.3685	3.12374e-08	4.44547e-07
Rest	RE1-silencing transcription factor	19712	-2.31941	4.67687	-16.2107	6.5454e-11	2.90655e-09
Mmp15	matrix metallopeptidase 15	17388	2.31872	5.79042	11.0224	1.38074e-08	2.2686e-07
Adgre5	adhesion G protein-coupled receptor E5	26364	-2.3178	7.46305	-9.46532	1.03225e-07	1.23572e-06
Grb10	growth factor receptor bound protein 10	14783	-2.31529	7.00204	-9.22581	1.4374e-07	1.62832e-06
Samd5	sterile alpha motif domain containing 5	320825	2.31227	7.23285	15.6529	1.07611e-10	4.35725e-09
Tfap2c	transcription factor AP-2, gamma	21420	-2.31071	6.79902	-9.321	1.25923e-07	1.46242e-06
Tmem246	transmembrane protein 246	67063	2.3094	7.41413	12.635	2.15238e-09	4.8301e-08
Angptl4	angiopoietin-like 4	57875	-2.3088	6.61354	-9.09338	1.73078e-07	1.90458e-06
Smo	smoothened, frizzled class receptor	319757	2.3085	8.81747	15.512	1.22314e-10	4.81832e-09
Magi3	membrane associated guanylate kinase, WW and PDZ domain containing 3	99470	2.30769	9.32853	10.6291	2.24552e-08	3.38536e-07
Pcdh19	protocadherin 19	279653	2.30708	6.24947	7.07254	3.812e-06	2.64976e-05
Arhgap36	Rho GTPase activating protein 36	75404	2.30707	4.00045	20.7961	1.82058e-12	1.83157e-10
Grhl3	grainyhead-like 3 (Drosophila)	230824	-2.30705	6.44863	-13.3939	9.60182e-10	2.47932e-08
Tnnt3	troponin T3, skeletal, fast	21957	2.3065	4.66914	13.7746	6.49925e-10	1.80277e-08
Jak2	Janus kinase 2	16452	2.30489	7.87365	18.5712	9.34834e-12	6.25383e-10
Ptpn13	protein tyrosine phosphatase, non-receptor type 13	19249	2.30462	9.38877	19.593	4.31634e-12	3.50629e-10
Naalad2	N-acetylated alpha-linked acidic dipeptidase 2	72560	2.30363	6.68122	13.0415	1.38996e-09	3.36864e-08
Tsx	testis specific X-linked gene	22127	-2.30028	4.08652	-18.0114	1.4518e-11	8.8519e-10
Gpt2	glutamic pyruvate transaminase (alanine aminotransferase) 2	108682	-2.30002	8.11467	-12.6733	2.06428e-09	4.67089e-08
Helb	helicase (DNA) B	117599	-2.29982	6.54147	-14.3379	3.70944e-10	1.17678e-08
Plpp5	phospholipid phosphatase 5	71910	2.29723	7.63498	14.6019	2.87087e-10	9.55919e-09
Tal1	T cell acute lymphocytic leukemia 1	21349	2.29527	6.44083	13.6411	7.44456e-10	2.01165e-08
Padi3	peptidyl arginine deiminase, type III	18601	2.29317	4.75278	13.7539	6.63665e-10	1.83022e-08
Gpsm1	G-protein signalling modulator 1 (AGS3-like, C. elegans)	67839	2.29273	7.20936	19.2284	5.66203e-12	4.31783e-10
Slc22a23	solute carrier family 22, member 23	73102	2.29156	6.90717	13.3779	9.76306e-10	2.51351e-08
Col5a1	collagen, type V, alpha 1	12831	2.29031	9.15477	9.01765	1.9264e-07	2.08047e-06
Eid1	EP300 interacting inhibitor of differentiation 1	58521	2.29029	10.2097	13.8344	6.11792e-10	1.73376e-08
Dpyd	dihydropyrimidine dehydrogenase	99586	2.28514	4.01959	9.18174	1.52873e-07	1.71987e-06
Zfp229	zinc finger protein 229	381067	-2.2819	6.80233	-8.95871	2.09478e-07	2.22918e-06
Enkur	enkurin, TRPC channel interacting protein	71233	2.27694	3.81378	13.7085	6.95016e-10	1.9066e-08
Zfp362	zinc finger protein 362	230761	2.27692	8.09956	9.15195	1.5939e-07	1.77848e-06
Epha2	Eph receptor A2	13836	-2.2768	7.28985	-16.5115	5.03775e-11	2.38718e-09
Zfpm1	zinc finger protein, multitype 1	22761	2.27597	6.31661	11.328	9.55225e-09	1.6691e-07
Pxdn	peroxidasin	69675	2.27548	9.63982	12.4149	2.74085e-09	5.90061e-08
Mef2c	myocyte enhancer factor 2C	17260	2.27433	6.39062	10.8154	1.78052e-08	2.79887e-07
D930003E18Rik	RIKEN cDNA D930003E18 gene	100048911	2.27368	5.94318	17.357	2.4683e-11	1.34507e-09
Tax1bp3	Tax1 (human T cell leukemia virus type I) binding protein 3	76281	2.27359	9.12354	16.1984	6.61653e-11	2.9284e-09
Nin	ninein	18080	2.27319	6.03169	13.8223	6.19277e-10	1.7474e-08
Zmynd8	zinc finger, MYND-type containing 8	228880	-2.27205	6.91872	-14.2287	4.12901e-10	1.27965e-08
Gpx8	glutathione peroxidase 8 (putative)	69590	2.26857	9.4651	8.84708	2.45766e-07	2.54897e-06
Plxdc1	plexin domain containing 1	72324	-2.26425	4.29081	-12.4973	2.50256e-09	5.45041e-08
Ncs1	neuronal calcium sensor 1	14299	2.26383	6.77207	11.8468	5.20241e-09	1.01009e-07
Ppp1r17	protein phosphatase 1, regulatory subunit 17	19051	2.2633	3.69343	10.5483	2.48588e-08	3.67362e-07
Adcy6	adenylate cyclase 6	11512	2.26241	8.02447	14.0524	4.91669e-10	1.46643e-08
Prkce	protein kinase C, epsilon	18754	2.26238	7.05114	15.8426	9.07127e-11	3.82089e-09
Serping1	serine (or cysteine) peptidase inhibitor, clade G, member 1	12258	-2.26117	7.52288	-11.9731	4.50207e-09	8.92932e-08
Speg	SPEG complex locus	11790	2.26058	8.42187	7.60557	1.60474e-06	1.26166e-05
Clcn4	chloride channel, voltage-sensitive 4	12727	2.25942	8.15963	18.9689	6.88858e-12	4.90495e-10
Efnb2	ephrin B2	13642	2.25805	8.32688	8.58409	3.60105e-07	3.52253e-06
Trim25	tripartite motif-containing 25	217069	-2.25804	8.55384	-12.5339	2.4039e-09	5.27507e-08
Gchfr	GTP cyclohydrolase I feedback regulator	320415	2.25597	5.47194	12.598	2.24105e-09	4.97617e-08
Pik3r3	phosphatidylinositol 3 kinase, regulatory subunit, polypeptide 3 (p55)	18710	2.25271	7.48606	9.15892	1.57841e-07	1.76513e-06
Six2	sine oculis-related homeobox 2	20472	2.25014	5.73355	13.8194	6.21109e-10	1.7488e-08
Iqcg	IQ motif containing G	69707	-2.2501	4.14046	-15.0363	1.89978e-10	6.87898e-09
Plekhd1	pleckstrin homology domain containing, family D (with coiled-coil domains) member 1	217682	-2.24854	5.1361	-10.1293	4.25322e-08	5.72576e-07
Dmtn	dematin actin binding protein	13829	-2.24618	6.12756	-10.3026	3.39912e-08	4.75968e-07
E330009J07Rik	RIKEN cDNA E330009J07 gene	243780	2.24539	9.28765	16.0923	7.26438e-11	3.1683e-09
Cth	cystathionase (cystathionine gamma-lyase)	107869	-2.24307	8.26192	-9.476	1.01726e-07	1.22028e-06
Itpripl2	inositol 1,4,5-triphosphate receptor interacting protein-like 2	319622	2.2404	7.34763	16.4967	5.10235e-11	2.40907e-09
Marcks	myristoylated alanine rich protein kinase C substrate	17118	2.23995	11.1159	21.1653	1.40992e-12	1.47517e-10
Klhl23	kelch-like 23	277396	2.23587	7.19065	10.7389	1.95783e-08	3.03203e-07
Rhoj	ras homolog family member J	80837	2.23458	5.86117	12.4276	2.70253e-09	5.82771e-08
Ramp3	receptor (calcitonin) activity modifying protein 3	56089	-2.23307	5.80488	-12.5364	2.39736e-09	5.26513e-08
Rbmx	RNA binding motif protein, X chromosome	19655	2.2321	8.25273	23.0702	4.01832e-13	6.10854e-11
Tns3	tensin 3	319939	-2.23123	6.48168	-11.7133	6.06973e-09	1.14633e-07
Pxylp1	2-phosphoxylose phosphatase 1	235534	2.23109	6.05756	6.70256	7.10635e-06	4.50862e-05
Arhgef26	Rho guanine nucleotide exchange factor (GEF) 26	622434	2.23024	7.3507	16.3089	6.00594e-11	2.72266e-09
Nrarp	Notch-regulated ankyrin repeat protein	67122	2.22758	7.26235	9.49617	9.89585e-08	1.19339e-06
Glb1	galactosidase, beta 1	12091	-2.22735	8.04079	-10.6465	2.19717e-08	3.32012e-07
Slc35f2	solute carrier family 35, member F2	72022	-2.22632	5.65568	-13.0772	1.33833e-09	3.25948e-08
Scd1	stearoyl-Coenzyme A desaturase 1	20249	2.22541	8.48975	8.59075	3.56603e-07	3.50006e-06
Rbm47	RNA binding motif protein 47	245945	-2.22288	7.78873	-9.18435	1.52315e-07	1.71506e-06
Sema4c	sema domain, immunoglobulin domain (Ig), transmembrane domain (TM) and short cytoplasmic domain, (semaphorin) 4C	20353	2.21966	6.8723	8.401	4.72065e-07	4.43527e-06
Dtx1	deltex 1, E3 ubiquitin ligase	14357	-2.21849	6.31435	-16.118	7.10114e-11	3.1113e-09
Slc20a1	solute carrier family 20, member 1	20515	-2.21802	6.89312	-9.86735	6.00225e-08	7.71882e-07
Dusp2	dual specificity phosphatase 2	13537	2.21733	5.63446	11.0081	1.40508e-08	2.30279e-07
Tanc2	tetratricopeptide repeat, ankyrin repeat and coiled-coil containing 2	77097	2.21632	6.82567	13.2681	1.09468e-09	2.75059e-08
Sept6	septin 6	56526	2.21538	5.74797	7.31805	2.54722e-06	1.87209e-05
Prkd2	protein kinase D2	101540	2.21508	5.28109	10.9083	1.58762e-08	2.5337e-07
Gldc	glycine decarboxylase	104174	-2.21192	8.13036	-15.5642	1.16631e-10	4.63633e-09
L1cam	L1 cell adhesion molecule	16728	2.2103	5.10155	11.9716	4.5094e-09	8.93578e-08
Map7	microtubule-associated protein 7	17761	-2.21013	5.61742	-13.5066	8.54598e-10	2.24974e-08
Otud1	OTU domain containing 1	71198	-2.21002	5.17015	-14.3207	3.77253e-10	1.19176e-08
Fzd3	frizzled class receptor 3	14365	2.2097	8.16958	10.4683	2.7507e-08	3.98174e-07
Tph1	tryptophan hydroxylase 1	21990	2.20771	3.46756	9.81847	6.40557e-08	8.17719e-07
Frmd6	FERM domain containing 6	319710	2.20655	8.88275	10.8388	1.72965e-08	2.73368e-07
St3gal5	ST3 beta-galactoside alpha-2,3-sialyltransferase 5	20454	2.20629	6.82698	10.4916	2.67083e-08	3.89197e-07
Fam57a	family with sequence similarity 57, member A	116972	2.20424	7.62618	16.6317	4.54263e-11	2.23349e-09
Homer2	homer scaffolding protein 2	26557	2.20169	6.22151	19.4042	4.96474e-12	3.92334e-10
Tpm4	tropomyosin 4	326618	2.20086	11.5788	13.6127	7.66386e-10	2.06026e-08
Dcaf12l1	DDB1 and CUL4 associated factor 12-like 1	245404	-2.19829	7.62757	-17.4718	2.24601e-11	1.24935e-09
N4bp3	NEDD4 binding protein 3	212706	-2.1954	6.67057	-13.1392	1.25338e-09	3.07836e-08
Zfp202	zinc finger protein 202	80902	2.19512	6.39305	22.0632	7.70362e-13	9.50488e-11
Nedd4l	neural precursor cell expressed, developmentally down-regulated gene 4-like	83814	-2.19461	7.43013	-13.9506	5.4427e-10	1.57832e-08
Plxnd1	plexin D1	67784	2.1912	6.76968	8.26429	5.7933e-07	5.2653e-06
Nodal	nodal	18119	-2.19	4.87707	-13.4752	8.82726e-10	2.30895e-08
Chst7	carbohydrate (N-acetylglucosamino) sulfotransferase 7	60322	2.18878	6.08775	7.7435	1.29059e-06	1.0432e-05
Rbpj	recombination signal binding protein for immunoglobulin kappa J region	19664	-2.1881	9.44771	-21.1342	1.44046e-12	1.50112e-10
Srgn	serglycin	19073	-2.18337	5.9168	-8.50193	4.06423e-07	3.91558e-06
Stc2	stanniocalcin 2	20856	-2.18297	5.79219	-16.6218	4.58144e-11	2.24292e-09
Clmp	CXADR-like membrane protein	71566	2.1788	6.55506	13.9561	5.41316e-10	1.57324e-08
Slc46a3	solute carrier family 46, member 3	71706	2.17822	5.5193	12.7608	1.87745e-09	4.30398e-08
Mns1	meiosis-specific nuclear structural protein 1	17427	2.17724	7.00526	11.991	4.41077e-09	8.81132e-08
Susd2	sushi domain containing 2	71733	-2.17719	4.46701	-9.37049	1.17597e-07	1.37936e-06
Ddx58	DEAD (Asp-Glu-Ala-Asp) box polypeptide 58	230073	-2.17562	6.58352	-11.5164	7.64125e-09	1.39284e-07
Aoah	acyloxyacyl hydrolase	27052	-2.17462	3.68796	-6.64612	7.82749e-06	4.8795e-05
Mfhas1	malignant fibrous histiocytoma amplified sequence 1	52065	2.17402	8.08321	18.0267	1.43414e-11	8.78522e-10
Stard4	StAR-related lipid transfer (START) domain containing 4	170459	2.17366	9.03772	13.874	5.87805e-10	1.68219e-08
Tuba4a	tubulin, alpha 4A	22145	-2.1731	8.86716	-14.9511	2.05821e-10	7.32469e-09
Ptrf	polymerase I and transcript release factor	19285	-2.17292	7.85763	-15.8271	9.19781e-11	3.86175e-09
Myo10	myosin X	17909	-2.17235	5.07271	-10.9897	1.4369e-08	2.33538e-07
Nrep	neuronal regeneration related protein	27528	2.17157	10.5452	9.43073	1.08239e-07	1.28516e-06
Ednra	endothelin receptor type A	13617	2.17153	6.7781	15.2692	1.52901e-10	5.79078e-09
2200002D01Rik	RIKEN cDNA 2200002D01 gene	72275	-2.17142	4.69631	-11.9851	4.4406e-09	8.83962e-08
Kcnj5	potassium inwardly-rectifying channel, subfamily J, member 5	16521	2.17128	4.62568	9.84354	6.19521e-08	7.9234e-07
Rgl1	ral guanine nucleotide dissociation stimulator,-like 1	19731	2.17097	6.08309	11.3789	8.98999e-09	1.59425e-07
Casp8	caspase 8	12370	2.17073	6.89275	11.2793	1.01239e-08	1.75837e-07
Sept8	septin 8	20362	2.17048	7.93374	11.1174	1.23023e-08	2.06277e-07
Lipo1	lipase, member O1	381236	-2.16964	4.02814	-10.5965	2.33937e-08	3.50464e-07
Ulk1	unc-51 like kinase 1	22241	-2.16822	8.20928	-12.8698	1.66948e-09	3.90246e-08
Nab1	Ngfi-A binding protein 1	17936	2.16724	9.09048	14.1706	4.37271e-10	1.33931e-08
Lmna	lamin A	16905	-2.16707	6.54255	-9.30917	1.28005e-07	1.48348e-06
Masp1	mannan-binding lectin serine peptidase 1	17174	2.16696	6.88025	11.7661	5.7097e-09	1.09033e-07
Pea15a	phosphoprotein enriched in astrocytes 15A	18611	2.16659	7.0765	14.9448	2.07049e-10	7.3584e-09
Sppl2a	signal peptide peptidase like 2A	66552	2.16646	8.00403	12.6669	2.07876e-09	4.69958e-08
Mov10	Moloney leukemia virus 10	17454	-2.1632	6.46916	-11.1901	1.12684e-08	1.91643e-07
Ptpn9	protein tyrosine phosphatase, non-receptor type 9	56294	2.1616	8.03536	15.6639	1.06544e-10	4.32743e-09
Ephx1	epoxide hydrolase 1, microsomal	13849	-2.16077	6.06688	-9.16155	1.57258e-07	1.75937e-06
Phlda1	pleckstrin homology like domain, family A, member 1	21664	2.15929	9.51765	8.62767	3.37829e-07	3.34847e-06
Farp1	FERM, RhoGEF (Arhgef) and pleckstrin domain protein 1 (chondrocyte-derived)	223254	2.15849	8.79196	11.4687	8.08238e-09	1.452e-07
Arhgap24	Rho GTPase activating protein 24	231532	2.15802	5.65948	10.3515	3.19255e-08	4.52391e-07
Npl	N-acetylneuraminate pyruvate lyase	74091	-2.15679	7.53605	-8.69051	3.08233e-07	3.09499e-06
Igfbp5	insulin-like growth factor binding protein 5	16011	2.15649	8.44789	7.35892	2.38372e-06	1.76435e-05
Gulp1	GULP, engulfment adaptor PTB domain containing 1	70676	2.1561	8.13265	12.226	3.38234e-09	7.02715e-08
Epb41l3	erythrocyte membrane protein band 4.1 like 3	13823	2.15576	8.85319	14.9632	2.03499e-10	7.27176e-09
Vwc2	von Willebrand factor C domain containing 2	319922	2.15557	4.2125	9.40025	1.12871e-07	1.3305e-06
Tmem8	transmembrane protein 8 (five membrane-spanning domains)	60455	-2.15474	5.61761	-14.9045	2.15094e-10	7.54185e-09
Gstt2	glutathione S-transferase, theta 2	14872	-2.14579	6.51676	-15.6538	1.07528e-10	4.35725e-09
Egflam	EGF-like, fibronectin type III and laminin G domains	268780	2.14543	6.48394	8.49877	4.08323e-07	3.92954e-06
Foxc2	forkhead box C2	14234	2.14505	5.89051	6.64956	7.78144e-06	4.86006e-05
Colec12	collectin sub-family member 12	140792	2.14502	8.47117	8.25065	5.9136e-07	5.35315e-06
Nmnat2	nicotinamide nucleotide adenylyltransferase 2	226518	-2.14402	5.4245	-12.3404	2.97712e-09	6.34252e-08
Ttpa	tocopherol (alpha) transfer protein	50500	-2.13899	4.89753	-15.148	1.71119e-10	6.36695e-09
Apobec3	apolipoprotein B mRNA editing enzyme, catalytic polypeptide 3	80287	-2.13392	6.49975	-10.7293	1.98131e-08	3.05934e-07
Soat1	sterol O-acyltransferase 1	20652	2.13342	9.65331	13.6676	7.24582e-10	1.97426e-08
Nuak1	NUAK family, SNF1-like kinase, 1	77976	2.12923	7.58918	11.7144	6.06232e-09	1.14575e-07
Zdhhc2	zinc finger, DHHC domain containing 2	70546	2.12654	6.09391	14.372	3.5879e-10	1.15152e-08
Sema3a	sema domain, immunoglobulin domain (Ig), short basic domain, secreted, (semaphorin) 3A	20346	2.1261	6.81597	10.6921	2.07537e-08	3.17089e-07
Zswim1	zinc finger SWIM-type containing 1	71971	-2.12552	6.45292	-16.0583	7.48633e-11	3.24743e-09
Aacs	acetoacetyl-CoA synthetase	78894	2.1255	6.96148	14.4257	3.40471e-10	1.10767e-08
B3gnt2	UDP-GlcNAc:betaGal beta-1,3-N-acetylglucosaminyltransferase 2	53625	-2.12508	5.74448	-11.7747	5.65328e-09	1.08297e-07
2900011O08Rik	RIKEN cDNA 2900011O08 gene	67254	-2.12321	5.34881	-8.21198	6.26914e-07	5.63512e-06
St6galnac4	ST6 (alpha-N-acetyl-neuraminyl-2,3-beta-galactosyl-1,3)-N-acetylgalactosaminide alpha-2,6-sialyltransferase 4	20448	2.12281	5.48511	11.7945	5.52552e-09	1.06351e-07
Ltbp4	latent transforming growth factor beta binding protein 4	108075	-2.12055	6.21801	-14.7402	2.51441e-10	8.57491e-09
Impa2	inositol (myo)-1(or 4)-monophosphatase 2	114663	-2.12033	7.63328	-10.3373	3.25115e-08	4.58933e-07
Pecam1	platelet/endothelial cell adhesion molecule 1	18613	-2.12032	5.08016	-6.74107	6.65448e-06	4.26934e-05
Hdgfrp3	hepatoma-derived growth factor, related protein 3	29877	2.12026	7.07242	8.63361	3.34906e-07	3.32453e-06
Lima1	LIM domain and actin binding 1	65970	-2.11857	8.80982	-18.3386	1.12073e-11	7.31043e-10
Fam132a	family with sequence similarity 132, member A	67389	2.11828	7.77496	9.85709	6.08459e-08	7.80501e-07
Bst2	bone marrow stromal cell antigen 2	69550	-2.11715	7.96318	-11.2171	1.09086e-08	1.86495e-07
Tcf12	transcription factor 12	21406	2.11135	8.38952	16.6137	4.61327e-11	2.24292e-09
Skap2	src family associated phosphoprotein 2	54353	-2.11129	8.58011	-14.7995	2.37613e-10	8.16721e-09
Prrg4	proline rich Gla (G-carboxyglutamic acid) 4 (transmembrane)	228413	-2.11082	5.87442	-12.0228	4.25445e-09	8.56027e-08
Fzd4	frizzled class receptor 4	14366	2.10897	6.60664	10.545	2.49621e-08	3.68265e-07
Hook2	hook microtubule tethering protein 2	170833	-2.10844	6.82752	-17.4672	2.25444e-11	1.24935e-09
Fam63a	family with sequence similarity 63, member A	75007	-2.10771	8.54061	-15.7536	9.82609e-11	4.06036e-09
Mthfd2l	methylenetetrahydrofolate dehydrogenase (NADP+ dependent) 2-like	665563	2.1072	7.31182	8.43609	4.48064e-07	4.251e-06
St6gal1	beta galactoside alpha 2,6 sialyltransferase 1	20440	2.10658	9.11071	15.9866	7.97758e-11	3.43207e-09
Zfp449	zinc finger protein 449	78619	2.10453	7.1174	18.1045	1.34818e-11	8.47842e-10
Hmgb3	high mobility group box 3	15354	2.10414	10.4301	13.9644	5.36832e-10	1.5695e-08
Cthrc1	collagen triple helix repeat containing 1	68588	2.10406	8.47622	6.30099	1.427e-05	8.10029e-05
Dok4	docking protein 4	114255	2.10307	6.75368	12.2805	3.18265e-09	6.68663e-08
B3gnt5	UDP-GlcNAc:betaGal beta-1,3-N-acetylglucosaminyltransferase 5	108105	2.10206	9.56152	21.3853	1.21321e-12	1.34466e-10
Gria3	glutamate receptor, ionotropic, AMPA3 (alpha 3)	53623	2.10114	6.5214	9.41291	1.10922e-07	1.3093e-06
Agtrap	angiotensin II, type I receptor-associated protein	11610	-2.10092	6.77932	-15.4189	1.33195e-10	5.16031e-09
Spats2l	spermatogenesis associated, serine-rich 2-like	67198	2.09747	8.72473	10.8487	1.70871e-08	2.70222e-07
Rai1	retinoic acid induced 1	19377	2.0971	8.22632	15.1971	1.63475e-10	6.12609e-09
Mep1b	meprin 1 beta	17288	-2.09441	3.33032	-17.215	2.77629e-11	1.45822e-09
Opn3	opsin 3	13603	2.09253	7.12328	11.5026	7.76638e-09	1.41045e-07
Sox15	SRY (sex determining region Y)-box 15	20670	-2.09206	5.18632	-12.769	1.86087e-09	4.27721e-08
Mfap5	microfibrillar associated protein 5	50530	-2.09137	4.07723	-12.0303	4.21799e-09	8.49345e-08
Efemp2	epidermal growth factor-containing fibulin-like extracellular matrix protein 2	58859	2.09031	8.56327	10.113	4.34483e-08	5.82808e-07
Oaf	out at first homolog	102644	2.08966	8.23152	12.1913	3.51684e-09	7.26046e-08
Aif1l	allograft inflammatory factor 1-like	108897	2.08941	6.16587	12.6429	2.13387e-09	4.79929e-08
Pdgfc	platelet-derived growth factor, C polypeptide	54635	-2.08896	9.11101	-10.4435	2.83896e-08	4.0959e-07
Zfp800	zinc finger protein 800	627049	2.08881	6.35116	13.7542	6.63505e-10	1.83022e-08
9430069I07Rik	RIKEN cDNA 9430069I07 gene	77358	-2.0867	3.97785	-10.929	1.54781e-08	2.47831e-07
Hpdl	4-hydroxyphenylpyruvate dioxygenase-like	242642	-2.08424	3.41347	-7.92739	9.68911e-07	8.17015e-06
Ppfibp2	PTPRF interacting protein, binding protein 2 (liprin beta 2)	19024	-2.07951	7.3726	-11.049	1.33668e-08	2.21009e-07
Ttc3	tetratricopeptide repeat domain 3	22129	2.07927	11.2279	19.3106	5.32362e-12	4.11982e-10
Dnajc21	DnaJ heat shock protein family (Hsp40) member C21	78244	-2.07798	9.60498	-19.0406	6.52362e-12	4.73996e-10
Ypel2	yippee-like 2 (Drosophila)	77864	-2.07635	7.19667	-11.4709	8.06182e-09	1.4493e-07
Hspa12b	heat shock protein 12B	72630	2.07583	5.82158	10.1858	3.95235e-08	5.40431e-07
Slc25a40	solute carrier family 25, member 40	319653	-2.07528	7.96511	-15.5663	1.16415e-10	4.63633e-09
Tmem164	transmembrane protein 164	209497	2.07391	8.49065	12.7276	1.94616e-09	4.44906e-08
Lypd6	LY6/PLAUR domain containing 6	320343	2.07353	7.53524	10.6523	2.18136e-08	3.30494e-07
Usp3	ubiquitin specific peptidase 3	235441	2.0716	7.55772	14.9897	1.9848e-10	7.11183e-09
Maf	avian musculoaponeurotic fibrosarcoma oncogene homolog	17132	2.07064	8.19684	10.97	1.47201e-08	2.38117e-07
Fam213a	family with sequence similarity 213, member A	70564	2.06933	6.17438	9.29463	1.30613e-07	1.50836e-06
Gjb3	gap junction protein, beta 3	14620	-2.06932	6.62885	-7.65218	1.49043e-06	1.18137e-05
Armcx3	armadillo repeat containing, X-linked 3	71703	2.06785	9.57122	11.9761	4.48627e-09	8.91021e-08
Zbtb4	zinc finger and BTB domain containing 4	75580	2.06772	6.27352	9.25884	1.37274e-07	1.56935e-06
Extl2	exostoses (multiple)-like 2	58193	2.06768	7.64099	18.2968	1.15818e-11	7.51722e-10
Stoml1	stomatin-like 1	69106	-2.06675	6.39435	-14.6958	2.62331e-10	8.88187e-09
Pla2g5	phospholipase A2, group V	18784	-2.06633	3.36621	-8.33672	5.19627e-07	4.8147e-06
Tmem125	transmembrane protein 125	230678	-2.06632	5.88258	-17.1205	3.00374e-11	1.55275e-09
Fut11	fucosyltransferase 11	73068	2.06578	6.44674	18.6857	8.55651e-12	5.82845e-10
Sirpa	signal-regulatory protein alpha	19261	2.06574	7.2143	18.191	1.25888e-11	8.03136e-10
Rhbdl3	rhomboid, veinlet-like 3 (Drosophila)	246104	2.06537	4.33934	7.6715	1.4456e-06	1.15107e-05
Sh3bp5	SH3-domain binding protein 5 (BTK-associated)	24056	2.06347	5.90598	11.5169	7.6359e-09	1.39283e-07
Fads2	fatty acid desaturase 2	56473	2.06285	8.01707	9.28336	1.32672e-07	1.52742e-06
Arhgef28	Rho guanine nucleotide exchange factor (GEF) 28	110596	-2.06186	6.88488	-10.8631	1.67865e-08	2.66005e-07
Adrb3	adrenergic receptor, beta 3	11556	-2.05871	5.20521	-11.13	1.21163e-08	2.03942e-07
E130012A19Rik	RIKEN cDNA E130012A19 gene	103551	-2.05491	4.41382	-10.0592	4.66097e-08	6.17614e-07
Sdc2	syndecan 2	15529	2.0524	7.41455	18.2877	1.16651e-11	7.55258e-10
Hacd1	3-hydroxyacyl-CoA dehydratase 1	30963	2.05208	9.28169	15.5758	1.15406e-10	4.60865e-09
Mpc1	mitochondrial pyruvate carrier 1	55951	-2.05169	9.15267	-13.6637	7.27467e-10	1.978e-08
Galnt10	UDP-N-acetyl-alpha-D-galactosamine:polypeptide N-acetylgalactosaminyltransferase 10	171212	2.05084	6.87331	10.3215	3.31772e-08	4.66567e-07
Tbc1d12	TBC1D12: TBC1 domain family, member 12	209478	2.04955	7.39645	13.8027	6.31682e-10	1.77285e-08
Rap2c	RAP2C, member of RAS oncogene family	72065	2.04941	9.97178	16.4117	5.49217e-11	2.52033e-09
Asb12	ankyrin repeat and SOCS box-containing 12	70392	2.04683	4.74544	8.73452	2.8914e-07	2.9354e-06
Eif2s2	eukaryotic translation initiation factor 2, subunit 2 (beta)	67204	-2.04598	6.17329	-10.4407	2.84888e-08	4.10568e-07
Zfp110	zinc finger protein 110	65020	-2.04492	8.52546	-12.8211	1.75924e-09	4.07587e-08
Slc5a3	solute carrier family 5 (inositol transporters), member 3	53881	2.04463	8.26376	12.3106	3.07746e-09	6.52701e-08
Rhobtb3	Rho-related BTB domain containing 3	73296	2.04376	7.95204	9.78808	6.67065e-08	8.47205e-07
Nfatc2ip	nuclear factor of activated T cells, cytoplasmic, calcineurin dependent 2 interacting protein	18020	-2.04342	8.35685	-12.7213	1.95945e-09	4.46069e-08
Il2rg	interleukin 2 receptor, gamma chain	16186	-2.04196	5.37482	-11.4372	8.38913e-09	1.50195e-07
Tulp2	tubby-like protein 2	56734	-2.0416	3.93054	-9.58234	8.80019e-08	1.08018e-06
Gas2	growth arrest specific 2	14453	-2.04017	4.76736	-8.64413	3.29799e-07	3.28131e-06
Sept1	septin 1	54204	-2.03773	4.31648	-9.17161	1.55056e-07	1.74069e-06
Prrg1	proline rich Gla (G-carboxyglutamic acid) 1	546336	2.03661	7.9147	9.44709	1.05836e-07	1.26121e-06
Grhl2	grainyhead-like 2 (Drosophila)	252973	-2.0361	7.76536	-13.708	6.95376e-10	1.9066e-08
Unc5b	unc-5 netrin receptor B	107449	2.0356	7.68828	11.8181	5.37693e-09	1.03644e-07
Dock6	dedicator of cytokinesis 6	319899	-2.03555	6.95703	-11.8896	4.95288e-09	9.70431e-08
Tmprss13	transmembrane protease, serine 13	214531	-2.03481	4.46574	-7.35735	2.38982e-06	1.76783e-05
Gstm2	glutathione S-transferase, mu 2	14863	-2.03419	6.17707	-9.20943	1.47065e-07	1.66168e-06
Acacb	acetyl-Coenzyme A carboxylase beta	100705	-2.0319	5.3282	-14.627	2.8023e-10	9.39741e-09
Lrrk1	leucine-rich repeat kinase 1	233328	2.03174	6.44118	12.9997	1.45301e-09	3.46774e-08
Fam19a5	family with sequence similarity 19, member A5	106014	2.03076	5.17329	8.19303	6.45156e-07	5.7733e-06
Ptpn18	protein tyrosine phosphatase, non-receptor type 18	19253	2.03048	6.97429	12.0148	4.2929e-09	8.62437e-08
Phf3	PHD finger protein 3	213109	-2.03035	7.49453	-14.1323	4.54187e-10	1.3813e-08
Nnat	neuronatin	18111	2.02959	7.17884	8.03222	8.24384e-07	7.1259e-06
Car14	carbonic anhydrase 14	23831	2.02673	6.97293	8.08989	7.54727e-07	6.59806e-06
Dbn1	drebrin 1	56320	2.02649	8.2111	16.5267	4.972e-11	2.37322e-09
Aldh1l2	aldehyde dehydrogenase 1 family, member L2	216188	-2.02561	6.17209	-6.92568	4.8703e-06	3.26397e-05
Tgfb1i1	transforming growth factor beta 1 induced transcript 1	21804	2.02535	7.08271	10.8915	1.62083e-08	2.58041e-07
Reln	reelin	19699	2.02508	6.56329	6.32241	1.37414e-05	7.84619e-05
Il18	interleukin 18	16173	2.02274	6.5982	10.5752	2.40294e-08	3.5753e-07
Arhgef3	Rho guanine nucleotide exchange factor (GEF) 3	71704	-2.02204	5.80274	-13.4409	9.14592e-10	2.37331e-08
Fbn1	fibrillin 1	14118	2.0208	8.60735	11.6261	6.71858e-09	1.2446e-07
Efnb3	ephrin B3	13643	2.0206	7.31769	17.9961	1.46958e-11	8.93947e-10
Reep6	receptor accessory protein 6	70335	-2.0194	6.49403	-10.7314	1.97602e-08	3.05478e-07
Dhcr7	7-dehydrocholesterol reductase	13360	2.01689	8.11758	7.87406	1.05245e-06	8.76969e-06
D14Ertd725e	DNA segment, Chr 14, ERATO Doi 725, expressed	52524	-2.01478	5.77325	-8.5195	3.96015e-07	3.82235e-06
Depdc7	DEP domain containing 7	211896	-2.01409	7.22107	-12.511	2.46526e-09	5.37813e-08
S100a16	S100 calcium binding protein A16	67860	-2.01394	7.04507	-10.4771	2.72042e-08	3.94884e-07
Igf2os	insulin-like growth factor 2, opposite strand	111975	2.01318	6.58044	11.3095	9.76497e-09	1.70164e-07
Dbndd2	dysbindin (dystrobrevin binding protein 1) domain containing 2	52840	2.0128	6.81616	13.2048	1.16974e-09	2.91399e-08
Mia	melanoma inhibitory activity	12587	-2.01217	4.07874	-10.875	1.65416e-08	2.62867e-07
Dpysl2	dihydropyrimidinase-like 2	12934	2.0111	11.0507	11.8835	4.98734e-09	9.75721e-08
Mtss1	metastasis suppressor 1	211401	-2.00608	8.94921	-12.2173	3.41572e-09	7.08526e-08
Fam178b	family with sequence similarity 178, member B	381337	-2.00579	4.73035	-13.6559	7.33271e-10	1.99171e-08
Sntb2	syntrophin, basic 2	20650	-2.00232	6.14978	-12.267	3.23093e-09	6.77718e-08
A830080D01Rik	RIKEN cDNA A830080D01 gene	382252	-2.00146	8.52941	-16	7.88312e-11	3.39701e-09
9430020K01Rik	RIKEN cDNA 9430020K01 gene	240185	2.00006	8.70001	13.3061	1.05206e-09	2.66653e-08

## Sheet: Day8
Symbol	Name	GeneID	logFC	AveExpr	t	P.Value	adj.P.Val
Hbb-y	hemoglobin Y, beta-like embryonic chain	15135	11.5017	8.04401	27.8555	2.53321e-14	2.83168e-12
Col3a1	collagen, type III, alpha 1	12825	10.4896	9.99848	77.0473	6.80249e-21	5.93109e-17
Hbb-bh1	hemoglobin Z, beta-like embryonic chain	15132	10.387	8.25968	19.9028	3.43988e-12	1.15355e-10
Lum	lumican	17022	9.94509	9.73139	61.4965	1.97511e-19	7.38042e-16
Postn	periostin, osteoblast specific factor	50706	9.51825	9.85063	74.0618	1.22816e-20	8.03126e-17
Ttr	transthyretin	22139	9.50598	8.46964	32.0824	3.15112e-15	7.1055e-13
Nrp1	neuropilin 1	18186	8.6059	10.1096	50.6003	3.62396e-18	5.9245e-15
Cdh11	cadherin 11	12552	8.60069	10.0015	86.9673	1.11184e-21	1.69902e-17
Dppa2	developmental pluripotency associated 2	73703	-8.5849	5.39238	-16.9558	3.44881e-11	7.00936e-10
Col1a2	collagen, type I, alpha 2	12843	8.57007	8.83206	62.9782	1.38419e-19	7.24123e-16
Asb4	ankyrin repeat and SOCS box-containing 4	65255	8.38797	9.26594	46.2027	1.40409e-17	1.6242e-14
Zfp42	zinc finger protein 42	22702	-8.37876	6.61244	-19.927	3.37999e-12	1.13638e-10
Hba-x	hemoglobin X, alpha-like embryonic chain in Hba complex	15126	8.17785	7.10903	31.1253	4.93001e-15	9.48194e-13
Nr0b1	nuclear receptor subfamily 0, group B, member 1	11614	-8.14397	4.91524	-37.7488	2.83194e-16	1.27716e-13
Dcn	decorin	13179	8.08926	9.41608	52.7931	1.92533e-18	3.87392e-15
Aplnr	apelin receptor	23796	8.07077	8.73967	36.6412	4.40524e-16	1.69453e-13
Col4a5	collagen, type IV, alpha 5	12830	7.91385	8.75446	42.4428	4.96496e-17	3.71053e-14
Tdgf1	teratocarcinoma-derived growth factor 1	21667	-7.90896	7.37554	-14.4238	3.41121e-10	4.43474e-09
Morc1	microrchidia 1	17450	-7.69405	5.26768	-25.6519	8.50549e-14	7.01824e-12
Rbp4	retinol binding protein 4, plasma	19662	7.5951	8.79392	57.7167	5.09129e-19	1.66466e-15
Col5a2	collagen, type V, alpha 2	12832	7.56035	8.82215	37.3862	3.268e-16	1.42468e-13
Nepn	nephrocan	66650	7.55511	6.96083	26.5488	5.13517e-14	4.83168e-12
Bnc1	basonuclin 1	12173	7.53565	8.00364	27.6995	2.75158e-14	3.02408e-12
Fgf4	fibroblast growth factor 4	14175	-7.49762	5.01232	-30.2421	7.54131e-15	1.26905e-12
Igfbp5	insulin-like growth factor binding protein 5	16011	7.4736	8.44789	27.2642	3.4737e-14	3.73916e-12
Igf2	insulin-like growth factor 2	16002	7.41793	12.1162	46.15	1.42817e-17	1.6242e-14
Tshz1	teashirt zinc finger family member 1	110796	7.33582	8.38289	48.2989	7.25119e-18	9.98259e-15
Pmp22	peripheral myelin protein 22	18858	7.3283	10.2255	39.1163	1.6698e-16	9.09483e-14
Hand2	heart and neural crest derivatives expressed transcript 2	15111	7.30837	8.98169	39.7889	1.29626e-16	7.21413e-14
Stmn2	stathmin-like 2	20257	-7.26616	7.10937	-13.447	9.088e-10	9.93791e-09
Maf	avian musculoaponeurotic fibrosarcoma oncogene homolog	17132	7.09778	8.19684	40.1995	1.11291e-16	6.32834e-14
Ednrb	endothelin receptor type B	13618	7.06044	7.25997	51.834	2.53063e-18	4.72812e-15
Wisp1	WNT1 inducible signaling pathway protein 1	22402	6.95544	7.62478	47.0334	1.07686e-17	1.40837e-14
Hsd11b2	hydroxysteroid 11-beta dehydrogenase 2	15484	6.86422	8.29217	34.0303	1.31739e-15	3.9608e-13
Dlk1	delta-like 1 homolog (Drosophila)	13386	6.81505	9.17329	29.0685	1.35209e-14	1.79526e-12
Dnmt3l	DNA (cytosine-5-)-methyltransferase 3-like	54427	-6.78796	5.72946	-32.4253	2.69281e-15	6.23327e-13
Nanog	Nanog homeobox	71950	-6.78051	7.33182	-18.3668	1.09626e-11	2.77856e-10
Fbxo15	F-box protein 15	50764	-6.77722	6.46595	-21.1555	1.41952e-12	5.91247e-11
Frem1	Fras1 related extracellular matrix protein 1	329872	6.7367	7.15796	54.6632	1.14563e-18	2.99662e-15
Zfp936	zinc finger protein 936	668620	-6.71639	4.53913	-30.6391	6.22065e-15	1.12216e-12
Esrrb	estrogen related receptor, beta	26380	-6.71235	5.16004	-36.8729	4.01201e-16	1.66575e-13
Angpt1	angiopoietin 1	11600	6.67511	6.94485	41.7685	6.29986e-17	4.57737e-14
Plagl1	pleiomorphic adenoma gene-like 1	22634	6.67261	7.87791	19.0132	6.66063e-12	1.9251e-10
Col1a1	collagen, type I, alpha 1	12842	6.62403	8.01923	20.2875	2.607e-12	9.43173e-11
Pdgfra	platelet derived growth factor receptor, alpha polypeptide	18595	6.60979	9.32125	33.0429	2.03703e-15	5.22379e-13
Ooep	oocyte expressed protein	67968	-6.59476	5.72512	-26.5815	5.04314e-14	4.82439e-12
Afp	alpha fetoprotein	11576	6.55635	8.38523	34.5355	1.05912e-15	3.42018e-13
Tcl1	T cell lymphoma breakpoint 1	21432	-6.53641	5.58012	-25.7483	8.04984e-14	6.83635e-12
Rbms3	RNA binding motif, single stranded interacting protein	207181	6.52721	7.71046	29.8923	8.95401e-15	1.40246e-12
Acta2	actin, alpha 2, smooth muscle, aorta	11475	6.52287	10.0145	24.0728	2.15777e-13	1.4075e-11
Rpl39l	ribosomal protein L39-like	68172	-6.50206	5.86304	-31.7744	3.6341e-15	7.79566e-13
Gata6	GATA binding protein 6	14465	6.44623	9.49183	49.0954	5.68299e-18	8.25833e-15
Tdo2	tryptophan 2,3-dioxygenase	56720	6.43494	6.01317	13.4963	8.63671e-10	9.53611e-09
Pou5f1	POU domain, class 5, transcription factor 1	18999	-6.4251	7.83354	-20.062	3.06533e-12	1.06538e-10
Pdgfrb	platelet derived growth factor receptor, beta polypeptide	18596	6.38163	8.47814	18.2193	1.23108e-11	3.05227e-10
Tgfbr3	transforming growth factor, beta receptor III	21814	6.36727	8.82335	35.136	8.20408e-16	2.78694e-13
Tbx20	T-box 20	57246	6.35301	7.78452	37.4997	3.12433e-16	1.38514e-13
A730054J21Rik	RIKEN cDNA A730054J21 gene	320862	6.35087	8.12642	43.3343	3.64455e-17	2.80383e-14
Foxf1	forkhead box F1	15227	6.34941	8.41547	45.4887	1.77045e-17	1.73019e-14
Mageb16	melanoma antigen family B, 16	71967	-6.31719	5.5315	-34.2442	1.20068e-15	3.8138e-13
Trap1a	tumor rejection antigen P1A	22037	-6.30426	6.13961	-18.5497	9.50552e-12	2.50069e-10
Fat4	FAT atypical cadherin 4	329628	6.2696	6.60143	19.466	4.74167e-12	1.47828e-10
Fbn2	fibrillin 2	14119	6.23073	8.67018	33.2786	1.83364e-15	4.89413e-13
Gtsf1l	gametocyte specific factor 1-like	68236	-6.21688	5.60784	-50.2056	4.0725e-18	6.26614e-15
Slc27a2	solute carrier family 27 (fatty acid transporter), member 2	26458	-6.19823	6.25395	-22.0643	7.69815e-13	3.62159e-11
Colec11	collectin sub-family member 11	71693	6.19202	6.83078	15.0936	1.80038e-10	2.6621e-09
Dkk2	dickkopf WNT signaling pathway inhibitor 2	56811	6.18335	7.0444	25.6988	8.28055e-14	6.96445e-12
Pcdh7	protocadherin 7	54216	6.09378	7.05446	40.7556	9.07404e-17	5.90565e-14
Sycp3	synaptonemal complex protein 3	20962	-6.07868	6.3608	-16.4429	5.34537e-11	1.003e-09
Plac1	placental specific protein 1	56096	6.06756	8.41405	18.6532	8.77381e-12	2.34659e-10
Ptn	pleiotrophin	19242	6.04958	9.17189	12.0868	3.95659e-09	3.3224e-08
Smoc2	SPARC related modular calcium binding 2	64074	6.02354	7.30279	22.1275	7.38381e-13	3.50523e-11
Plek	pleckstrin	56193	6.022	6.65743	22.5128	5.74132e-13	2.89915e-11
Gm7325	predicted gene 7325	653016	-6.01716	4.93851	-22.5421	5.63374e-13	2.87027e-11
Antxr2	anthrax toxin receptor 2	71914	5.97579	7.51759	35.8347	6.12742e-16	2.19555e-13
Dppa5a	developmental pluripotency associated 5A	434423	-5.96504	10.2486	-13.9263	5.57743e-10	6.70137e-09
Igfbp4	insulin-like growth factor binding protein 4	16010	5.96343	9.03736	40.4397	1.0186e-16	6.1962e-14
Liph	lipase, member H	239759	-5.92884	6.12913	-34.0919	1.28258e-15	3.90366e-13
Tdh	L-threonine dehydrogenase	58865	-5.90542	7.04639	-29.9611	8.65508e-15	1.3638e-12
Colec10	collectin sub-family member 10	239447	5.89359	6.03322	26.3143	5.8499e-14	5.29467e-12
Wnt2	wingless-type MMTV integration site family, member 2	22413	5.89293	6.42137	20.7894	1.82909e-12	7.31553e-11
Zfpm2	zinc finger protein, multitype 2	22762	5.88431	6.60305	34.9131	9.01511e-16	3.02318e-13
Rnf17	ring finger protein 17	30054	-5.82275	4.93241	-32.8548	2.21655e-15	5.57485e-13
Psma8	proteasome (prosome, macropain) subunit, alpha type, 8	73677	-5.7959	4.06563	-41.5019	6.92883e-17	4.89831e-14
Jam2	junction adhesion molecule 2	67374	-5.77367	6.92163	-22.09	7.56883e-13	3.56717e-11
Tspan12	tetraspanin 12	269831	5.76794	7.25871	20.9948	1.58574e-12	6.50129e-11
Ptgs2	prostaglandin-endoperoxide synthase 2	19225	5.72818	6.22876	24.2389	1.95121e-13	1.31952e-11
AU018091	expressed sequence AU018091	245128	-5.72791	4.89327	-38.0526	2.51435e-16	1.21792e-13
Snai2	snail family zinc finger 2	20583	5.72706	9.40287	15.0449	1.88444e-10	2.75524e-09
Zfp711	zinc finger protein 711	245595	5.72117	8.31174	24.0232	2.22391e-13	1.44703e-11
Dpys	dihydropyrimidinase	64705	-5.70723	4.67518	-30.0937	8.10925e-15	1.30934e-12
Aass	aminoadipate-semialdehyde synthase	30956	-5.7009	4.76671	-43.8132	3.09485e-17	2.61135e-14
Col5a1	collagen, type V, alpha 1	12831	5.69954	9.15477	23.9903	2.2689e-13	1.47265e-11
Hoxc8	homeobox C8	15426	5.69061	6.14338	28.6922	1.63833e-14	2.04066e-12
Pcdh18	protocadherin 18	73173	5.67649	7.45155	30.4614	6.77852e-15	1.18204e-12
Tdrd12	tudor domain containing 12	71981	-5.65786	4.98723	-40.7009	9.25686e-17	5.90565e-14
Hsf2bp	heat shock transcription factor 2 binding protein	74377	-5.6467	4.65923	-45.6741	1.66647e-17	1.73019e-14
Gpc6	glypican 6	23888	5.6431	6.56602	28.3553	1.94965e-14	2.32927e-12
Cbr3	carbonyl reductase 3	109857	-5.6254	6.77666	-19.7666	3.79927e-12	1.24067e-10
Eras	ES cell-expressed Ras	353283	-5.62492	6.41319	-14.6597	2.71576e-10	3.69019e-09
Mael	maelstrom spermatogenic transposon silencer	98558	-5.6144	3.73788	-41.42	7.13529e-17	4.91152e-14
Ctla2a	cytotoxic T lymphocyte-associated protein 2 alpha	13024	5.59428	6.75956	17.2429	2.71275e-11	5.81619e-10
Zic3	zinc finger protein of the cerebellum 3	22773	-5.58807	6.16629	-16.0456	7.57048e-11	1.32973e-09
Ccdc80	coiled-coil domain containing 80	67896	5.58527	8.03807	21.3667	1.22867e-12	5.3121e-11
Flrt2	fibronectin leucine rich transmembrane protein 2	399558	5.56807	7.18433	35.1509	8.15258e-16	2.78694e-13
Adam12	a disintegrin and metallopeptidase domain 12 (meltrin alpha)	11489	5.56608	7.50402	22.8714	4.55942e-13	2.46916e-11
Tgfb2	transforming growth factor, beta 2	21808	5.56171	7.38112	36.5708	4.53255e-16	1.71823e-13
Cd44	CD44 antigen	12505	5.55976	7.72153	19.1018	6.22825e-12	1.82566e-10
Sdpr	serum deprivation response	20324	5.54562	6.2605	37.2575	3.43955e-16	1.45296e-13
Zfp503	zinc finger protein 503	218820	5.52917	7.71506	30.1016	8.07795e-15	1.30934e-12
Col6a3	collagen, type VI, alpha 3	12835	5.50699	8.59929	22.9886	4.23153e-13	2.3253e-11
L1td1	LINE-1 type transposase domain containing 1	381591	-5.50493	8.00743	-18.1114	1.34078e-11	3.26543e-10
Cxcl12	chemokine (C-X-C motif) ligand 12	20315	5.47337	7.61488	22.1201	7.42018e-13	3.50976e-11
Sox17	SRY (sex determining region Y)-box 17	20671	5.45737	8.10736	31.7733	3.63601e-15	7.79566e-13
Ccnb1ip1	cyclin B1 interacting protein 1	239083	-5.45719	6.35813	-29.8127	9.31294e-15	1.40808e-12
Islr	immunoglobulin superfamily containing leucine-rich repeat	26968	5.45161	6.73682	43.4206	3.5383e-17	2.80383e-14
Cpm	carboxypeptidase M	70574	5.43815	7.07156	34.5502	1.05244e-15	3.42018e-13
Pcolce2	procollagen C-endopeptidase enhancer 2	76477	-5.43785	5.63969	-24.1928	2.00631e-13	1.33535e-11
Bmp5	bone morphogenetic protein 5	12160	5.41135	7.11672	28.1447	2.17596e-14	2.50734e-12
Slc4a1	solute carrier family 4 (anion exchanger), member 1	20533	5.39766	5.88215	13.8991	5.73142e-10	6.84865e-09
Gpr50	G-protein-coupled receptor 50	14765	5.3817	5.47714	19.4823	4.68465e-12	1.46575e-10
2210016H18Rik	RIKEN cDNA 2210016H18 gene	70125	5.38108	6.40576	26.3875	5.61601e-14	5.11839e-12
Gypa	glycophorin A	14934	5.37532	4.77619	13.2906	1.06918e-09	1.13917e-08
Apob	apolipoprotein B	238055	5.36031	6.4231	22.1311	7.36646e-13	3.50335e-11
Tgfbi	transforming growth factor, beta induced	21810	5.35892	7.91474	27.1648	3.66528e-14	3.92921e-12
Urah	urate (5-hydroxyiso-) hydrolase	76974	-5.35161	6.68222	-23.411	3.24348e-13	1.93235e-11
Zfp9	zinc finger protein 9	22750	5.3351	6.94612	38.8328	1.86026e-16	9.73178e-14
S1pr3	sphingosine-1-phosphate receptor 3	13610	5.33065	8.32624	22.2685	6.73146e-13	3.28557e-11
Plat	plasminogen activator, tissue	18791	5.32526	8.06187	29.8746	9.03229e-15	1.4063e-12
Cnpy1	canopy FGF signaling regulator 1	269637	-5.31188	4.03086	-20.8706	1.72844e-12	6.97698e-11
Col14a1	collagen, type XIV, alpha 1	12818	5.30558	6.77733	19.0023	6.71555e-12	1.93457e-10
Adamts1	a disintegrin-like and metallopeptidase (reprolysin type) with thrombospondin type 1 motif, 1	11504	5.29517	7.6224	22.333	6.45334e-13	3.19093e-11
2510009E07Rik	RIKEN cDNA 2510009E07 gene	72190	5.27604	7.28249	40.2669	1.08552e-16	6.32834e-14
Ddx4	DEAD (Asp-Glu-Ala-Asp) box polypeptide 4	13206	-5.26171	3.93664	-16.6071	4.63966e-11	8.93006e-10
Dppa4	developmental pluripotency associated 4	73693	-5.2485	7.64895	-23.108	3.92347e-13	2.1954e-11
Gm13152	predicted gene 13152	195531	-5.23553	8.3394	-18.3442	1.11583e-11	2.81182e-10
Dab2	disabled 2, mitogen-responsive phosphoprotein	13132	5.22501	7.91901	30.2407	7.54664e-15	1.26905e-12
Ghr	growth hormone receptor	14600	5.21263	9.46919	16.1436	6.94297e-11	1.23879e-09
1700097N02Rik	RIKEN cDNA 1700097N02 gene	67522	-5.19608	3.76969	-16.1245	7.06072e-11	1.25638e-09
Gem	GTP binding protein (gene overexpressed in skeletal muscle)	14579	5.19079	6.4898	18.0909	1.36277e-11	3.30668e-10
Abcb1a	ATP-binding cassette, sub-family B (MDR/TAP), member 1A	18671	-5.19071	3.66759	-32.5755	2.51488e-15	5.98015e-13
Gdf3	growth differentiation factor 3	14562	-5.17882	5.89613	-33.0832	2.00059e-15	5.18114e-13
Rspo3	R-spondin 3	72780	5.17792	7.24148	46.161	1.42309e-17	1.6242e-14
Klhl4	kelch-like 4	237010	5.17624	5.64675	18.4774	1.00551e-11	2.61183e-10
Ina	internexin neuronal intermediate filament protein, alpha	226180	-5.16906	6.07666	-12.2881	3.1555e-09	2.76418e-08
Tex19.1	testis expressed gene 19.1	73679	-5.16482	5.73025	-23.1331	3.86172e-13	2.17295e-11
Lncenc1	long non-coding RNA, embryonic stem cells expressed 1	100039691	-5.15738	4.07936	-43.9303	2.97433e-17	2.59332e-14
Lrrc34	leucine rich repeat containing 34	71827	-5.14974	5.78138	-17.8068	1.71056e-11	3.95606e-10
Clic6	chloride intracellular channel 6	209195	5.14871	7.99754	21.5801	1.06334e-12	4.70621e-11
Ednra	endothelin receptor type A	13617	5.14829	6.7781	38.6999	1.95742e-16	1.00392e-13
Emcn	endomucin	59308	5.14814	5.87312	25.2363	1.08082e-13	8.54111e-12
Enpp1	ectonucleotide pyrophosphatase/phosphodiesterase 1	18605	5.14194	6.24218	30.0778	8.17286e-15	1.31152e-12
Mcf2	mcf.2 transforming sequence	109904	-5.13229	3.9444	-18.789	7.90257e-12	2.18276e-10
Rhobtb1	Rho-related BTB domain containing 1	69288	5.12678	6.80234	45.6312	1.68993e-17	1.73019e-14
Pcsk5	proprotein convertase subtilisin/kexin type 5	18552	5.11373	7.97963	33.8014	1.45586e-15	4.26248e-13
Fam46a	family with sequence similarity 46, member A	212943	5.08551	7.0069	31.4318	4.26564e-15	8.64932e-13
Nr2f2	nuclear receptor subfamily 2, group F, member 2	11819	5.07531	7.77897	29.4236	1.13046e-14	1.58035e-12
Tnnt2	troponin T2, cardiac	21956	5.06424	6.39036	14.6212	2.81812e-10	3.80359e-09
Vopp1	vesicular, overexpressed in cancer, prosurvival protein 1	232023	5.05468	7.17218	40.2384	1.097e-16	6.32834e-14
Wls	wntless homolog (Drosophila)	68151	5.03319	9.47474	19.0834	6.31559e-12	1.84784e-10
Epha3	Eph receptor A3	13837	5.03188	6.84405	28.32	1.98581e-14	2.32927e-12
Foxa1	forkhead box A1	15375	5.0314	8.16469	23.4087	3.24824e-13	1.93235e-11
Dsc2	desmocollin 2	13506	5.03049	9.39658	23.207	3.6858e-13	2.13295e-11
Ets1	E26 avian leukemia oncogene 1, 5' domain	23871	5.02792	8.38769	24.1352	2.07753e-13	1.36537e-11
Hapln1	hyaluronan and proteoglycan link protein 1	12950	5.02475	4.93345	17.336	2.51148e-11	5.48355e-10
Neurod1	neurogenic differentiation 1	18012	-5.01135	4.71465	-13.5017	8.58862e-10	9.49503e-09
Mylpf	myosin light chain, phosphorylatable, fast skeletal muscle	17907	-5.01023	6.58426	-14.0688	4.83704e-10	5.94002e-09
Smarca2	SWI/SNF related, matrix associated, actin dependent regulator of chromatin, subfamily a, member 2	67155	5.00803	7.2182	24.8727	1.337e-13	9.98796e-12
Pf4	platelet factor 4	56744	5.00761	7.0421	17.1441	2.94509e-11	6.18255e-10
Meis2	Meis homeobox 2	17536	5.00285	8.13318	32.6856	2.39239e-15	5.79425e-13
Slc7a3	solute carrier family 7 (cationic amino acid transporter, y+ system), member 3	11989	-4.99563	7.36407	-23.7327	2.65693e-13	1.69094e-11
Alcam	activated leukocyte cell adhesion molecule	11658	4.99526	7.66265	28.1842	2.13145e-14	2.46692e-12
Lgals3	lectin, galactose binding, soluble 3	16854	-4.98857	8.11053	-19.7175	3.93843e-12	1.28131e-10
4930447C04Rik	RIKEN cDNA 4930447C04 gene	75801	-4.96927	4.09022	-21.3524	1.24065e-12	5.34623e-11
Ctsh	cathepsin H	13036	4.96813	6.83921	36.0146	5.68902e-16	2.06677e-13
Pycard	PYD and CARD domain containing	66824	-4.94804	6.86085	-28.2748	2.03301e-14	2.36344e-12
Ccnd2	cyclin D2	12444	4.947	9.97587	18.0168	1.44554e-11	3.44677e-10
Gtsf1	gametocyte specific factor 1	74174	-4.94618	3.85561	-36.747	4.22074e-16	1.67275e-13
Pla2g4a	phospholipase A2, group IVA (cytosolic, calcium-dependent)	18783	4.94356	7.6539	26.0379	6.83122e-14	5.99611e-12
Dnajc6	DnaJ heat shock protein family (Hsp40) member C6	72685	-4.9294	4.84598	-17.9212	1.56026e-11	3.66025e-10
Gbx2	gastrulation brain homeobox 2	14472	-4.92806	4.47084	-28.6552	1.66979e-14	2.054e-12
Slit2	slit homolog 2 (Drosophila)	20563	4.92432	8.24392	17.5477	2.11061e-11	4.73476e-10
Triml1	tripartite motif family-like 1	244448	-4.91378	3.55278	-28.3255	1.98012e-14	2.32927e-12
Capn6	calpain 6	12338	4.91082	8.26615	24.4538	1.71468e-13	1.19922e-11
Efnb1	ephrin B1	13641	4.90444	6.86036	22.6572	5.23029e-13	2.73071e-11
Prdm6	PR domain containing 6	225518	4.89629	8.00851	37.7675	2.81119e-16	1.27716e-13
Ctla2b	cytotoxic T lymphocyte-associated protein 2 beta	13025	4.89509	6.06807	17.0411	3.21029e-11	6.59526e-10
Gucy1a3	guanylate cyclase 1, soluble, alpha 3	60596	4.87877	5.61548	24.9277	1.29442e-13	9.72931e-12
Gas1	growth arrest specific 1	14451	4.86471	10.772	29.9748	8.59694e-15	1.36285e-12
Adamts12	a disintegrin-like and metallopeptidase (reprolysin type) with thrombospondin type 1 motif, 12	239337	4.85113	6.15341	27.7218	2.71915e-14	3.01376e-12
Axl	AXL receptor tyrosine kinase	26362	4.84893	7.20396	28.2974	2.00931e-14	2.34632e-12
Tanc2	tetratricopeptide repeat, ankyrin repeat and coiled-coil containing 2	77097	4.84625	6.82567	31.0154	5.19457e-15	9.87534e-13
Platr10	pluripotency associated transcript 10	69193	-4.8437	4.77562	-37.7604	2.81907e-16	1.27716e-13
Tnni1	troponin I, skeletal, slow 1	21952	4.82392	7.74194	20.2789	2.62304e-12	9.47663e-11
Zic5	zinc finger protein of the cerebellum 5	65100	-4.81657	5.6235	-11.5959	6.95992e-09	5.31988e-08
Ctso	cathepsin O	229445	4.81217	6.88465	33.1082	1.97837e-15	5.17482e-13
Zfhx4	zinc finger homeodomain 4	80892	4.80438	6.67801	18.8218	7.70645e-12	2.14902e-10
Col9a1	collagen, type IX, alpha 1	12839	4.80412	7.13682	12.4161	2.73737e-09	2.45884e-08
Fbn1	fibrillin 1	14118	4.80128	8.60735	29.53	1.07184e-14	1.54896e-12
Zeb2	zinc finger E-box binding homeobox 2	24136	4.79691	7.82387	16.4268	5.42084e-11	1.01571e-09
Lefty2	left-right determination factor 2	320202	-4.7925	4.98405	-12.9908	1.46688e-09	1.47344e-08
Gucy1b3	guanylate cyclase 1, soluble, beta 3	54195	4.79131	6.39869	14.2623	3.99502e-10	5.0727e-09
Tmprss2	transmembrane protease, serine 2	50528	4.77652	7.49216	21.9511	8.29726e-13	3.84807e-11
Pdzrn3	PDZ domain containing RING finger 3	55983	4.77424	8.31463	23.6299	2.83105e-13	1.75506e-11
Nr2f1	nuclear receptor subfamily 2, group F, member 1	13865	4.76856	7.31304	14.2875	3.89731e-10	4.96552e-09
Fzd1	frizzled class receptor 1	14362	4.76598	8.81351	44.7881	2.23054e-17	2.08373e-14
Calca	calcitonin/calcitonin-related polypeptide, alpha	12310	-4.7531	5.59727	-21.8584	8.8241e-13	4.02813e-11
Rarb	retinoic acid receptor, beta	218772	4.75259	6.97237	43.6499	3.27155e-17	2.67419e-14
Col4a2	collagen, type IV, alpha 2	12827	4.73854	8.34497	25.3008	1.04108e-13	8.30493e-12
Ndn	necdin	17984	4.73648	10.691	36.7733	4.17625e-16	1.67275e-13
Epha7	Eph receptor A7	13841	4.73192	7.80565	18.9135	7.18528e-12	2.03624e-10
Cd93	CD93 antigen	17064	4.7206	6.31794	17.888	1.60242e-11	3.74907e-10
Kdr	kinase insert domain protein receptor	16542	4.71993	8.61577	19.3502	5.16858e-12	1.5663e-10
Fut9	fucosyltransferase 9	14348	-4.71979	4.49272	-12.1088	3.85947e-09	3.25547e-08
Tmem119	transmembrane protein 119	231633	4.71412	7.40825	36.7723	4.17791e-16	1.67275e-13
Kif26b	kinesin family member 26B	269152	4.70365	7.24808	32.8173	2.25431e-15	5.61582e-13
Col4a1	collagen, type IV, alpha 1	12826	4.70296	9.83798	25.6332	8.59719e-14	7.04943e-12
Dmrt1	doublesex and mab-3 related transcription factor 1	50796	-4.70284	5.68697	-28.6428	1.68046e-14	2.054e-12
Tmem176a	transmembrane protein 176A	66058	4.70281	7.39643	41.2279	7.64577e-17	5.12796e-14
Pou3f1	POU domain, class 3, transcription factor 1	18991	-4.70213	5.61582	-10.0594	4.6596e-08	2.71935e-07
Aqp3	aquaporin 3	11828	-4.69635	3.47218	-13.2188	1.15269e-09	1.20796e-08
Nnat	neuronatin	18111	4.69259	7.17884	19.8535	3.5658e-12	1.18514e-10
Serpinh1	serine (or cysteine) peptidase inhibitor, clade H, member 1	12406	4.68232	10.4593	26.9909	4.02834e-14	4.08949e-12
Serpinb6c	serine (or cysteine) peptidase inhibitor, clade B, member 6c	97848	-4.68043	4.1827	-24.6529	1.5227e-13	1.10651e-11
Upp1	uridine phosphorylase 1	22271	-4.67924	8.30546	-16.8077	3.9091e-11	7.7757e-10
Irs1	insulin receptor substrate 1	16367	4.67823	9.35358	31.465	4.19963e-15	8.582e-13
Inhbb	inhibin beta-B	16324	-4.67447	4.69773	-25.0928	1.17502e-13	9.03973e-12
Alas2	aminolevulinic acid synthase 2, erythroid	11656	4.67187	5.41661	12.9845	1.47674e-09	1.4777e-08
Lrrc2	leucine rich repeat containing 2	74249	-4.67127	4.36369	-34.226	1.21017e-15	3.8138e-13
Hmga2	high mobility group AT-hook 2	15364	4.6688	10.2297	23.3187	3.43613e-13	2.01522e-11
Gm16233	predicted gene 16233	100504497	-4.66723	4.23045	-25.2969	1.04348e-13	8.30493e-12
Slc39a8	solute carrier family 39 (metal ion transporter), member 8	67547	4.66699	8.51319	10.4616	2.77444e-08	1.73615e-07
Naa11	N(alpha)-acetyltransferase 11, NatA catalytic subunit	97243	-4.66059	3.58205	-32.063	3.17953e-15	7.10829e-13
Slc9b1	solute carrier family 9, subfamily B (NHA1, cation proton antiporter 1), member 1	74446	-4.65879	4.81304	-18.6455	8.82572e-12	2.35566e-10
Senp7	SUMO1/sentrin specific peptidase 7	66315	4.65501	7.47527	17.092	3.07608e-11	6.38074e-10
Tnc	tenascin C	21923	4.65188	7.15306	25.3258	1.02611e-13	8.23313e-12
Zfp819	zinc finger protein 819	74400	-4.65125	4.34552	-33.3193	1.80076e-15	4.85592e-13
Filip1l	filamin A interacting protein 1-like	78749	4.65087	6.58485	33.6627	1.54719e-15	4.39891e-13
Grem2	gremlin 2, DAN family BMP antagonist	23893	4.64556	6.41179	20.9671	1.61641e-12	6.60633e-11
Tff3	trefoil factor 3, intestinal	21786	4.63495	7.0294	18.4394	1.03574e-11	2.66379e-10
Flrt3	fibronectin leucine rich transmembrane protein 3	71436	4.63151	9.12238	37.9772	2.58944e-16	1.23149e-13
Fli1	Friend leukemia integration 1	14247	4.62811	5.71817	17.1535	2.92223e-11	6.15432e-10
Oaf	out at first homolog	102644	4.62594	8.23152	28.8516	1.50991e-14	1.96491e-12
Phactr2	phosphatase and actin regulator 2	215789	4.61458	6.10291	28.3415	1.96369e-14	2.32927e-12
Mef2c	myocyte enhancer factor 2C	17260	4.6044	6.39062	23.4076	3.2505e-13	1.93235e-11
Rex2	reduced expression 2	100043034	-4.59846	4.12519	-18.4382	1.03672e-11	2.66379e-10
Apom	apolipoprotein M	55938	4.59344	6.61411	26.5399	5.16045e-14	4.83806e-12
Zadh2	zinc binding alcohol dehydrogenase, domain containing 2	225791	4.58389	8.66361	20.424	2.36554e-12	8.87739e-11
Ogn	osteoglycin	18295	4.57416	6.6789	16.7075	4.25752e-11	8.32316e-10
Ackr3	atypical chemokine receptor 3	12778	4.56541	10.0771	14.9427	2.07463e-10	2.98658e-09
Mei4	meiotic double-stranded break formation protein 4	75033	-4.55328	3.9231	-26.0661	6.72347e-14	5.92141e-12
Cmtm3	CKLF-like MARVEL transmembrane domain containing 3	68119	4.55101	8.437	37.2543	3.44396e-16	1.45296e-13
Bicc1	BicC family RNA binding protein 1	83675	4.53389	7.32799	17.1134	3.02173e-11	6.28794e-10
Ptprd	protein tyrosine phosphatase, receptor type, D	19266	4.52949	7.2386	26.711	4.69556e-14	4.58291e-12
Dmc1	DNA meiotic recombinase 1	13404	-4.52916	3.75081	-14.5724	2.95363e-10	3.92768e-09
Meis1	Meis homeobox 1	17268	4.52661	7.05035	32.0363	3.21883e-15	7.13517e-13
Tenm3	teneurin transmembrane protein 3	23965	4.50836	7.93335	28.4887	1.8194e-14	2.19309e-12
Man1a	mannosidase 1, alpha	17155	4.50407	8.61023	32.729	2.34591e-15	5.73476e-13
Sema6d	sema domain, transmembrane domain (TM), and cytoplasmic domain, (semaphorin) 6D	214968	4.49464	8.1224	17.8158	1.69822e-11	3.93448e-10
Ttc39b	tetratricopeptide repeat domain 39B	69863	-4.48723	5.08075	-29.8448	9.16629e-15	1.40721e-12
Fam46c	family with sequence similarity 46, member C	74645	4.48024	5.90787	20.5573	2.15268e-12	8.3005e-11
Gria3	glutamate receptor, ionotropic, AMPA3 (alpha 3)	53623	4.46961	6.5214	21.4059	1.19632e-12	5.1894e-11
Usp18	ubiquitin specific peptidase 18	24110	4.4689	6.60159	16.4552	5.28899e-11	9.93851e-10
Slc36a4	solute carrier family 36 (proton/amino acid symporter), member 4	234967	4.45839	7.50492	24.6527	1.5229e-13	1.10651e-11
Tgfbr2	transforming growth factor, beta receptor II	21813	4.45559	8.61883	26.9218	4.1832e-14	4.17633e-12
Spry4	sprouty homolog 4 (Drosophila)	24066	-4.45472	6.14824	-26.2688	6.00067e-14	5.39033e-12
Lyve1	lymphatic vessel endothelial hyaluronan receptor 1	114332	4.45134	4.73704	18.1979	1.25201e-11	3.09534e-10
Wnt5a	wingless-type MMTV integration site family, member 5A	22418	4.44769	7.62135	21.6716	9.99832e-13	4.49357e-11
Itm2a	integral membrane protein 2A	16431	4.44321	11.3891	24.8218	1.37779e-13	1.02383e-11
Hsd17b14	hydroxysteroid (17-beta) dehydrogenase 14	66065	-4.44061	5.01816	-29.6205	1.02452e-14	1.49712e-12
D630045M09Rik	RIKEN cDNA D630045M09 gene	432777	-4.4376	5.08044	-36.3187	5.02221e-16	1.87666e-13
Sox6	SRY (sex determining region Y)-box 6	20679	4.43057	6.44227	19.0031	6.71166e-12	1.93457e-10
Apoa1	apolipoprotein A-I	11806	4.42757	7.32794	15.8766	8.79887e-11	1.4888e-09
Khdc3	KH domain containing 3, subcortical maternal complex member	66991	-4.4271	4.58894	-31.8361	3.53147e-15	7.69773e-13
Klf2	Kruppel-like factor 2 (lung)	16598	-4.42684	7.29216	-19.1841	5.85347e-12	1.72615e-10
Nedd9	neural precursor cell expressed, developmentally down-regulated gene 9	18003	4.42176	7.04947	29.5186	1.07794e-14	1.54921e-12
Nrk	Nik related kinase	27206	4.4203	8.346	11.9904	4.41398e-09	3.63642e-08
Klf9	Kruppel-like factor 9	16601	-4.4151	6.23937	-18.3289	1.12935e-11	2.84315e-10
Sparcl1	SPARC-like 1	13602	4.41501	6.85002	20.1678	2.84035e-12	1.00944e-10
B3gnt9	UDP-GlcNAc:betaGal beta-1,3-N-acetylglucosaminyltransferase 9	97440	4.41138	6.3365	29.469	1.10506e-14	1.57951e-12
Krt8	keratin 8	16691	4.4069	11.8235	12.5972	2.24309e-09	2.08206e-08
Fabp3	fatty acid binding protein 3, muscle and heart	14077	-4.40002	8.55576	-20.676	1.9801e-12	7.83562e-11
Tmem108	transmembrane protein 108	81907	4.38604	7.50732	17.9823	1.48585e-11	3.52042e-10
Bmp2	bone morphogenetic protein 2	12156	4.37628	7.65487	25.735	8.11147e-14	6.8664e-12
Spon1	spondin 1, (f-spondin) extracellular matrix protein	233744	4.3691	7.19717	14.354	3.65148e-10	4.68425e-09
Cbx4	chromobox 4	12418	4.36867	7.86338	32.6482	2.43326e-15	5.83915e-13
Lgals2	lectin, galactose-binding, soluble 2	107753	4.36533	7.19974	16.4598	5.26798e-11	9.91327e-10
Trh	thyrotropin releasing hormone	22044	-4.3651	6.93762	-14.6329	2.7866e-10	3.77158e-09
Hoxd8	homeobox D8	15437	4.36305	7.16228	33.4993	1.66276e-15	4.62689e-13
Ifit1	interferon-induced protein with tetratricopeptide repeats 1	15957	4.35409	5.60584	13.8775	5.85766e-10	6.95501e-09
Nhsl2	NHS-like 2	100042480	4.35236	5.85056	27.0586	3.88278e-14	4.01263e-12
Creb3l2	cAMP responsive element binding protein 3-like 2	208647	4.34516	8.16159	24.2091	1.98665e-13	1.33535e-11
Parva	parvin, alpha	57342	4.33865	7.43301	17.2035	2.803e-11	5.95115e-10
Gm22	predicted gene 22	195209	4.33734	6.23278	23.1466	3.82882e-13	2.17246e-11
Fam114a1	family with sequence similarity 114, member A1	68303	4.33695	7.5566	25.6521	8.50449e-14	7.01824e-12
Rgs5	regulator of G-protein signaling 5	19737	4.33667	7.44847	12.7785	1.84201e-09	1.77268e-08
Tmem176b	transmembrane protein 176B	65963	4.33287	9.20311	24.6439	1.53082e-13	1.10919e-11
Masp1	mannan-binding lectin serine peptidase 1	17174	4.32822	6.88025	25.1238	1.15395e-13	8.93012e-12
Fosl2	fos-like antigen 2	14284	4.32689	7.57275	20.0305	3.13589e-12	1.08071e-10
Slc25a24	solute carrier family 25 (mitochondrial carrier, phosphate carrier), member 24	229731	4.32511	9.70224	19.5874	4.33413e-12	1.38254e-10
Lefty1	left right determination factor 1	13590	-4.3135	6.65278	-29.4231	1.13072e-14	1.58035e-12
Tfap2c	transcription factor AP-2, gamma	21420	-4.30304	7.18421	-13.9195	5.61555e-10	6.73789e-09
Dubr	Dppa2 upstream binding RNA	68190	4.30284	5.6637	17.2223	2.75948e-11	5.89703e-10
Cbx7	chromobox 7	52609	-4.30194	6.71741	-31.5509	4.03378e-15	8.37394e-13
Col11a1	collagen, type XI, alpha 1	12814	4.29241	6.22795	24.1474	2.06228e-13	1.35952e-11
Lhx2	LIM homeobox protein 2	16870	4.27793	5.06576	10.369	3.12172e-08	1.92028e-07
Megf9	multiple EGF-like-domains 9	230316	4.27597	6.57285	24.1662	2.03889e-13	1.35016e-11
Phldb2	pleckstrin homology like domain, family B, member 2	208177	4.27546	9.82664	24.6031	1.56845e-13	1.124e-11
D15Ertd55e	DNA segment, Chr 15, ERATO Doi 55, expressed	52458	-4.26779	4.37154	-23.1779	3.75407e-13	2.144e-11
Timp2	tissue inhibitor of metalloproteinase 2	21858	4.26532	8.43657	25.9008	7.38188e-14	6.35157e-12
Tdrd7	tudor domain containing 7	100121	4.26359	7.13664	22.5975	5.43561e-13	2.81543e-11
Adgra2	adhesion G protein-coupled receptor A2	78560	4.26178	7.2056	14.9146	2.13042e-10	3.05344e-09
2410087M07Rik	RIKEN cDNA 2410087M07 gene	73687	-4.26129	4.569	-20.9251	1.66416e-12	6.7803e-11
Stk31	serine threonine kinase 31	77485	-4.25664	3.28133	-15.2539	1.55086e-10	2.34517e-09
Mybl2	myeloblastosis oncogene-like 2	17865	-4.2495	6.71	-31.5949	3.95152e-15	8.2688e-13
Prdm14	PR domain containing 14	383491	-4.23782	4.75565	-18.28	1.1736e-11	2.94041e-10
Kitl	kit ligand	17311	4.23767	8.98005	27.8872	2.49117e-14	2.79664e-12
Pag1	phosphoprotein associated with glycosphingolipid microdomains 1	94212	4.23625	7.96307	17.8742	1.62026e-11	3.77393e-10
Ak5	adenylate kinase 5	229949	4.21945	6.97966	18.7148	8.36668e-12	2.2702e-10
Gm21283	predicted gene, 21283	100861869	-4.21902	3.59758	-29.2043	1.26231e-14	1.7196e-12
Slc18a2	solute carrier family 18 (vesicular monoamine), member 2	214084	4.21856	4.26624	20.168	2.84e-12	1.00944e-10
Hist1h1c	histone cluster 1, H1c	50708	4.21567	8.41006	16.045	7.57466e-11	1.32973e-09
Rbmxl2	RNA binding motif protein, X-linked-like 2	76572	-4.2145	4.33117	-29.2024	1.26347e-14	1.7196e-12
Irak3	interleukin-1 receptor-associated kinase 3	73914	-4.21131	3.8042	-17.0673	3.14049e-11	6.48348e-10
Rasgrp2	RAS, guanyl releasing protein 2	19395	-4.20233	5.14507	-34.0903	1.28346e-15	3.90366e-13
Glod5	glyoxalase domain containing 5	69824	-4.2022	4.13328	-26.9268	4.17168e-14	4.17633e-12
Mllt3	myeloid/lymphoid or mixed-lineage leukemia; translocated to, 3	70122	4.19637	7.5258	19.93	3.37267e-12	1.13638e-10
Adamdec1	ADAM-like, decysin 1	58860	4.18523	6.39631	28.7969	1.55267e-14	1.99084e-12
Rasgrp3	RAS, guanyl releasing protein 3	240168	4.1848	5.97976	20.0816	3.02222e-12	1.05685e-10
Tnnc1	troponin C, cardiac/slow skeletal	21924	4.18086	7.46487	12.328	3.01828e-09	2.6663e-08
Hemgn	hemogen	93966	4.16496	4.30875	10.7679	1.88838e-08	1.25049e-07
Pcdhb22	protocadherin beta 22	93893	4.16443	6.4149	23.6403	2.81295e-13	1.75506e-11
Mtm1	X-linked myotubular myopathy gene 1	17772	-4.15598	10.4711	-12.6247	2.17667e-09	2.02978e-08
Cdyl2	chromodomain protein, Y chromosome-like 2	75796	-4.15574	6.71574	-21.8944	8.61542e-13	3.95447e-11
Tcf15	transcription factor 15	21407	-4.15485	6.30477	-22.4491	5.98376e-13	2.99842e-11
Socs2	suppressor of cytokine signaling 2	216233	-4.15318	4.98798	-22.9967	4.20982e-13	2.31824e-11
Maged2	melanoma antigen, family D, 2	80884	4.15254	9.39605	45.4621	1.78595e-17	1.73019e-14
Gpx8	glutathione peroxidase 8 (putative)	69590	4.14948	9.4651	17.2997	2.58811e-11	5.62382e-10
Fam13c	family with sequence similarity 13, member C	71721	-4.14902	6.27199	-20.0594	3.07105e-12	1.06538e-10
Pou4f2	POU domain, class 4, transcription factor 2	18997	-4.14796	3.68044	-13.3499	1.00506e-09	1.08009e-08
Gm9564	predicted gene 9564	672498	-4.14481	5.13632	-16.6161	4.60407e-11	8.87462e-10
Pnma5	paraneoplastic antigen family 5	385377	-4.1447	5.13347	-31.7021	3.75857e-15	7.99293e-13
Vcam1	vascular cell adhesion molecule 1	22329	4.13992	5.71109	18.9817	6.82153e-12	1.95648e-10
Pitx2	paired-like homeodomain transcription factor 2	18741	4.13673	10.5545	13.8042	6.30693e-10	7.39641e-09
Clec1b	C-type lectin domain family 1, member b	56760	4.13545	5.32786	13.3466	1.00858e-09	1.0821e-08
Cth	cystathionase (cystathionine gamma-lyase)	107869	-4.13076	8.26192	-18.6555	8.75778e-12	2.34643e-10
Lhfp	lipoma HMGIC fusion partner	108927	4.12904	7.56107	18.7163	8.35671e-12	2.26985e-10
Bach2	BTB and CNC homology, basic leucine zipper transcription factor 2	12014	4.1269	7.73397	19.2304	5.65341e-12	1.68041e-10
Lhfpl2	lipoma HMGIC fusion partner-like 2	218454	4.11553	8.07519	33.7846	1.46662e-15	4.26248e-13
2610305D13Rik	RIKEN cDNA 2610305D13 gene	112422	-4.11545	7.54918	-20.1953	2.78484e-12	9.9785e-11
Airn	antisense Igf2r RNA	104103	4.11144	7.55981	13.1952	1.18166e-09	1.23339e-08
Cryab	crystallin, alpha B	12955	4.11005	7.79861	12.7324	1.93616e-09	1.84564e-08
Patl2	protein associated with topoisomerase II homolog 2 (yeast)	67578	-4.10995	5.68474	-19.8171	3.6616e-12	1.21236e-10
Nfia	nuclear factor I/A	18027	4.08951	6.87183	15.3916	1.36575e-10	2.12012e-09
Gm13261	predicted gene 13261	102633824	-4.08296	3.7932	-28.8083	1.54364e-14	1.98901e-12
Pfkp	phosphofructokinase, platelet	56421	-4.08073	7.46868	-26.9885	4.03367e-14	4.08949e-12
Hipk2	homeodomain interacting protein kinase 2	15258	4.07734	8.82739	31.4704	4.189e-15	8.582e-13
Nol4l	nucleolar protein 4-like	329540	4.07568	7.33204	22.547	5.61594e-13	2.86906e-11
6720475J19Rik	RIKEN cDNA 6720475J19 gene	68157	4.07134	9.67347	22.9588	4.31242e-13	2.36478e-11
Ptprm	protein tyrosine phosphatase, receptor type, M	19274	4.06847	6.01182	22.7835	4.82284e-13	2.56927e-11
2210409E12Rik	transcription elongation factor B (SIII), polypeptide 2 pseudogene	72381	-4.06159	3.67942	-32.7329	2.34177e-15	5.73476e-13
Mecom	MDS1 and EVI1 complex locus	14013	4.0604	7.08912	17.4306	2.32316e-11	5.128e-10
Pcdhb17	protocadherin beta 17	93888	4.06025	5.48177	32.1438	3.06327e-15	6.96747e-13
Nodal	nodal	18119	-4.05139	6.93799	-23.6363	2.81988e-13	1.75506e-11
Uba1y	ubiquitin-activating enzyme, Chr Y	22202	-4.04919	4.36729	-14.8083	2.35639e-10	3.30135e-09
Rerg	RAS-like, estrogen-regulated, growth-inhibitor	232441	4.04605	5.79161	26.8288	4.40137e-14	4.32807e-12
Chchd10	coiled-coil-helix-coiled-coil-helix domain containing 10	103172	-4.04566	8.79805	-23.6642	2.77165e-13	1.74877e-11
Negr1	neuronal growth regulator 1	320840	4.04365	5.08437	24.2768	1.90712e-13	1.30247e-11
Pitx1	paired-like homeodomain transcription factor 1	18740	4.03495	6.71863	16.8679	3.71467e-11	7.42848e-10
Prss12	protease, serine 12 neurotrypsin (motopsin)	19142	4.03477	6.87897	29.6583	1.00544e-14	1.4799e-12
Tshz2	teashirt zinc finger family member 2	228911	4.02635	6.59896	24.4639	1.70438e-13	1.19843e-11
S100g	S100 calcium binding protein G	12309	4.02087	6.3416	15.1472	1.71252e-10	2.5553e-09
Mab21l2	mab-21-like 2 (C. elegans)	23937	4.01934	6.52489	31.3834	4.36388e-15	8.71344e-13
Amot	angiomotin	27494	4.0137	10.3886	15.2854	1.50628e-10	2.29602e-09
Rcn3	reticulocalbin 3, EF-hand calcium binding domain	52377	4.01171	8.77167	20.1319	2.91467e-12	1.02748e-10
Ddx43	DEAD (Asp-Glu-Ala-Asp) box polypeptide 43	100048658	-4.00973	4.14722	-31.9774	3.30759e-15	7.2703e-13
Eid1	EP300 interacting inhibitor of differentiation 1	58521	4.00886	10.2097	25.8872	7.43877e-14	6.35869e-12
Igf1	insulin-like growth factor 1	16000	4.00843	7.02663	18.95	6.98811e-12	1.99333e-10
Prnp	prion protein	19122	4.00635	10.211	19.8087	3.68419e-12	1.2137e-10
Mpped2	metallophosphoesterase domain containing 2	77015	4.0026	6.39161	19.9398	3.34883e-12	1.13319e-10
Gjb3	gap junction protein, beta 3	14620	-3.99991	6.62885	-15.8126	9.31818e-11	1.56341e-09
Mrvi1	MRV integration site 1	17540	3.99608	5.82247	26.5514	5.12772e-14	4.83168e-12
Heph	hephaestin	15203	3.99339	5.66501	11.5883	7.02269e-09	5.36172e-08
Adamts15	a disintegrin-like and metallopeptidase (reprolysin type) with thrombospondin type 1 motif, 15	235130	3.993	7.01734	17.0007	3.32101e-11	6.79185e-10
Peg3	paternally expressed 3	18616	3.99136	10.5221	28.651	1.67334e-14	2.054e-12
Col6a1	collagen, type VI, alpha 1	12833	3.99087	7.14767	25.6637	8.44848e-14	7.01824e-12
Hormad1	HORMA domain containing 1	67981	-3.99036	3.65185	-21.3401	1.25111e-12	5.38245e-11
Sox2	SRY (sex determining region Y)-box 2	20674	-3.98338	8.8629	-8.98385	2.02113e-07	9.76301e-07
Tyrobp	TYRO protein tyrosine kinase binding protein	22177	3.98204	7.8508	17.2171	2.77146e-11	5.91298e-10
Ikbip	IKBKB interacting protein	67454	3.98152	7.82915	18.8523	7.52871e-12	2.10844e-10
Has2	hyaluronan synthase 2	15117	3.97642	8.6355	23.3452	3.37964e-13	1.98655e-11
Zfp672	zinc finger protein 672	319475	3.97613	5.99732	24.9404	1.28482e-13	9.68505e-12
Reln	reelin	19699	3.97319	6.56329	13.261	1.10282e-09	1.16599e-08
Chst15	carbohydrate (N-acetylgalactosamine 4-sulfate 6-O) sulfotransferase 15	77590	3.95944	6.87324	20.323	2.5419e-12	9.3079e-11
Tubb1	tubulin, beta 1 class VI	545486	3.95849	5.79542	17.6075	2.01026e-11	4.54472e-10
Spink1	serine peptidase inhibitor, Kazal type 1	20730	3.9563	9.52342	13.401	9.53098e-10	1.03316e-08
Vasn	vasorin	246154	3.95365	8.89795	16.5526	4.86233e-11	9.29707e-10
Zfp521	zinc finger protein 521	225207	3.9528	7.267	23.4125	3.24059e-13	1.93235e-11
Gm2381	zinc finger protein 936 pseudogene	100039706	-3.95154	5.02775	-35.6281	6.67582e-16	2.32826e-13
Actg2	actin, gamma 2, smooth muscle, enteric	11468	3.95144	6.22152	13.4451	9.10546e-10	9.94869e-09
Loxl1	lysyl oxidase-like 1	16949	3.94912	7.22445	21.4912	1.12911e-12	4.95136e-11
Flt1	FMS-like tyrosine kinase 1	14254	3.94394	5.76348	25.0603	1.1976e-13	9.1864e-12
Cttnbp2	cortactin binding protein 2	30785	3.94358	5.35735	25.295	1.04458e-13	8.30493e-12
Twist2	twist basic helix-loop-helix transcription factor 2	13345	3.9435	7.67562	21.8861	8.66298e-13	3.96843e-11
Hoxa9	homeobox A9	15405	3.94296	6.09046	25.6579	8.4766e-14	7.01824e-12
Tigar	Trp53 induced glycolysis repulatory phosphatase	319801	-3.9359	5.50998	-30.5114	6.6164e-15	1.16571e-12
1700110I01Rik	RIKEN cDNA 1700110I01 gene	73549	3.92831	5.36356	14.8392	2.28817e-10	3.22236e-09
Cobl	cordon-bleu WH2 repeat	12808	-3.92443	5.58628	-21.9464	8.32297e-13	3.85317e-11
Tcaf1	TRPM8 channel-associated factor 1	77574	3.9219	5.78356	22.345	6.40295e-13	3.17201e-11
Zmiz1	zinc finger, MIZ-type containing 1	328365	3.92025	6.19569	11.1274	1.21537e-08	8.5974e-08
6330403K07Rik	RIKEN cDNA 6330403K07 gene	103712	3.91954	8.45528	22.849	4.62491e-13	2.49946e-11
Pipox	pipecolic acid oxidase	19193	-3.91953	5.39327	-25.2685	1.06081e-13	8.40836e-12
Mum1l1	melanoma associated antigen (mutated) 1-like 1	245631	3.91874	8.88538	17.2325	2.73615e-11	5.85675e-10
Nfe2	nuclear factor, erythroid derived 2	18022	3.91541	4.8735	11.7434	5.86198e-09	4.61843e-08
Runx1t1	runt-related transcription factor 1; translocated to, 1 (cyclin D-related)	12395	3.91405	6.91195	23.6417	2.81052e-13	1.75506e-11
Rab27b	RAB27B, member RAS oncogene family	80718	3.9113	5.16218	16.9723	3.40132e-11	6.93441e-10
Shh	sonic hedgehog	20423	3.9096	7.79947	11.4169	8.59411e-09	6.38444e-08
Rhag	Rhesus blood group-associated A glycoprotein	19743	3.90118	4.00819	13.3745	9.79706e-10	1.05981e-08
Cbln1	cerebellin 1 precursor protein	12404	3.89686	6.02588	14.3627	3.62069e-10	4.6546e-09
Utf1	undifferentiated embryonic cell transcription factor 1	22286	-3.8964	6.10797	-24.5448	1.62395e-13	1.15743e-11
Ptger3	prostaglandin E receptor 3 (subtype EP3)	19218	3.89617	6.13143	27.0521	3.89651e-14	4.01263e-12
Mbnl1	muscleblind-like 1 (Drosophila)	56758	3.89108	8.39279	23.85	2.47217e-13	1.58492e-11
Adamts9	a disintegrin-like and metallopeptidase (reprolysin type) with thrombospondin type 1 motif, 9	101401	3.89058	8.55875	19.1185	6.15015e-12	1.80549e-10
Nrep	neuronal regeneration related protein	27528	3.88988	10.5452	18.0595	1.39726e-11	3.35613e-10
Tet1	tet methylcytosine dioxygenase 1	52463	-3.87454	7.07277	-27.0893	3.81845e-14	3.99517e-12
Lxn	latexin	17035	3.87076	8.89477	19.3489	5.1737e-12	1.5663e-10
1700019D03Rik	RIKEN cDNA 1700019D03 gene	67080	-3.87052	6.23708	-21.6721	9.99499e-13	4.49357e-11
Npr3	natriuretic peptide receptor 3	18162	3.86907	6.34055	16.2354	6.4048e-11	1.16341e-09
Foxa2	forkhead box A2	15376	3.86556	7.80235	25.0435	1.20945e-13	9.2287e-12
Slc7a7	solute carrier family 7 (cationic amino acid transporter, y+ system), member 7	20540	-3.86189	6.90523	-22.7684	4.8699e-13	2.57337e-11
2810410L24Rik	RIKEN cDNA 2810410L24 gene	100042332	3.85431	7.0289	18.2664	1.18614e-11	2.96049e-10
Megf10	multiple EGF-like-domains 10	70417	3.85328	5.29227	22.918	4.42593e-13	2.41185e-11
Ccl3	chemokine (C-C motif) ligand 3	20302	3.84967	5.35018	12.0967	3.9125e-09	3.29277e-08
Hivep2	human immunodeficiency virus type I enhancer binding protein 2	15273	3.84738	6.99206	18.0773	1.37762e-11	3.32313e-10
Fam129a	family with sequence similarity 129, member A	63913	-3.84601	5.63296	-14.8408	2.28467e-10	3.21983e-09
Prrg1	proline rich Gla (G-carboxyglutamic acid) 1	546336	3.84293	7.9147	19.0568	6.44411e-12	1.87287e-10
Itpripl2	inositol 1,4,5-triphosphate receptor interacting protein-like 2	319622	3.83825	7.34763	30.2135	7.64728e-15	1.27408e-12
Egfr	epidermal growth factor receptor	13649	3.83804	7.34546	17.1891	2.83683e-11	5.99863e-10
Pla2g10	phospholipase A2, group X	26565	-3.83739	6.06222	-28.3546	1.95039e-14	2.32927e-12
Hoxa10	homeobox A10	15395	3.83599	5.79888	20.5708	2.13216e-12	8.24695e-11
Hpx	hemopexin	15458	3.83239	6.80237	11.1074	1.24516e-08	8.75676e-08
Colec12	collectin sub-family member 12	140792	3.83128	8.47117	15.7542	9.82063e-11	1.62478e-09
Gfra2	glial cell line derived neurotrophic factor family receptor alpha 2	14586	3.83125	6.58957	19.5212	4.55147e-12	1.43437e-10
Lats2	large tumor suppressor 2	50523	3.81598	6.17502	23.2843	3.51108e-13	2.04087e-11
Vcan	versican	13003	3.81505	10.1871	28.0417	2.2966e-14	2.62324e-12
Pla2g1b	phospholipase A2, group IB, pancreas	18778	-3.81504	5.25141	-12.3538	2.93302e-09	2.60329e-08
Ccl6	chemokine (C-C motif) ligand 6	20305	3.80968	6.29073	10.8133	1.78518e-08	1.19241e-07
Fkbp7	FK506 binding protein 7	14231	3.80865	8.66045	22.2312	6.89757e-13	3.34683e-11
Naprt	nicotinate phosphoribosyltransferase	223646	-3.80856	5.97127	-21.9169	8.48773e-13	3.90869e-11
Ntf3	neurotrophin 3	18205	3.80758	5.66871	24.1936	2.00538e-13	1.33535e-11
Thbs1	thrombospondin 1	21825	3.80163	7.52193	13.6513	7.36732e-10	8.39081e-09
Mmrn1	multimerin 1	70945	3.80081	4.36081	18.7384	8.21625e-12	2.24218e-10
Rgs18	regulator of G-protein signaling 18	64214	3.79708	3.45321	9.49036	9.97475e-08	5.28371e-07
L3mbtl3	l(3)mbt-like 3 (Drosophila)	237339	3.79333	7.85587	30.2531	7.50109e-15	1.26905e-12
Syce1	synaptonemal complex central element protein 1	74075	-3.78738	3.8942	-23.4577	3.15043e-13	1.90314e-11
Cenpv	centromere protein V	73139	-3.77782	7.30509	-16.8434	3.79251e-11	7.55527e-10
Snhg3	small nucleolar RNA host gene 3	399101	-3.77508	7.31193	-21.6452	1.01773e-12	4.55833e-11
Anxa5	annexin A5	11747	3.77389	10.1055	29.137	1.30593e-14	1.76078e-12
Lyz1	lysozyme 1	17110	3.77349	7.25675	23.051	4.06739e-13	2.24928e-11
Unc5c	unc-5 netrin receptor C	22253	3.77004	8.02276	17.056	3.17039e-11	6.53489e-10
Zfp296	zinc finger protein 296	63872	-3.76586	5.22962	-19.5279	4.52908e-12	1.42904e-10
Tbc1d8b	TBC1 domain family, member 8B	245638	3.76213	7.48951	22.2088	6.99973e-13	3.37716e-11
Timm8a2	translocase of inner mitochondrial membrane 8A2	223262	-3.76137	3.07053	-21.0541	1.52209e-12	6.25996e-11
Sfmbt2	Scm-like with four mbt domains 2	353282	-3.74823	7.40563	-15.7092	1.02273e-10	1.68142e-09
Syt9	synaptotagmin IX	60510	-3.73992	5.26088	-29.8129	9.31223e-15	1.40808e-12
Cdh5	cadherin 5	12562	3.7339	5.38561	11.1202	1.22613e-08	8.65026e-08
Fras1	Fraser extracellular matrix complex subunit 1	231470	3.7337	7.28362	16.2627	6.25392e-11	1.13837e-09
Prkg1	protein kinase, cGMP-dependent, type I	19091	3.73068	5.9088	23.0779	3.99867e-13	2.22538e-11
Dppa3	developmental pluripotency-associated 3	73708	-3.72467	6.54827	-11.3176	9.67125e-09	7.08205e-08
LOC552901	uncharacterized LOC552901	552901	3.72177	4.9932	12.92	1.58206e-09	1.56632e-08
Lipo1	lipase, member O1	381236	-3.72135	4.02814	-19.43	4.87016e-12	1.50578e-10
Ephx2	epoxide hydrolase 2, cytoplasmic	13850	-3.71587	6.41123	-18.1695	1.2804e-11	3.15363e-10
D1Pas1	DNA segment, Chr 1, Pasteur Institute 1	110957	-3.71464	3.50753	-40.6226	9.52573e-17	5.93249e-14
Celf4	CUGBP, Elav-like family member 4	108013	-3.71292	5.60171	-10.646	2.19844e-08	1.42338e-07
Fmod	fibromodulin	14264	3.70837	6.39268	15.6827	1.04754e-10	1.71707e-09
Serpinb9	serine (or cysteine) peptidase inhibitor, clade B, member 9	20723	3.70613	6.83855	16.2144	6.52398e-11	1.17688e-09
Ceacam20	carcinoembryonic antigen-related cell adhesion molecule 20	71601	-3.7017	3.40072	-19.9613	3.29694e-12	1.12228e-10
Mrc2	mannose receptor, C type 2	17534	3.69829	7.08788	23.1379	3.85001e-13	2.17295e-11
Irx3	Iroquois related homeobox 3	16373	3.69654	7.60356	16.9994	3.32461e-11	6.7939e-10
Limch1	LIM and calponin homology domains 1	77569	3.69583	6.4536	16.7935	3.95661e-11	7.83453e-10
Tmem204	transmembrane protein 204	407831	3.69495	5.19517	16.0128	7.7939e-11	1.35729e-09
Npnt	nephronectin	114249	3.68699	6.95887	26.1055	6.5762e-14	5.81128e-12
Cntn1	contactin 1	12805	3.68689	5.27718	13.6387	7.46251e-10	8.46851e-09
Mkrn1	makorin, ring finger protein, 1	54484	-3.68542	7.51456	-25.5693	8.91741e-14	7.26644e-12
Fas	Fas (TNF receptor superfamily member 6)	14102	3.68333	5.76104	15.9391	8.32206e-11	1.42648e-09
Pkdcc	protein kinase domain containing, cytoplasmic	106522	3.6787	8.80638	15.4995	1.23718e-10	1.95653e-09
Arhgap6	Rho GTPase activating protein 6	11856	3.66162	6.31623	23.8633	2.45205e-13	1.57588e-11
Itga8	integrin alpha 8	241226	3.65926	8.13249	12.43	2.6955e-09	2.42623e-08
Cthrc1	collagen triple helix repeat containing 1	68588	3.65764	8.47622	11.7097	6.09516e-09	4.77298e-08
Zbtb16	zinc finger and BTB domain containing 16	235320	3.65661	4.82295	24.7219	1.46162e-13	1.07091e-11
Hck	hemopoietic cell kinase	15162	-3.65637	4.97173	-15.7915	9.49682e-11	1.58323e-09
Spp1	secreted phosphoprotein 1	20750	-3.65422	9.30558	-14.0016	5.17247e-10	6.28117e-09
Sall1	sal-like 1 (Drosophila)	58198	-3.65339	6.81977	-16.7594	4.07311e-11	8.02261e-10
Clu	clusterin	12759	3.6515	9.87954	10.6565	2.16987e-08	1.40817e-07
Fmo1	flavin containing monooxygenase 1	14261	3.65029	6.1281	23.7259	2.6681e-13	1.69392e-11
Gna14	guanine nucleotide binding protein, alpha 14	14675	-3.64759	5.55488	-15.2772	1.51771e-10	2.30806e-09
Bcl3	B cell leukemia/lymphoma 3	12051	-3.64096	6.1332	-17.7414	1.80331e-11	4.14127e-10
Zfhx3	zinc finger homeobox 3	11906	3.63989	6.49978	21.4301	1.17685e-12	5.12194e-11
Speg	SPEG complex locus	11790	3.63849	8.42187	13.0866	1.32496e-09	1.34904e-08
Edil3	EGF-like repeats and discoidin I-like domains 3	13612	3.63539	5.46594	10.4174	2.93476e-08	1.82272e-07
St8sia4	ST8 alpha-N-acetyl-neuraminide alpha-2,8-sialyltransferase 4	20452	3.63062	5.91464	14.4104	3.45584e-10	4.47941e-09
Pramef12	PRAME family member 12	77632	-3.62958	5.53778	-31.1486	4.87591e-15	9.44735e-13
Enpp3	ectonucleotide pyrophosphatase/phosphodiesterase 3	209558	-3.6288	6.79778	-14.2464	4.05768e-10	5.13979e-09
Etv5	ets variant 5	104156	-3.62793	4.40873	-16.2609	6.26334e-11	1.13929e-09
Gsn	gelsolin	227753	3.62475	8.49226	17.5754	2.06352e-11	4.64105e-10
Cdh2	cadherin 2	12558	3.62273	8.32315	14.1692	4.37895e-10	5.47202e-09
E130012A19Rik	RIKEN cDNA E130012A19 gene	103551	-3.61527	4.41382	-18.9194	7.15296e-12	2.0337e-10
Tcf21	transcription factor 21	21412	3.61354	5.93593	12.691	2.02516e-09	1.91616e-08
Sema3a	sema domain, immunoglobulin domain (Ig), short basic domain, secreted, (semaphorin) 3A	20346	3.61284	6.81597	19.4233	4.89457e-12	1.50902e-10
Gpc3	glypican 3	14734	3.61084	10.8667	23.6258	2.83822e-13	1.75506e-11
Crispld2	cysteine-rich secretory protein LCCL domain containing 2	78892	3.60781	7.70616	25.2112	1.09667e-13	8.64021e-12
Angptl2	angiopoietin-like 2	26360	3.60649	7.61087	23.1927	3.71922e-13	2.14248e-11
4930566F21Rik	RIKEN cDNA 4930566F21 gene	75844	-3.60555	3.84046	-20.2976	2.58829e-12	9.39487e-11
Accsl	1-aminocyclopropane-1-carboxylate synthase (non-functional)-like	381411	-3.60434	3.35321	-27.0678	3.86325e-14	4.01263e-12
Otx2	orthodenticle homeobox 2	18424	-3.60424	6.58858	-6.41745	1.16312e-05	3.55136e-05
Pdp1	pyruvate dehyrogenase phosphatase catalytic subunit 1	381511	3.59813	6.83801	15.485	1.25379e-10	1.978e-09
Mxd4	Max dimerization protein 4	17122	3.59797	7.66315	31.6828	3.79265e-15	8.00036e-13
Efemp2	epidermal growth factor-containing fibulin-like extracellular matrix protein 2	58859	3.59438	8.56327	18.5903	9.21101e-12	2.43366e-10
Ntm	neurotrimin	235106	3.58991	6.32075	16.4907	5.12894e-11	9.70049e-10
Tesk2	testis-specific kinase 2	230661	-3.58949	6.28951	-25.3628	1.00438e-13	8.1085e-12
Fam25c	family with sequence similarity 25, member C	69134	-3.58866	6.58055	-17.6103	2.00563e-11	4.53818e-10
Gls2	glutaminase 2 (liver, mitochondrial)	216456	-3.58857	5.4095	-28.078	2.2533e-14	2.58507e-12
Tmed3	transmembrane emp24 domain containing 3	66111	3.5885	9.13478	24.0929	2.13157e-13	1.39703e-11
Pcdh17	protocadherin 17	219228	3.57824	5.53599	10.0466	4.73858e-08	2.75621e-07
Krt18	keratin 18	16668	3.57745	11.5872	11.343	9.38226e-09	6.8994e-08
Hoxd9	homeobox D9	15438	3.57017	6.81029	22.5607	5.56612e-13	2.84918e-11
Dsp	desmoplakin	109620	3.56409	10.1663	15.7384	9.96108e-11	1.64386e-09
Ldb2	LIM domain binding 2	16826	3.56396	5.72489	13.1178	1.28205e-09	1.31436e-08
Cobll1	Cobl-like 1	319876	3.56013	7.66844	14.8388	2.28893e-10	3.22236e-09
Adcy8	adenylate cyclase 8	11514	3.55764	4.3841	20.3454	2.50153e-12	9.21585e-11
Cldn5	claudin 5	12741	3.55571	6.74845	13.4844	8.74382e-10	9.64623e-09
Stbd1	starch binding domain 1	52331	3.55139	6.79264	20.1715	2.83292e-12	1.00944e-10
Hmces	5-hydroxymethylcytosine (hmC) binding, ES cell specific	232210	-3.54717	8.66157	-30.9409	5.38244e-15	1.01287e-12
Rhox13	reproductive homeobox 13	73614	-3.54642	3.55803	-21.3199	1.26844e-12	5.43912e-11
Mylip	myosin regulatory light chain interacting protein	218203	3.54635	9.30514	23.1901	3.7253e-13	2.14248e-11
Emilin1	elastin microfibril interfacer 1	100952	3.54609	7.26403	22.6595	5.22269e-13	2.73071e-11
Lypd6	LY6/PLAUR domain containing 6	320343	3.54462	7.53524	19.467	4.73826e-12	1.47828e-10
1810011O10Rik	RIKEN cDNA 1810011O10 gene	69068	3.54383	6.01579	12.7744	1.85022e-09	1.77797e-08
Sparc	secreted acidic cysteine rich glycoprotein	20692	3.54233	10.8111	20.1419	2.89376e-12	1.02425e-10
Glipr1	GLI pathogenesis-related 1 (glioma)	73690	3.54163	6.96649	19.191	5.82317e-12	1.71915e-10
Kalrn	kalirin, RhoGEF kinase	545156	3.54025	7.58466	18.0816	1.37291e-11	3.31589e-10
Rnf217	ring finger protein 217	268291	3.53922	6.7629	18.8877	7.3278e-12	2.06545e-10
1700061G19Rik	RIKEN cDNA 1700061G19 gene	78625	-3.52594	3.77732	-19.5399	4.48886e-12	1.42149e-10
Lcp1	lymphocyte cytosolic protein 1	18826	3.5245	6.53741	21.5375	1.0943e-12	4.82693e-11
Klhl6	kelch-like 6	239743	3.52355	7.01318	17.282	2.62615e-11	5.68174e-10
Lrrc17	leucine rich repeat containing 17	74511	3.51183	5.89984	19.0295	6.57887e-12	1.9078e-10
Parm1	prostate androgen-regulated mucin-like protein 1	231440	3.51048	7.14092	18.7586	8.08944e-12	2.22246e-10
Hspb1	heat shock protein 1	15507	-3.50988	9.70613	-14.8427	2.2806e-10	3.21983e-09
Armcx3	armadillo repeat containing, X-linked 3	71703	3.50974	8.47377	22.9406	4.3627e-13	2.38734e-11
Hoxd1	homeobox D1	15429	3.50681	4.86081	17.9988	1.46641e-11	3.48067e-10
Zfp362	zinc finger protein 362	230761	3.50597	8.09956	15.065	1.84924e-10	2.71287e-09
Ikzf2	IKAROS family zinc finger 2	22779	3.50545	7.46476	29.4204	1.13227e-14	1.58035e-12
Atrnl1	attractin like 1	226255	3.50433	8.17343	25.1657	1.1261e-13	8.77899e-12
Zmat4	zinc finger, matrin type 4	320158	-3.49817	4.47022	-13.8878	5.79693e-10	6.90418e-09
Enpep	glutamyl aminopeptidase	13809	3.4971	6.66944	12.3991	2.78927e-09	2.49517e-08
Clmn	calmin	94040	3.49644	6.09403	13.402	9.52196e-10	1.03303e-08
Plekha4	pleckstrin homology domain containing, family A (phosphoinositide binding specific) member 4	69217	-3.49402	4.96205	-26.4404	5.45324e-14	5.02255e-12
Klf5	Kruppel-like factor 5	12224	-3.49347	6.31964	-17.4328	2.31907e-11	5.1233e-10
Rasl11b	RAS-like, family 11, member B	68939	3.49204	8.98739	25.4815	9.37944e-14	7.61919e-12
Lipa	lysosomal acid lipase A	16889	3.48971	7.8885	28.3278	1.97776e-14	2.32927e-12
Ifit2	interferon-induced protein with tetratricopeptide repeats 2	15958	3.48789	6.76533	13.6518	7.3631e-10	8.39081e-09
Nefh	neurofilament, heavy polypeptide	380684	-3.48758	4.00257	-10.8624	1.67991e-08	1.13193e-07
Alx3	aristaless-like homeobox 3	11694	3.48758	5.27052	13.4579	8.98614e-10	9.86364e-09
Btbd11	BTB (POZ) domain containing 11	74007	-3.48656	5.55215	-13.1738	1.20848e-09	1.25288e-08
Tnfaip2	tumor necrosis factor, alpha-induced protein 2	21928	3.48469	6.99317	14.482	3.22365e-10	4.22661e-09
Slit3	slit homolog 3 (Drosophila)	20564	3.4811	7.44806	16.6841	4.34347e-11	8.447e-10
Fzd4	frizzled class receptor 4	14366	3.47706	6.60664	18.5859	9.2422e-12	2.43944e-10
Msrb3	methionine sulfoxide reductase B3	320183	3.47603	6.70893	30.6695	6.13008e-15	1.1135e-12
Tbx4	T-box 4	21387	3.47275	5.90049	17.4461	2.29389e-11	5.07814e-10
C730049O14Rik	RIKEN cDNA C730049O14 gene	320117	-3.47204	6.79684	-16.5603	4.83019e-11	9.25593e-10
Dnmt3b	DNA methyltransferase 3B	13436	-3.471	8.05892	-14.9441	2.0719e-10	2.98428e-09
Anxa2	annexin A2	12306	3.47011	10.5154	17.1344	2.96921e-11	6.21823e-10
Rcan2	regulator of calcineurin 2	53901	3.47004	6.46985	15.5289	1.20449e-10	1.91875e-09
Cdk14	cyclin-dependent kinase 14	18647	3.4691	7.79382	13.2868	1.07351e-09	1.14284e-08
Serpinf1	serine (or cysteine) peptidase inhibitor, clade F, member 1	20317	3.46548	7.61862	14.213	4.19344e-10	5.27113e-09
Rhox6	reproductive homeobox 6	19202	-3.46496	6.04495	-14.2144	4.18749e-10	5.27104e-09
Cd248	CD248 antigen, endosialin	70445	3.46174	7.20562	19.8201	3.65365e-12	1.21126e-10
Greb1	gene regulated by estrogen in breast cancer protein	268527	3.46124	6.95781	12.9133	1.59345e-09	1.5758e-08
Vnn1	vanin 1	22361	3.45279	6.38535	13.8069	6.2901e-10	7.38134e-09
Chsy3	chondroitin sulfate synthase 3	78923	3.45219	5.00821	10.3331	3.26885e-08	2.00116e-07
Aim2	absent in melanoma 2	383619	-3.45205	3.65099	-20.0603	3.06904e-12	1.06538e-10
Chac1	ChaC, cation transport regulator 1	69065	-3.45168	6.5233	-18.7362	8.23021e-12	2.24218e-10
2310043M15Rik	RIKEN cDNA 2310043M15 gene	71930	-3.45144	5.25321	-22.7687	4.8689e-13	2.57337e-11
Tmcc2	transmembrane and coiled-coil domains 2	68875	3.45097	6.46844	12.4874	2.53014e-09	2.30034e-08
Fzd2	frizzled class receptor 2	57265	3.44948	8.19921	18.5147	9.76742e-12	2.55486e-10
Csf1r	colony stimulating factor 1 receptor	12978	3.44855	7.81566	13.8878	5.79697e-10	6.90418e-09
Pml	promyelocytic leukemia	18854	-3.44617	4.52193	-16.2873	6.12041e-11	1.11952e-09
Copz2	coatomer protein complex, subunit zeta 2	56358	3.44439	6.50465	14.5834	2.92257e-10	3.90427e-09
Gldc	glycine decarboxylase	104174	-3.442	8.13036	-25.892	7.41864e-14	6.35869e-12
Plxna2	plexin A2	18845	3.44108	7.31074	22.1502	7.27456e-13	3.47862e-11
Ahsp	alpha hemoglobin stabilizing protein	170812	3.44022	6.42693	10.7656	1.89376e-08	1.25342e-07
Frmd4b	FERM domain containing 4B	232288	3.43958	9.03166	19.4615	4.75755e-12	1.47876e-10
Fkbp14	FK506 binding protein 14	231997	3.43555	8.03899	21.7117	9.7332e-13	4.40469e-11
Calcrl	calcitonin receptor-like	54598	3.43148	6.77398	16.0783	7.3545e-11	1.29981e-09
Dkk3	dickkopf WNT signaling pathway inhibitor 3	50781	3.42549	7.0951	13.6203	7.60447e-10	8.59595e-09
Ly6h	lymphocyte antigen 6 complex, locus H	23934	3.4252	6.46854	16.3442	5.82416e-11	1.07133e-09
Col4a6	collagen, type IV, alpha 6	94216	3.42164	6.66826	22.1381	7.33256e-13	3.49358e-11
Znf41-ps	ZNF41, pseudogene	70005	-3.4174	6.9597	-15.1058	1.78005e-10	2.6361e-09
Tal1	T cell acute lymphocytic leukemia 1	21349	3.41576	6.44083	21.7019	9.7973e-13	4.41841e-11
Stmn3	stathmin-like 3	20262	-3.41406	5.67036	-7.48009	1.96066e-06	7.21814e-06
Calcoco2	calcium binding and coiled-coil domain 2	76815	-3.41258	3.42503	-22.2743	6.70558e-13	3.2846e-11
Prickle2	prickle planar cell polarity protein 2	243548	3.41208	7.35411	20.397	2.41147e-12	9.01097e-11
Olfml1	olfactomedin-like 1	244198	3.40927	5.43699	20.8931	1.70162e-12	6.88998e-11
Platr4	pluripotency associated transcript 4	78706	-3.40718	3.47476	-31.2423	4.66424e-15	9.10466e-13
BB182297	expressed sequence BB182297	99463	-3.40117	7.59933	-18.1764	1.27344e-11	3.13944e-10
Nphs1	nephrosis 1, nephrin	54631	-3.40108	5.17424	-23.373	3.32149e-13	1.96118e-11
Prss35	protease, serine 35	244954	3.39622	5.8749	14.8321	2.30372e-10	3.23448e-09
St7	suppression of tumorigenicity 7	64213	3.39528	6.58048	23.5408	2.99169e-13	1.81985e-11
Pmel	premelanosome protein	20431	-3.39365	6.81055	-10.6786	2.11071e-08	1.37543e-07
Spin2c	spindlin family, member 2C	278240	3.39352	8.74756	13.5035	8.5732e-10	9.482e-09
Ak7	adenylate kinase 7	78801	-3.39143	5.4357	-18.3685	1.09478e-11	2.77856e-10
Lrrc31	leucine rich repeat containing 31	320352	-3.39013	3.21915	-14.7201	2.56315e-10	3.52754e-09
Rnf125	ring finger protein 125	67664	-3.38586	6.38899	-16.7926	3.95965e-11	7.83453e-10
Trim30a	tripartite motif-containing 30A	20128	3.38188	4.98564	13.6334	7.50284e-10	8.51048e-09
Manba	mannosidase, beta A, lysosomal	110173	-3.38083	6.98849	-18.5395	9.58124e-12	2.51371e-10
P4ha2	procollagen-proline, 2-oxoglutarate 4-dioxygenase (proline 4-hydroxylase), alpha II polypeptide	18452	3.37177	8.52579	20.4415	2.33645e-12	8.78082e-11
Gstt2	glutathione S-transferase, theta 2	14872	-3.36689	6.51676	-26.2577	6.03803e-14	5.39033e-12
Rhoj	ras homolog family member J	80837	3.3569	5.86117	19.9585	3.30373e-12	1.12228e-10
Runx1	runt related transcription factor 1	12394	3.35186	6.94627	21.2158	1.36199e-12	5.73197e-11
Crym	crystallin, mu	12971	-3.35088	5.1001	-18.911	7.19911e-12	2.03796e-10
Apoc1	apolipoprotein C-I	11812	-3.34585	7.83298	-14.0188	5.08419e-10	6.19698e-09
Pogk	pogo transposable element with KRAB domain	71592	3.34404	6.68451	20.4671	2.29434e-12	8.6599e-11
Snca	synuclein, alpha	20617	3.34295	5.79662	9.53517	9.38312e-08	5.00274e-07
Arhgap24	Rho GTPase activating protein 24	231532	3.34016	5.65948	17.1281	2.98467e-11	6.23563e-10
Ncam1	neural cell adhesion molecule 1	17967	3.33745	8.79069	11.0043	1.41163e-08	9.74503e-08
Creb3l1	cAMP responsive element binding protein 3-like 1	26427	3.33679	7.04618	15.7879	9.52697e-11	1.58648e-09
Dhx16	DEAH (Asp-Glu-Ala-His) box polypeptide 16	69192	-3.33482	8.78028	-29.2631	1.22542e-14	1.68702e-12
Dazl	deleted in azoospermia-like	13164	-3.3328	4.39149	-8.82698	2.52977e-07	1.18374e-06
Pth1r	parathyroid hormone 1 receptor	19228	3.32794	6.60532	25.0041	1.23768e-13	9.41106e-12
Sema5a	sema domain, seven thrombospondin repeats (type 1 and type 1-like), transmembrane domain (TM) and short cytoplasmic domain, (semaphorin) 5A	20356	3.32681	7.71279	15.7271	1.00632e-10	1.65758e-09
Upk3b	uroplakin 3B	100647	3.32675	6.98032	10.5194	2.57826e-08	1.62976e-07
Mxra8	matrix-remodelling associated 8	74761	3.32551	8.47062	19.2524	5.56091e-12	1.65668e-10
Adamts2	a disintegrin-like and metallopeptidase (reprolysin type) with thrombospondin type 1 motif, 2	216725	3.32504	7.20224	10.5632	2.43959e-08	1.557e-07
Tmod1	tropomodulin 1	21916	3.32447	7.08109	20.6377	2.03414e-12	7.93211e-11
Cald1	caldesmon 1	109624	3.32424	10.5924	10.6505	2.18627e-08	1.41691e-07
Inpp5d	inositol polyphosphate-5-phosphatase D	16331	-3.32129	7.05487	-19.5111	4.58571e-12	1.43996e-10
Tgm1	transglutaminase 1, K polypeptide	21816	-3.31651	5.41877	-23.051	4.0674e-13	2.24928e-11
Grik3	glutamate receptor, ionotropic, kainate 3	14807	-3.31467	5.2534	-11.208	1.10279e-08	7.92683e-08
Zmat1	zinc finger, matrin type 1	215693	3.31456	5.62442	14.4695	3.26293e-10	4.26409e-09
Kcna5	potassium voltage-gated channel, shaker-related subfamily, member 5	16493	3.3124	4.36128	19.6155	4.24537e-12	1.36086e-10
Jade1	jade family PHD finger 1	269424	-3.31175	7.77351	-33.3748	1.75697e-15	4.83759e-13
Cited1	Cbp/p300-interacting transactivator with Glu/Asp-rich carboxy-terminal domain 1	12705	3.30946	6.34036	14.2665	3.97848e-10	5.05908e-09
Klf1	Kruppel-like factor 1 (erythroid)	16596	3.30928	5.00332	14.0511	4.92294e-10	6.02223e-09
Fbxo2	F-box protein 2	230904	-3.30862	5.42314	-15.7978	9.44346e-11	1.57836e-09
Pde4b	phosphodiesterase 4B, cAMP specific	18578	3.30446	5.18073	16.7375	4.14996e-11	8.14943e-10
Prune2	prune homolog 2 (Drosophila)	353211	-3.30245	3.73846	-24.2218	1.97142e-13	1.32903e-11
Marcks	myristoylated alanine rich protein kinase C substrate	17118	3.30099	11.1159	33.3447	1.78055e-15	4.85143e-13
Pxdn	peroxidasin	69675	3.30026	9.63982	19.2492	5.57415e-12	1.65874e-10
Dleu2	deleted in lymphocytic leukemia, 2	668253	3.29969	5.71859	12.6358	2.15054e-09	2.0133e-08
9430020K01Rik	RIKEN cDNA 9430020K01 gene	240185	3.2958	8.70001	23.4404	3.1846e-13	1.91493e-11
Adamtsl1	ADAMTS-like 1	77739	3.29574	5.11037	22.5403	5.64024e-13	2.87027e-11
4930526L06Rik	RIKEN cDNA 4930526L06 gene	75138	-3.29159	3.36395	-14.9115	2.13677e-10	3.06087e-09
Itgb8	integrin beta 8	320910	3.29148	5.95292	12.3215	3.04031e-09	2.68271e-08
2610008E11Rik	RIKEN cDNA 2610008E11 gene	72128	3.28871	7.47881	17.1286	2.98362e-11	6.23563e-10
Mnd1	meiotic nuclear divisions 1	76915	-3.28605	6.4728	-29.0811	1.34347e-14	1.79292e-12
Tnfrsf19	tumor necrosis factor receptor superfamily, member 19	29820	3.28347	8.24281	17.4558	2.2756e-11	5.0443e-10
Zbtb4	zinc finger and BTB domain containing 4	75580	3.27336	6.27352	15.6695	1.06007e-10	1.73084e-09
Col23a1	collagen, type XXIII, alpha 1	237759	3.27125	5.74865	14.2699	3.9651e-10	5.04696e-09
Zp3	zona pellucida glycoprotein 3	22788	-3.27082	4.1563	-16.4028	5.53453e-11	1.03037e-09
Amph	amphiphysin	218038	-3.26716	5.72046	-12.4894	2.52455e-09	2.29846e-08
Slc23a1	solute carrier family 23 (nucleobase transporters), member 1	20522	-3.26539	5.22443	-26.8418	4.37021e-14	4.31364e-12
Piwil2	piwi-like RNA-mediated gene silencing 2	57746	-3.26249	3.76744	-12.6135	2.20341e-09	2.04887e-08
App	amyloid beta (A4) precursor protein	11820	3.25574	10.7385	23.6493	2.79726e-13	1.75506e-11
Synpo	synaptopodin	104027	3.25266	6.66333	24.5131	1.6549e-13	1.17309e-11
Tmem40	transmembrane protein 40	94346	-3.25163	6.10281	-24.4289	1.74048e-13	1.21402e-11
Mex3b	mex3 RNA binding family member B	108797	3.24963	8.62802	10.0576	4.6709e-08	2.72169e-07
Olfml3	olfactomedin-like 3	99543	3.24813	6.95015	22.8295	4.68307e-13	2.5153e-11
Jun	jun proto-oncogene	16476	3.24464	8.11835	20.4448	2.33098e-12	8.77286e-11
Mfhas1	malignant fibrous histiocytoma amplified sequence 1	52065	3.24273	8.08321	28.7449	1.5946e-14	2.00944e-12
Ulk2	unc-51 like kinase 2	29869	3.24257	7.56265	12.0377	4.18295e-09	3.47654e-08
Rprm	reprimo, TP53 dependent G2 arrest mediator candidate	67874	3.23914	8.56169	15.3066	1.47704e-10	2.26332e-09
Nfib	nuclear factor I/B	18028	3.23763	7.051	10.7123	2.02376e-08	1.3277e-07
Gng12	guanine nucleotide binding protein (G protein), gamma 12	14701	3.23336	8.58742	24.3569	1.81735e-13	1.25096e-11
Farp1	FERM, RhoGEF (Arhgef) and pleckstrin domain protein 1 (chondrocyte-derived)	223254	3.23005	8.79196	18.3472	1.11321e-11	2.80794e-10
Wipf1	WAS/WASL interacting protein family, member 1	215280	3.22879	8.17833	20.2969	2.58963e-12	9.39487e-11
Klf4	Kruppel-like factor 4 (gut)	16600	-3.22752	7.08535	-15.2139	1.60945e-10	2.42501e-09
Tenm2	teneurin transmembrane protein 2	23964	3.2247	4.76622	7.93242	9.61398e-07	3.84691e-06
Bcat1	branched chain aminotransferase 1, cytosolic	12035	-3.21955	8.21335	-15.2934	1.49513e-10	2.28703e-09
Mmd	monocyte to macrophage differentiation-associated	67468	3.21808	9.13272	23.1061	3.928e-13	2.1954e-11
Hcfc2	host cell factor C2	67933	3.21714	7.45725	18.0663	1.38971e-11	3.34105e-10
Ano9	anoctamin 9	71345	-3.21687	4.60035	-17.5352	2.13241e-11	4.76322e-10
Emp3	epithelial membrane protein 3	13732	3.21618	8.37711	14.4546	3.31053e-10	4.31672e-09
Sertad4	SERTA domain containing 4	214791	3.21595	8.90241	16.0812	7.33624e-11	1.29834e-09
Gm6792	predicted gene 6792	627821	-3.2138	5.26359	-26.5295	5.19042e-14	4.84878e-12
Pnldc1	poly(A)-specific ribonuclease (PARN)-like domain containing 1	240023	-3.21206	5.55961	-26.622	4.93157e-14	4.7776e-12
Sorbs2	sorbin and SH3 domain containing 2	234214	3.21158	5.64617	15.5251	1.2086e-10	1.92295e-09
D630023F18Rik	RIKEN cDNA D630023F18 gene	98303	-3.21117	4.0801	-14.4587	3.29727e-10	4.30158e-09
Tfec	transcription factor EC	21426	3.20943	5.20935	16.4808	5.17323e-11	9.77011e-10
Cpsf4l	cleavage and polyadenylation specific factor 4-like	52670	-3.20849	5.56243	-33.6093	1.58402e-15	4.45517e-13
Tor3a	torsin family 3, member A	30935	-3.20626	5.82526	-18.1195	1.33214e-11	3.24743e-10
Bvht	braveheart long non-coding RNA	545261	-3.20552	6.46069	-25.6335	8.59543e-14	7.04943e-12
Fam213a	family with sequence similarity 213, member A	70564	3.20506	6.17438	15.3898	1.368e-10	2.12109e-09
St3gal6	ST3 beta-galactoside alpha-2,3-sialyltransferase 6	54613	3.20368	6.34777	14.2985	3.85551e-10	4.91464e-09
1190005I06Rik	RIKEN cDNA 1190005I06 gene	68918	-3.20067	5.28458	-17.7683	1.76445e-11	4.06633e-10
Nsmf	NMDA receptor synaptonuclear signaling and neuronal migration factor	56876	3.19932	9.52974	18.1051	1.34747e-11	3.27563e-10
Pcdhb21	protocadherin beta 21	93892	3.19682	5.60373	23.9635	2.30637e-13	1.48957e-11
Pim3	proviral integration site 3	223775	-3.19558	7.97457	-25.9725	7.08811e-14	6.15959e-12
Prkar2b	protein kinase, cAMP dependent regulatory, type II beta	19088	3.19483	8.31233	12.1255	3.78705e-09	3.20472e-08
Epb41l4a	erythrocyte membrane protein band 4.1 like 4a	13824	-3.19227	7.5609	-30.4159	6.92972e-15	1.1925e-12
Kndc1	kinase non-catalytic C-lobe domain (KIND) containing 1	76484	-3.19207	3.98809	-14.9562	2.04847e-10	2.95597e-09
Mest	mesoderm specific transcript	17294	3.19095	11.4218	16.8801	3.67664e-11	7.36932e-10
Scarf2	scavenger receptor class F, member 2	224024	3.18701	6.80973	19.3814	5.04963e-12	1.54329e-10
Sgk1	serum/glucocorticoid regulated kinase 1	20393	-3.1868	9.79615	-13.066	1.35426e-09	1.37445e-08
Slc35f2	solute carrier family 35, member F2	72022	-3.18669	5.65568	-20.0106	3.18124e-12	1.09059e-10
Ube2h	ubiquitin-conjugating enzyme E2H	22214	3.1837	8.92583	14.7616	2.46354e-10	3.4245e-09
Fam169a	family with sequence similarity 169, member A	320557	-3.1824	7.70072	-12.1847	3.54308e-09	3.04356e-08
Ppp1r13b	protein phosphatase 1, regulatory (inhibitor) subunit 13B	21981	3.18234	8.38842	19.2246	5.67812e-12	1.68393e-10
Prkce	protein kinase C, epsilon	18754	3.1798	7.05114	23.8043	2.54239e-13	1.62595e-11
Rlbp1	retinaldehyde binding protein 1	19771	-3.17926	3.47663	-13.0657	1.35464e-09	1.37445e-08
Frrs1	ferric-chelate reductase 1	20321	-3.17699	7.48223	-19.3495	5.17133e-12	1.5663e-10
Arhgap29	Rho GTPase activating protein 29	214137	3.17331	6.42182	7.92708	9.69383e-07	3.87472e-06
Cygb	cytoglobin	114886	3.16926	6.26669	12.3679	2.88736e-09	2.57062e-08
Ppic	peptidylprolyl isomerase C	19038	3.16627	11.2684	30.4231	6.90557e-15	1.1925e-12
Sult6b1	sulfotransferase family, cytosolic, 6B, member 1	73671	-3.16078	2.9992	-26.3932	5.59837e-14	5.11839e-12
Serpina1b	serine (or cysteine) preptidase inhibitor, clade A, member 1B	20701	3.15843	6.02414	13.1722	1.21061e-09	1.2541e-08
A230050P20Rik	RIKEN cDNA A230050P20 gene	319278	-3.15732	5.97942	-22.5258	5.69335e-13	2.88606e-11
Enox1	ecto-NOX disulfide-thiol exchanger 1	239188	-3.15648	6.19077	-13.5194	8.4335e-10	9.37107e-09
Map7d2	MAP7 domain containing 2	78283	-3.15564	5.96006	-14.242	4.07527e-10	5.15707e-09
Rnf103	ring finger protein 103	22644	3.15255	8.12592	28.6938	1.63695e-14	2.04066e-12
Tspan32	tetraspanin 32	27027	3.14857	4.48299	18.4284	1.04471e-11	2.67907e-10
Cntln	centlein, centrosomal protein	338349	3.14632	6.00186	16.1759	6.74809e-11	1.2098e-09
Tril	TLR4 interactor with leucine-rich repeats	66873	3.14591	5.58573	13.3847	9.69377e-10	1.04994e-08
Shisa3	shisa family member 3	330096	3.14235	6.27023	6.32243	1.3741e-05	4.12372e-05
AI256396	EST AI256396	100503463	3.14105	5.8046	17.2878	2.61353e-11	5.67321e-10
C1qb	complement component 1, q subcomponent, beta polypeptide	12260	3.13883	6.68886	10.027	4.86187e-08	2.81978e-07
Slc30a2	solute carrier family 30 (zinc transporter), member 2	230810	-3.13883	4.59901	-16.0294	7.68031e-11	1.34377e-09
Csf2rb	colony stimulating factor 2 receptor, beta, low-affinity (granulocyte-macrophage)	12983	3.13788	5.66748	13.506	8.55073e-10	9.46114e-09
Gprc5c	G protein-coupled receptor, family C, group 5, member C	70355	3.13553	7.89272	17.951	1.52358e-11	3.59678e-10
Cyct	cytochrome c, testis	13067	-3.13502	3.65507	-22.9122	4.44232e-13	2.41575e-11
Ntn1	netrin 1	18208	-3.13487	6.513	-10.0581	4.66772e-08	2.72128e-07
Capsl	calcyphosine-like	75568	-3.13363	4.65522	-16.9351	3.50961e-11	7.09984e-10
Sdc2	syndecan 2	15529	3.13235	7.41455	29.8375	9.19958e-15	1.40721e-12
Frzb	frizzled-related protein	20378	3.13222	6.42666	11.8309	5.29856e-09	4.23319e-08
Noct	nocturnin	12457	-3.13058	8.21539	-19.9495	3.32531e-12	1.12668e-10
Hacd4	3-hydroxyacyl-CoA dehydratase 4	66775	3.12972	6.31944	15.0503	1.87486e-10	2.74431e-09
Plk3	polo-like kinase 3	12795	-3.12833	6.17463	-22.4967	5.80152e-13	2.91828e-11
AW551984	expressed sequence AW551984	244810	3.1268	8.11117	19.2285	5.66165e-12	1.68095e-10
Gnas	GNAS (guanine nucleotide binding protein, alpha stimulating) complex locus	14683	3.12354	6.91296	8.4186	4.59864e-07	2.00278e-06
Ltbp1	latent transforming growth factor beta binding protein 1	268977	3.12117	7.19063	27.1562	3.68257e-14	3.93112e-12
Trim10	tripartite motif-containing 10	19824	3.12011	4.88129	11.2915	9.97735e-09	7.26432e-08
Spats2l	spermatogenesis associated, serine-rich 2-like	67198	3.11806	8.72473	17.241	2.71704e-11	5.8206e-10
Cd47	CD47 antigen (Rh-related antigen, integrin-associated signal transducer)	16423	3.11762	8.26007	23.6175	2.85293e-13	1.76e-11
Gng3	guanine nucleotide binding protein (G protein), gamma 3	14704	-3.11757	5.06622	-14.7713	2.44084e-10	3.40506e-09
Smpdl3b	sphingomyelin phosphodiesterase, acid-like 3B	100340	-3.11685	5.11763	-14.4794	3.23184e-10	4.23266e-09
Samd14	sterile alpha motif domain containing 14	217125	3.11627	6.57473	22.5996	5.42801e-13	2.81543e-11
Letmd1	LETM1 domain containing 1	68614	3.11546	6.07057	19.8148	3.66794e-12	1.21292e-10
Zbtb8a	zinc finger and BTB domain containing 8a	73680	-3.11495	6.55154	-18.3059	1.14993e-11	2.88942e-10
Tmem158	transmembrane protein 158	72309	3.11206	8.12135	11.9882	4.42516e-09	3.64334e-08
Ehd2	EH-domain containing 2	259300	3.11188	5.84262	13.7336	6.77465e-10	7.83398e-09
Mogat2	monoacylglycerol O-acyltransferase 2	233549	3.10978	7.73357	17.3035	2.57993e-11	5.61425e-10
Mbnl3	muscleblind-like 3 (Drosophila)	171170	3.1094	8.11358	10.6961	2.06507e-08	1.35052e-07
Gbp6	guanylate binding protein 6	100702	3.10808	5.81975	11.6539	6.50406e-09	5.03184e-08
Exph5	exophilin 5	320051	3.10735	6.06638	13.3291	1.02708e-09	1.09918e-08
Rgl1	ral guanine nucleotide dissociation stimulator,-like 1	19731	3.10732	6.08309	17.4112	2.36048e-11	5.1885e-10
Foxh1	forkhead box H1	14106	-3.10414	5.9494	-17.817	1.69661e-11	3.93448e-10
Antxr1	anthrax toxin receptor 1	69538	3.104	7.5208	12.0902	3.94127e-09	3.31059e-08
Fign	fidgetin	60344	3.10153	6.07762	12.9509	1.53059e-09	1.52459e-08
Sh3bp5	SH3-domain binding protein 5 (BTK-associated)	24056	3.10152	5.90598	18.5059	9.83437e-12	2.56579e-10
2610528A11Rik	RIKEN cDNA 2610528A11 gene	70045	3.10028	4.02641	16.3476	5.80704e-11	1.06893e-09
Rec114	REC114 meiotic recombination protein	73673	-3.09774	5.15096	-13.7848	6.43187e-10	7.52543e-09
Phc1	polyhomeotic-like 1 (Drosophila)	13619	-3.09588	9.08726	-23.5782	2.92316e-13	1.78648e-11
Tcea3	transcription elongation factor A (SII), 3	21401	-3.09473	6.09599	-20.5053	2.23322e-12	8.49047e-11
Enah	enabled homolog (Drosophila)	13800	-3.08948	5.68886	-13.1945	1.1825e-09	1.23352e-08
D930003E18Rik	RIKEN cDNA D930003E18 gene	100048911	3.08788	5.94318	25.2001	1.10381e-13	8.67039e-12
Mt4	metallothionein 4	17752	-3.0857	4.3446	-16.0254	7.70774e-11	1.34695e-09
Prickle1	prickle planar cell polarity protein 1	106042	3.08555	9.0165	13.9715	5.33011e-10	6.44567e-09
Sfrp1	secreted frizzled-related protein 1	20377	3.08349	5.8304	9.51497	9.64504e-08	5.12775e-07
Fbln1	fibulin 1	14114	3.07899	9.29665	15.5122	1.22296e-10	1.94108e-09
2300010F08Rik	RIKEN cDNA 2300010F08 gene	71875	3.07898	5.13684	11.8713	5.05807e-09	4.06838e-08
Tnfsf11	tumor necrosis factor (ligand) superfamily, member 11	21943	-3.07778	3.27524	-14.7183	2.56738e-10	3.5289e-09
AU023617	expressed sequence AU023617	101769	3.07676	5.31696	17.9677	1.50332e-11	3.55859e-10
Ly6g6e	lymphocyte antigen 6 complex, locus G6E	70274	-3.07659	5.23894	-15.8824	8.75388e-11	1.48476e-09
Mmp2	matrix metallopeptidase 2	17390	3.07592	8.79884	14.6842	2.65263e-10	3.61945e-09
Grtp1	GH regulated TBC protein 1	66790	-3.07541	7.08232	-21.0949	1.47987e-12	6.10552e-11
Lmo2	LIM domain only 2	16909	3.073	7.25851	23.2118	3.67469e-13	2.13124e-11
Pkia	protein kinase inhibitor, alpha	18767	3.07277	7.26697	8.24002	6.00918e-07	2.53601e-06
1700029P11Rik	RIKEN cDNA 1700029P11 gene	66346	-3.07076	4.66347	-18.6692	8.66594e-12	2.32965e-10
Gulp1	GULP, engulfment adaptor PTB domain containing 1	70676	3.0696	8.13265	18.6078	9.08701e-12	2.41064e-10
Hoxd3os1	homeobox D3, opposite strand 1	73429	3.06911	5.0149	12.0345	4.19817e-09	3.48387e-08
Tmem140	transmembrane protein 140	68487	3.06316	5.49902	17.2175	2.77055e-11	5.91298e-10
Bambi	BMP and activin membrane-bound inhibitor	68010	3.05994	10.1308	21.224	1.35436e-12	5.72309e-11
Adcy6	adenylate cyclase 6	11512	3.05719	8.02447	20.3001	2.58364e-12	9.39487e-11
Gjb5	gap junction protein, beta 5	14622	-3.05427	6.11641	-12.9492	1.53339e-09	1.52621e-08
Icam1	intercellular adhesion molecule 1	15894	-3.05404	6.88793	-21.2175	1.36043e-12	5.73197e-11
Galnt10	UDP-N-acetyl-alpha-D-galactosamine:polypeptide N-acetylgalactosaminyltransferase 10	171212	3.05154	6.87331	16.4182	5.46107e-11	1.01959e-09
Plxnd1	plexin D1	67784	3.04842	6.76968	12.2912	3.14462e-09	2.75742e-08
Plpp5	phospholipid phosphatase 5	71910	3.04672	7.63498	20.703	1.94301e-12	7.71218e-11
Zfp467	zinc finger protein 467	68910	3.04636	6.11392	11.228	1.07666e-08	7.76886e-08
Ccdc82	coiled-coil domain containing 82	66396	3.0436	6.23464	17.353	2.4766e-11	5.42097e-10
Cd68	CD68 antigen	12514	-3.04326	6.58752	-20.3981	2.40954e-12	9.01097e-11
Dab1	disabled 1	13131	-3.04166	4.25614	-8.20279	6.35694e-07	2.66514e-06
Tmem132c	transmembrane protein 132C	208213	3.03558	5.86239	14.7978	2.37998e-10	3.33262e-09
Krt42	keratin 42	68239	-3.02761	4.4142	-19.8667	3.53154e-12	1.17641e-10
Smim14	small integral membrane protein 14	68552	3.0242	6.97983	30.2347	7.56858e-15	1.26905e-12
Oat	ornithine aminotransferase	18242	3.0242	10.6299	18.7665	8.04029e-12	2.21612e-10
Igsf11	immunoglobulin superfamily, member 11	207683	3.023	6.27032	13.0882	1.32283e-09	1.34793e-08
Abcc4	ATP-binding cassette, sub-family C (CFTR/MRP), member 4	239273	-3.02128	8.52887	-22.2064	7.01091e-13	3.37716e-11
Stk39	serine/threonine kinase 39	53416	3.02083	6.53327	20.0406	3.11306e-12	1.07567e-10
Pim2	proviral integration site 2	18715	-3.01878	6.47293	-9.01489	1.93398e-07	9.4098e-07
Cpd	carboxypeptidase D	12874	3.01735	7.43001	16.0612	7.46689e-11	1.31694e-09
Ffar4	free fatty acid receptor 4	107221	3.01536	5.41403	13.2237	1.14683e-09	1.20424e-08
Prss23	protease, serine 23	76453	3.0122	6.52513	14.5236	3.09637e-10	4.08491e-09
Atxn1	ataxin 1	20238	3.0099	6.42277	20.1484	2.88038e-12	1.0209e-10
Yaf2	YY1 associated factor 2	67057	3.0085	9.85318	23.1895	3.72683e-13	2.14248e-11
Gm10451	predicted gene 10451	100041694	-3.00796	3.89925	-18.4075	1.06188e-11	2.71246e-10
Tmem8	transmembrane protein 8 (five membrane-spanning domains)	60455	-3.00783	5.61761	-22.2418	6.84982e-13	3.33031e-11
Hgf	hepatocyte growth factor	15234	3.00665	5.31062	10.8658	1.67307e-08	1.12848e-07
Myl3	myosin, light polypeptide 3	17897	3.00582	6.17378	5.84298	3.24731e-05	8.8872e-05
4930444M15Rik	RIKEN cDNA 4930444M15 gene	75789	-3.00388	4.01992	-18.3977	1.07007e-11	2.72274e-10
Mttp	microsomal triglyceride transfer protein	17777	2.99935	6.58455	15.3997	1.35564e-10	2.10942e-09
Serf1	small EDRK-rich factor 1	20365	2.99932	8.22616	7.28187	2.70178e-06	9.60717e-06
Platr22	pluripotency associated transcript 22	100503474	-2.99625	3.59628	-21.3128	1.27461e-12	5.44773e-11
Bmper	BMP-binding endothelial regulator	73230	2.99571	6.96137	11.036	1.35813e-08	9.44299e-08
Slc1a1	solute carrier family 1 (neuronal/epithelial high affinity glutamate transporter, system Xag), member 1	20510	-2.9956	3.40625	-11.2588	1.03757e-08	7.52213e-08
Akr1c13	aldo-keto reductase family 1, member C13	27384	2.99494	6.7867	13.0994	1.30721e-09	1.33513e-08
Slc6a15	solute carrier family 6 (neurotransmitter transporter), member 15	103098	-2.99299	5.6009	-8.60176	3.50891e-07	1.57405e-06
Pbx1	pre B cell leukemia homeobox 1	18514	2.99176	9.60415	14.6466	2.75003e-10	3.73094e-09
Sox4	SRY (sex determining region Y)-box 4	20677	2.99129	11.9164	11.9029	4.87814e-09	3.95581e-08
Iigp1	interferon inducible GTPase 1	60440	2.99064	6.08063	20.2738	2.63272e-12	9.49848e-11
Rdh10	retinol dehydrogenase 10 (all-trans)	98711	2.99037	7.94139	20.7005	1.94646e-12	7.71416e-11
Gab2	growth factor receptor bound protein 2-associated protein 2	14389	2.98905	6.80048	15.29	1.49997e-10	2.29041e-09
5830408B19Rik	RIKEN cDNA 5830408B19 gene	74756	2.98675	6.67611	24.8737	1.33623e-13	9.98796e-12
Fgb	fibrinogen beta chain	110135	2.98639	6.23039	10.3568	3.17079e-08	1.946e-07
Gm12688	predicted gene 12688	102639232	-2.98569	3.77634	-15.1698	1.6769e-10	2.51075e-09
Twist1	twist basic helix-loop-helix transcription factor 1	22160	2.98212	7.0764	18.4954	9.91541e-12	2.57811e-10
Apobec3	apolipoprotein B mRNA editing enzyme, catalytic polypeptide 3	80287	-2.97086	6.49975	-15.9687	8.10529e-11	1.39713e-09
Amhr2	anti-Mullerian hormone type 2 receptor	110542	-2.96906	5.92562	-11.8521	5.17063e-09	4.1449e-08
Pcdhb16	protocadherin beta 16	93887	2.96832	5.94177	12.2584	3.26192e-09	2.8421e-08
Ccl9	chemokine (C-C motif) ligand 9	20308	2.96796	5.3461	9.64444	8.09049e-08	4.39052e-07
P3h4	prolyl 3-hydroxylase family member 4 (non-enzymatic)	66180	2.9679	8.53464	17.9857	1.4818e-11	3.51401e-10
Chst11	carbohydrate sulfotransferase 11	58250	2.96769	6.98768	19.3571	5.14182e-12	1.56389e-10
Ccdc8	coiled-coil domain containing 8	434130	2.96722	7.85424	31.4082	4.31314e-15	8.67838e-13
Slc38a5	solute carrier family 38, member 5	209837	2.96672	4.52413	10.2376	3.69611e-08	2.22404e-07
Pnliprp2	pancreatic lipase-related protein 2	18947	2.96331	4.38876	16.5282	4.96548e-11	9.45285e-10
Iqcg	IQ motif containing G	69707	-2.96184	4.14046	-21.159	1.41607e-12	5.90751e-11
Tgfb3	transforming growth factor, beta 3	21809	2.96002	5.94205	16.8984	3.61994e-11	7.28415e-10
Pfn2	profilin 2	18645	2.95817	9.95739	22.1618	7.21906e-13	3.45841e-11
Tac2	tachykinin 2	21334	2.95705	5.39913	18.0353	1.42436e-11	3.40869e-10
Zfp618	zinc finger protein 618	72701	2.95518	7.6585	22.5639	5.55485e-13	2.84898e-11
Fndc3b	fibronectin type III domain containing 3B	72007	2.95475	10.2968	15.7878	9.52846e-11	1.58648e-09
Pdzd4	PDZ domain containing 4	245469	-2.95389	6.29577	-16.8903	3.64493e-11	7.32262e-10
Aire	autoimmune regulator (autoimmune polyendocrinopathy candidiasis ectodermal dystrophy)	11634	-2.95343	5.23308	-12.7668	1.86534e-09	1.79053e-08
Pnoc	prepronociceptin	18155	2.95167	5.85906	11.635	6.64963e-09	5.12476e-08
As3mt	arsenic (+3 oxidation state) methyltransferase	57344	-2.95152	3.99842	-14.5234	3.09683e-10	4.08491e-09
Snhg11	small nucleolar RNA host gene 11	319317	-2.94811	5.6196	-7.55934	1.72725e-06	6.45241e-06
Dyrk3	dual-specificity tyrosine-(Y)-phosphorylation regulated kinase 3	226419	-2.94661	7.30068	-26.4255	5.49853e-14	5.0465e-12
Cyp1b1	cytochrome P450, family 1, subfamily b, polypeptide 1	13078	2.94644	6.63361	12.3345	2.99672e-09	2.64994e-08
Ugt8a	UDP galactosyltransferase 8A	22239	-2.94003	5.86065	-7.84012	1.10953e-06	4.36681e-06
Rtp4	receptor transporter protein 4	67775	2.93966	6.30787	14.146	4.48032e-10	5.57791e-09
Sgk2	serum/glucocorticoid regulated kinase 2	27219	-2.93186	5.16811	-15.2345	1.57899e-10	2.3805e-09
Myb	myeloblastosis oncogene	17863	-2.93142	5.63588	-8.92191	2.20772e-07	1.05091e-06
Agtr1a	angiotensin II receptor, type 1a	11607	2.93054	5.44669	20.0986	2.98535e-12	1.04675e-10
2500002B13Rik	RIKEN cDNA 2500002B13 gene	78353	-2.92788	6.43919	-20.1701	2.83576e-12	1.00944e-10
Slc25a31	solute carrier family 25 (mitochondrial carrier; adenine nucleotide translocator), member 31	73333	-2.92785	3.44746	-11.0089	1.40375e-08	9.69834e-08
Ppp1r3c	protein phosphatase 1, regulatory (inhibitor) subunit 3C	53412	2.92646	6.38388	20.4048	2.39813e-12	8.98679e-11
Sptbn4	spectrin beta, non-erythrocytic 4	80297	-2.92381	5.15781	-13.5129	8.49008e-10	9.41941e-09
5730410E19Rik	RIKEN cDNA 5730410E19 gene	70517	-2.91763	3.80925	-15.9619	8.15493e-11	1.40335e-09
Sult4a1	sulfotransferase family 4A, member 1	29859	-2.91579	4.49209	-13.6511	7.36846e-10	8.39081e-09
Psd3	pleckstrin and Sec7 domain containing 3	234353	2.9156	6.50997	26.8491	4.3528e-14	4.31273e-12
Il10rb	interleukin 10 receptor, beta	16155	2.91534	6.89217	22.4247	6.07919e-13	3.02307e-11
Asxl3	additional sex combs like 3 (Drosophila)	211961	2.91514	6.11059	18.0816	1.37283e-11	3.31589e-10
Myo6	myosin VI	17920	2.90972	7.52403	12.1041	3.8798e-09	3.26945e-08
Ddx21	DEAD (Asp-Glu-Ala-Asp) box polypeptide 21	56200	-2.90492	7.36251	-17.943	1.53327e-11	3.61313e-10
Actn3	actinin alpha 3	11474	-2.90298	5.23135	-15.4836	1.25534e-10	1.97926e-09
Cds1	CDP-diacylglycerol synthase 1	74596	-2.90274	5.39126	-13.2705	1.09191e-09	1.1571e-08
Ddc	dopa decarboxylase	13195	2.90236	8.45536	18.8244	7.69153e-12	2.14714e-10
Efna5	ephrin A5	13640	2.90225	7.81062	12.6887	2.03009e-09	1.91978e-08
Syngr1	synaptogyrin 1	20972	-2.89956	7.30475	-18.4364	1.03822e-11	2.66502e-10
Nf2	neurofibromatosis 2	18016	-2.89813	5.0036	-17.5055	2.18481e-11	4.86782e-10
9530086O07Rik	RIKEN cDNA 9530086O07 gene	78741	2.89717	5.13083	7.95668	9.26021e-07	3.72302e-06
Smad6	SMAD family member 6	17130	2.89606	7.8903	20.4565	2.31171e-12	8.71287e-11
Abat	4-aminobutyrate aminotransferase	268860	2.89573	6.7958	20.0265	3.1449e-12	1.08238e-10
Deptor	DEP domain containing MTOR-interacting protein	97998	-2.89052	5.9262	-10.433	2.87707e-08	1.79436e-07
Pvt1	plasmacytoma variant translocation 1	19296	-2.89004	3.88746	-18.4062	1.06297e-11	2.7126e-10
Hpdl	4-hydroxyphenylpyruvate dioxygenase-like	242642	-2.88676	3.41347	-11.7379	5.89952e-09	4.64521e-08
Tex14	testis expressed gene 14	83560	-2.88661	4.99596	-10.4714	2.74009e-08	1.71918e-07
Camk1d	calcium/calmodulin-dependent protein kinase ID	227541	-2.8863	6.16605	-22.6405	5.28698e-13	2.75481e-11
Dynlt3	dynein light chain Tctex-type 3	67117	2.88501	9.0723	13.9167	5.6311e-10	6.74726e-09
Gm266	predicted gene 266	212539	2.88426	5.68777	9.76367	6.89204e-08	3.81939e-07
Stat4	signal transducer and activator of transcription 4	20849	-2.8826	3.68885	-20.1637	2.84877e-12	1.01106e-10
Nrp2	neuropilin 2	18187	2.87776	7.81718	23.0511	4.06705e-13	2.24928e-11
Mycn	v-myc avian myelocytomatosis viral related oncogene, neuroblastoma derived	18109	-2.87763	9.23311	-15.6468	1.08205e-10	1.75905e-09
Tmprss13	transmembrane protease, serine 13	214531	-2.87612	4.46574	-11.1173	1.23037e-08	8.67697e-08
Aim1l	absent in melanoma 1-like	230806	-2.87447	5.95008	-18.0831	1.37122e-11	3.31589e-10
Sfxn3	sideroflexin 3	94280	2.87326	6.82734	14.6012	2.87292e-10	3.85963e-09
Laptm5	lysosomal-associated protein transmembrane 5	16792	-2.8719	7.56298	-14.1154	4.6186e-10	5.71402e-09
Kel	Kell blood group	23925	2.86827	4.57653	8.98887	2.00677e-07	9.70692e-07
Spp2	secreted phosphoprotein 2	75396	2.86806	6.20415	12.5711	2.30795e-09	2.13243e-08
Zmynd8	zinc finger, MYND-type containing 8	228880	-2.868	6.91872	-19.201	5.77962e-12	1.71015e-10
Jarid2	jumonji, AT rich interactive domain 2	16468	-2.86656	9.29518	-21.8718	8.74566e-13	3.9993e-11
Pcdhb20	protocadherin beta 20	93891	2.86547	5.70477	17.2003	2.81046e-11	5.9573e-10
Wnk4	WNK lysine deficient protein kinase 4	69847	2.85828	5.54837	21.9854	8.11041e-13	3.7681e-11
Slc29a1	solute carrier family 29 (nucleoside transporters), member 1	63959	-2.85637	6.39159	-12.5025	2.48827e-09	2.26779e-08
Ebf1	early B cell factor 1	13591	-2.85594	3.97539	-7.77431	1.2297e-06	4.77444e-06
Ifit3	interferon-induced protein with tetratricopeptide repeats 3	15959	2.85368	5.76344	12.8377	1.72818e-09	1.6842e-08
Cysltr1	cysteinyl leukotriene receptor 1	58861	2.85126	5.4143	10.415	2.94388e-08	1.82775e-07
Pde10a	phosphodiesterase 10A	23984	2.85114	5.11146	10.5649	2.43455e-08	1.5547e-07
Sh3bgrl	SH3-binding domain glutamic acid-rich protein like	56726	2.84564	9.5387	20.6548	2.00989e-12	7.8938e-11
Caps2	calcyphosphine 2	353025	-2.84435	4.25308	-16.3415	5.83785e-11	1.07234e-09
Gm11627	predicted gene 11627	100040792	-2.84346	4.57403	-8.67901	3.13434e-07	1.42409e-06
9430047L24Rik	RIKEN cDNA 9430047L24 gene	320850	2.84184	5.24046	7.82163	1.142e-06	4.4771e-06
Lyl1	lymphoblastomic leukemia 1	17095	2.83966	6.08165	15.1943	1.63907e-10	2.46203e-09
9030425L15Rik	RIKEN cDNA 9030425L15 gene	74539	2.83841	5.51166	13.5081	8.53254e-10	9.45301e-09
Mrc1	mannose receptor, C type 1	17533	2.83804	6.44252	7.88635	1.03255e-06	4.09156e-06
Crmp1	collapsin response mediator protein 1	12933	-2.83413	6.54363	-9.53066	9.44097e-08	5.03153e-07
Stxbp6	syntaxin binding protein 6 (amisyn)	217517	2.83392	6.22158	18.8377	7.61327e-12	2.12757e-10
Rinl	Ras and Rab interactor-like	320435	-2.8333	4.45463	-15.4451	1.30034e-10	2.03549e-09
Itpk1	inositol 1,3,4-triphosphate 5/6 kinase	217837	-2.83236	8.10666	-26.5576	5.11024e-14	4.83168e-12
Naalad2	N-acetylated alpha-linked acidic dipeptidase 2	72560	2.8312	6.68122	17.1348	2.96807e-11	6.21823e-10
Naglu	alpha-N-acetylglucosaminidase (Sanfilippo disease IIIB)	27419	2.83119	6.49197	13.627	7.55249e-10	8.54457e-09
Dact1	dishevelled-binding antagonist of beta-catenin 1	59036	2.82744	8.98872	14.6126	2.84156e-10	3.83046e-09
8030474K03Rik	RIKEN cDNA 8030474K03 gene	382231	-2.82498	4.43298	-18.0048	1.45948e-11	3.47006e-10
Fkbp10	FK506 binding protein 10	14230	2.82441	7.90425	19.0595	6.43077e-12	1.87287e-10
Pcdhb19	protocadherin beta 19	93890	2.82327	5.14628	18.7965	7.85774e-12	2.17704e-10
Bmi1	Bmi1 polycomb ring finger oncogene	12151	2.82251	7.97925	11.9886	4.42325e-09	3.64291e-08
Timp3	tissue inhibitor of metalloproteinase 3	21859	2.81988	7.97633	13.5869	7.86874e-10	8.84498e-09
Aurkc	aurora kinase C	20871	-2.81882	5.35261	-12.7811	1.83686e-09	1.76902e-08
Zscan10	zinc finger and SCAN domain containing 10	332221	-2.81783	6.47179	-21.6542	1.01156e-12	4.53849e-11
Rgs2	regulator of G-protein signaling 2	19735	2.81754	6.68251	10.8713	1.66171e-08	1.12313e-07
Samd5	sterile alpha motif domain containing 5	320825	2.81587	7.23285	20.3781	2.44397e-12	9.06883e-11
Gpa33	glycoprotein A33 (transmembrane)	59290	-2.81388	4.92448	-14.769	2.44609e-10	3.40769e-09
Foxc2	forkhead box C2	14234	2.81324	5.89051	9.32307	1.25563e-07	6.46016e-07
Gltscr1l	GLTSCR1-like	210982	-2.8132	6.62902	-12.7505	1.89848e-09	1.815e-08
Taf4b	TATA-box binding protein associated factor 4b	72504	-2.81002	6.50665	-20.0796	3.02659e-12	1.05696e-10
Hoxc4	homeobox C4	15423	2.80961	6.21504	20.1822	2.81129e-12	1.00595e-10
Tcta	T cell leukemia translocation altered gene	102791	2.8095	7.65514	17.0303	3.23938e-11	6.64568e-10
Rnf128	ring finger protein 128	66889	2.80914	8.88132	18.9909	6.77417e-12	1.94716e-10
A230058F20Rik	RIKEN cDNA A230058F20 gene	320270	2.80844	5.34221	16.1263	7.04969e-11	1.25527e-09
Scn7a	sodium channel, voltage-gated, type VII, alpha	20272	2.80717	4.82766	17.5399	2.12419e-11	4.75618e-10
Usp28	ubiquitin specific peptidase 28	235323	-2.80705	7.2023	-23.286	3.50735e-13	2.04087e-11
Dock10	dedicator of cytokinesis 10	210293	2.80555	5.04213	16.2278	6.44797e-11	1.168e-09
Ctse	cathepsin E	13034	2.80399	6.67406	7.98639	8.84566e-07	3.58556e-06
Sox5	SRY (sex determining region Y)-box 5	20678	2.80392	4.63787	18.181	1.26882e-11	3.13098e-10
Ankrd44	ankyrin repeat domain 44	329154	2.80354	6.75969	15.6346	1.09415e-10	1.77102e-09
Dnajc21	DnaJ heat shock protein family (Hsp40) member C21	78244	-2.79966	9.60498	-27.4245	3.18661e-14	3.48754e-12
Pdzd2	PDZ domain containing 2	68070	-2.79792	6.29745	-14.1359	4.52566e-10	5.62097e-09
AI467606	expressed sequence AI467606	101602	-2.79738	4.4666	-15.8872	8.71658e-11	1.48154e-09
Emp2	epithelial membrane protein 2	13731	2.79622	8.4439	13.9176	5.62609e-10	6.74726e-09
Hoxd10	homeobox D10	15430	2.79616	5.09198	23.1658	3.78277e-13	2.151e-11
Ramp2	receptor (calcitonin) activity modifying protein 2	54409	2.7951	7.07321	14.7199	2.56369e-10	3.52754e-09
Epb41l3	erythrocyte membrane protein band 4.1 like 3	13823	2.79438	8.85319	20.735	1.89997e-12	7.57141e-11
Mtcl1	microtubule crosslinking factor 1	68617	-2.7934	6.82667	-21.1649	1.41031e-12	5.8929e-11
Fez1	fasciculation and elongation protein zeta 1 (zygin I)	235180	-2.79054	5.2174	-7.76352	1.25067e-06	4.84289e-06
Hdgfrp3	hepatoma-derived growth factor, related protein 3	29877	2.79044	7.07242	12.1471	3.69597e-09	3.14801e-08
Csgalnact1	chondroitin sulfate N-acetylgalactosaminyltransferase 1	234356	2.78855	5.82346	11.5098	7.70007e-09	5.80267e-08
Zfp386	zinc finger protein 386 (Kruppel-like)	56220	2.78663	7.26823	10.6082	2.3052e-08	1.48223e-07
Gng11	guanine nucleotide binding protein (G protein), gamma 11	66066	2.78618	7.19087	16.1081	7.16362e-11	1.27295e-09
Ttc28	tetratricopeptide repeat domain 28	209683	2.78244	7.91527	11.5602	7.25743e-09	5.52642e-08
Irgm2	immunity-related GTPase family M member 2	54396	2.77794	6.09015	11.4368	8.39354e-09	6.2532e-08
Rcbtb2	regulator of chromosome condensation (RCC1) and BTB (POZ) domain containing protein 2	105670	2.77551	7.93726	17.7449	1.79815e-11	4.13305e-10
Ssbp2	single-stranded DNA binding protein 2	66970	2.77342	5.93702	7.15826	3.30843e-06	1.15124e-05
Smagp	small cell adhesion glycoprotein	207818	-2.77218	7.19368	-24.5296	1.6387e-13	1.16477e-11
Clgn	calmegin	12745	-2.77091	3.96318	-22.0149	7.95385e-13	3.70854e-11
Arhgap28	Rho GTPase activating protein 28	268970	2.77058	8.54415	18.3541	1.10718e-11	2.79811e-10
Pdk4	pyruvate dehydrogenase kinase, isoenzyme 4	27273	-2.76479	4.56516	-20.6398	2.0311e-12	7.93211e-11
Pbx3	pre B cell leukemia homeobox 3	18516	2.7625	9.66483	16.9405	3.49362e-11	7.07296e-10
Dusp27	dual specificity phosphatase 27 (putative)	240892	-2.76012	3.5115	-13.3064	1.05172e-09	1.12285e-08
Rgn	regucalcin	19733	2.75592	5.78651	11.3772	9.00849e-09	6.65601e-08
Tram1l1	translocation associated membrane protein 1-like 1	229801	2.75313	6.41968	20.9227	1.66694e-12	6.78105e-11
Gp1bb	glycoprotein Ib, beta polypeptide	14724	2.7505	3.91091	16.773	4.02621e-11	7.95419e-10
Fam101b	family with sequence similarity 101, member B	76566	2.75007	7.48663	16.0707	7.40449e-11	1.30776e-09
Noxred1	NADP+ dependent oxidoreductase domain containing 1	71275	-2.74833	3.53816	-15.6212	1.10749e-10	1.78819e-09
Epha2	Eph receptor A2	13836	-2.7479	7.28985	-21.3039	1.28238e-12	5.46305e-11
Sh3gl2	SH3-domain GRB2-like 2	20404	-2.74751	5.8909	-15.9308	8.3835e-11	1.43607e-09
Mapkapk3	mitogen-activated protein kinase-activated protein kinase 3	102626	-2.74589	7.70642	-19.3222	5.27766e-12	1.59225e-10
C80425	expressed sequence C80425	96999	-2.74536	4.18912	-11.1238	1.22081e-08	8.62579e-08
H1f0	H1 histone family, member 0	14958	2.74339	10.5907	19.2549	5.55034e-12	1.65542e-10
Clcn4	chloride channel, voltage-sensitive 4	12727	2.74125	8.15963	24.6031	1.56845e-13	1.124e-11
Taf1d	TATA-box binding protein associated factor, RNA polymerase I, D	75316	-2.74051	5.75668	-15.8973	8.63776e-11	1.47191e-09
Dap	death-associated protein	223453	2.73955	10.0572	14.4314	3.38599e-10	4.40634e-09
Diras2	DIRAS family, GTP-binding RAS-like 2	68203	2.73876	5.02866	13.0128	1.43289e-09	1.44266e-08
Prdx6	peroxiredoxin 6	11758	-2.73675	6.53967	-13.4373	9.17965e-10	1.00214e-08
Smim1	small integral membrane protein 1	68859	2.73465	6.38835	12.172	3.59396e-09	3.07515e-08
Elavl2	ELAV (embryonic lethal, abnormal vision, Drosophila)-like 2 (Hu antigen B)	15569	-2.73437	6.96004	-9.72607	7.24833e-08	3.99062e-07
Aph1b	aph1 homolog B, gamma secretase subunit	208117	2.7339	7.23514	27.1414	3.71215e-14	3.93112e-12
F13a1	coagulation factor XIII, A1 subunit	74145	2.73375	4.51465	8.97357	2.05091e-07	9.88314e-07
Cdc42ep1	CDC42 effector protein (Rho GTPase binding) 1	104445	2.7321	7.38699	13.7881	6.41073e-10	7.50606e-09
Efnb2	ephrin B2	13642	2.7301	9.73738	9.94075	5.44626e-08	3.11861e-07
Pdk1	pyruvate dehydrogenase kinase, isoenzyme 1	228026	-2.72976	8.50982	-20.339	2.51297e-12	9.24498e-11
Gm5817	predicted gene 5817	545228	2.729	5.79751	11.6924	6.21892e-09	4.85287e-08
Zfp703	zinc finger protein 703	353310	2.72886	7.5088	19.1626	5.94935e-12	1.75244e-10
Slc25a37	solute carrier family 25, member 37	67712	2.72761	6.97589	13.861	5.95584e-10	7.05557e-09
Msx1	msh homeobox 1	17701	2.72744	6.63113	17.6626	1.92222e-11	4.37213e-10
Vim	vimentin	22352	2.72403	12.035	18.746	8.16812e-12	2.23721e-10
Wfdc2	WAP four-disulfide core domain 2	67701	-2.7223	7.28577	-19.0083	6.68515e-12	1.93006e-10
Dnajb4	DnaJ heat shock protein family (Hsp40) member B4	67035	2.72195	8.31781	20.211	2.75383e-12	9.89449e-11
Ccne1	cyclin E1	12447	-2.72173	8.08504	-15.5944	1.13475e-10	1.82432e-09
Slc16a9	solute carrier family 16 (monocarboxylic acid transporters), member 9	66859	2.72154	6.53109	11.379	8.98936e-09	6.64598e-08
Serpini1	serine (or cysteine) peptidase inhibitor, clade I, member 1	20713	-2.7214	4.6911	-9.27144	1.34889e-07	6.88848e-07
Rpp25	ribonuclease P/MRP 25 subunit	102614	-2.71929	5.51294	-9.69595	7.54771e-08	4.13197e-07
Gm20559	predicted gene, 20559	330256	2.71598	6.68489	19.8779	3.50284e-12	1.17316e-10
Cpz	carboxypeptidase Z	242939	2.71507	5.86032	9.7025	7.4815e-08	4.10173e-07
Mapt	microtubule-associated protein tau	17762	-2.70907	4.07365	-7.60279	1.61184e-06	6.06983e-06
AU020094	expressed sequence AU020094	105596	-2.70907	6.12778	-17.4136	2.3559e-11	5.18279e-10
3110052M02Rik	RIKEN cDNA 3110052M02 gene	73229	2.70584	5.52828	16.6197	4.58994e-11	8.86698e-10
Pmm1	phosphomannomutase 1	29858	-2.70113	8.48406	-22.7693	4.86704e-13	2.57337e-11
C77370	expressed sequence C77370	245555	-2.70075	5.10528	-15.0271	1.91614e-10	2.79689e-09
Lck	lymphocyte protein tyrosine kinase	16818	-2.7003	6.22556	-15.3471	1.42285e-10	2.19443e-09
Txlng	taxilin gamma	353170	-2.69502	6.73166	-16.1674	6.79909e-11	1.21811e-09
Klhdc8b	kelch domain containing 8B	78267	2.69435	6.56275	25.1382	1.14431e-13	8.88179e-12
Plcl2	phospholipase C-like 2	224860	2.69351	7.09351	20.6372	2.03481e-12	7.93211e-11
Ecm1	extracellular matrix protein 1	13601	2.69265	6.39384	14.1429	4.4944e-10	5.58745e-09
Agtrap	angiotensin II, type I receptor-associated protein	11610	-2.69199	6.77932	-21.121	1.45357e-12	6.00649e-11
Fads3	fatty acid desaturase 3	60527	2.69081	6.57867	13.4835	8.75182e-10	9.64849e-09
Camk2d	calcium/calmodulin-dependent protein kinase II, delta	108058	2.69057	5.28522	15.5277	1.20581e-10	1.91968e-09
Gca	grancalcin	227960	-2.6873	5.53106	-12.9026	1.61176e-09	1.5903e-08
Zfp106	zinc finger protein 106	20402	-2.68722	5.14141	-11.476	8.01373e-09	6.00273e-08
Chrna9	cholinergic receptor, nicotinic, alpha polypeptide 9	231252	-2.68719	4.1173	-12.3416	2.97313e-09	2.63177e-08
Gbp8	guanylate-binding protein 8	76074	2.68546	4.68817	12.9721	1.49639e-09	1.49565e-08
Zfp800	zinc finger protein 800	627049	2.6842	6.35116	18.8949	7.28786e-12	2.0564e-10
Kbtbd8	kelch repeat and BTB (POZ) domain containing 8	243574	-2.68409	7.01687	-12.0694	4.03526e-09	3.37545e-08
Ripk3	receptor-interacting serine-threonine kinase 3	56532	-2.68343	4.33244	-17.1979	2.81606e-11	5.96434e-10
Otud1	OTU domain containing 1	71198	-2.6826	5.17015	-18.5832	9.26204e-12	2.44221e-10
Nasp	nuclear autoantigenic sperm protein (histone-binding)	50927	-2.6821	6.71406	-9.14747	1.60395e-07	8.00814e-07
Rhox9	reproductive homeobox 9	104384	-2.68055	6.55721	-9.85742	6.08195e-08	3.433e-07
4930402H24Rik	RIKEN cDNA 4930402H24 gene	228602	2.68045	7.06928	15.0134	1.94101e-10	2.82531e-09
Foxp2	forkhead box P2	114142	2.68012	5.46305	8.37987	4.87172e-07	2.11011e-06
Pitpnc1	phosphatidylinositol transfer protein, cytoplasmic 1	71795	-2.68	5.92573	-12.2077	3.45277e-09	2.97478e-08
Bmp2k	BMP2 inducible kinase	140780	2.67977	7.17465	13.6455	7.41084e-10	8.42439e-09
Foxc1	forkhead box C1	17300	2.67915	5.26245	6.75417	6.50769e-06	2.11482e-05
Lpl	lipoprotein lipase	16956	2.67663	6.69567	15.8772	8.79489e-11	1.4888e-09
Mia	melanoma inhibitory activity	12587	-2.67399	4.07874	-15.4496	1.29495e-10	2.02948e-09
Fzd5	frizzled class receptor 5	14367	-2.67361	7.90789	-12.0485	4.13205e-09	3.44101e-08
Aoah	acyloxyacyl hydrolase	27052	-2.67265	3.68796	-8.7322	2.90115e-07	1.33202e-06
Helb	helicase (DNA) B	117599	-2.67248	6.54147	-17.8115	1.70407e-11	3.94454e-10
Rif1	replication timing regulatory factor 1	51869	-2.66998	8.54185	-9.2071	1.47544e-07	7.44179e-07
Mdn1	midasin AAA ATPase 1	100019	-2.66977	8.58718	-20.3271	2.53443e-12	9.29778e-11
Reck	reversion-inducing-cysteine-rich protein with kazal motifs	53614	2.66932	8.57508	15.1939	1.63966e-10	2.46203e-09
Sepp1	selenoprotein P, plasma, 1	20363	2.6652	11.2473	14.0145	5.10607e-10	6.22075e-09
Prox1	prospero homeobox 1	19130	2.66509	5.46572	8.40986	4.65878e-07	2.02679e-06
C530008M17Rik	RIKEN cDNA C530008M17 gene	320827	2.66426	6.75729	9.73238	7.1872e-08	3.96281e-07
Fmr1nb	fragile X mental retardation 1 neighbor	207854	-2.66098	6.39402	-14.4134	3.44593e-10	4.4702e-09
Zswim1	zinc finger SWIM-type containing 1	71971	-2.66075	6.45292	-21.4898	1.13015e-12	4.95136e-11
Sepn1	selenoprotein N, 1	74777	2.65898	6.44282	16.1054	7.18082e-11	1.27428e-09
Tmem98	transmembrane protein 98	103743	2.65846	9.02022	14.0087	5.13545e-10	6.25072e-09
Chst2	carbohydrate sulfotransferase 2	54371	2.65799	5.61273	22.2252	6.92511e-13	3.34824e-11
Fut8	fucosyltransferase 8	53618	2.65715	8.99422	24.7342	1.45096e-13	1.06909e-11
Cd24a	CD24a antigen	12484	2.65604	12.3907	18.244	1.20733e-11	2.99906e-10
Cd55	CD55 molecule, decay accelerating factor for complement	13136	2.65595	6.33556	12.4719	2.57367e-09	2.33667e-08
Crtc3	CREB regulated transcription coactivator 3	70461	2.65341	6.49759	23.6625	2.77456e-13	1.74877e-11
Uba7	ubiquitin-like modifier activating enzyme 7	74153	2.65248	4.69437	13.7621	6.58169e-10	7.66506e-09
Sema4c	sema domain, immunoglobulin domain (Ig), transmembrane domain (TM) and short cytoplasmic domain, (semaphorin) 4C	20353	2.65244	6.8723	10.7321	1.97431e-08	1.29893e-07
Ugt2b34	UDP glucuronosyltransferase 2 family, polypeptide B34	100727	2.65223	6.09188	8.28551	5.61128e-07	2.38764e-06
Lpar1	lysophosphatidic acid receptor 1	14745	2.65198	8.21569	11.1148	1.2341e-08	8.69624e-08
Phlda1	pleckstrin homology like domain, family A, member 1	21664	2.65188	9.51765	11.3274	9.5582e-09	7.01105e-08
Ranbp17	RAN binding protein 17	66011	-2.6517	5.25642	-14.8418	2.2825e-10	3.21983e-09
Slc22a23	solute carrier family 22, member 23	73102	2.65105	6.90717	16.5451	4.89382e-11	9.35046e-10
Rbm44	RNA binding motif protein 44	329207	-2.65016	3.51609	-15.7235	1.00959e-10	1.66191e-09
Krt19	keratin 19	16669	2.64993	8.92335	6.69205	7.2351e-06	2.32362e-05
Smpd1	sphingomyelin phosphodiesterase 1, acid lysosomal	20597	2.64708	8.54251	22.0518	7.76197e-13	3.63853e-11
Cd99l2	CD99 antigen-like 2	171486	2.64663	7.79578	18.7057	8.42545e-12	2.28086e-10
Samd4	sterile alpha motif domain containing 4	74480	2.64609	7.46453	8.99039	2.00243e-07	9.68876e-07
Podxl	podocalyxin-like	27205	2.64295	9.18694	10.8029	1.80811e-08	1.20527e-07
Dpysl2	dihydropyrimidinase-like 2	12934	2.64279	11.0507	16.6944	4.30526e-11	8.39141e-10
Zic2	zinc finger protein of the cerebellum 2	22772	-2.64096	4.52223	-6.64486	7.84436e-06	2.49677e-05
Casp6	caspase 6	12368	2.64088	8.52912	25.1901	1.11026e-13	8.69491e-12
Socs3	suppressor of cytokine signaling 3	12702	-2.63939	6.35802	-10.7868	1.8447e-08	1.22342e-07
Abcb1b	ATP-binding cassette, sub-family B (MDR/TAP), member 1B	18669	-2.63728	7.36418	-15.0962	1.79601e-10	2.65714e-09
Plce1	phospholipase C, epsilon 1	74055	2.63711	6.85123	13.4493	9.06602e-10	9.92218e-09
Kctd12b	potassium channel tetramerisation domain containing 12b	207474	2.63601	5.81403	9.24021	1.40881e-07	7.14855e-07
Ckmt1	creatine kinase, mitochondrial 1, ubiquitous	12716	-2.63355	5.56398	-10.615	2.28559e-08	1.47179e-07
Igf2os	insulin-like growth factor 2, opposite strand	111975	2.63147	6.58044	15.8035	9.3946e-11	1.5732e-09
Dmd	dystrophin, muscular dystrophy	13405	-2.62998	6.77839	-14.1613	4.41304e-10	5.50462e-09
5031426D15Rik	RIKEN cDNA 5031426D15 gene	68144	2.62831	4.68149	11.2576	1.039e-08	7.52409e-08
Mme	membrane metallo endopeptidase	17380	-2.62679	7.51148	-8.69039	3.08285e-07	1.40289e-06
Hs6st2	heparan sulfate 6-O-sulfotransferase 2	50786	2.6256	8.89948	12.8233	1.75501e-09	1.704e-08
Tagln	transgelin	21345	2.62551	9.35888	6.41293	1.17235e-05	3.57529e-05
Morc4	microrchidia 4	75746	2.62358	7.2654	15.3316	1.4434e-10	2.21827e-09
Hs3st3b1	heparan sulfate (glucosamine) 3-O-sulfotransferase 3B1	54710	2.62334	7.29921	10.3016	3.40371e-08	2.07241e-07
Slc30a4	solute carrier family 30 (zinc transporter), member 4	22785	2.62147	8.74793	19.3812	5.05049e-12	1.54329e-10
Aplp1	amyloid beta (A4) precursor-like protein 1	11803	-2.62102	7.67859	-17.7972	1.72377e-11	3.97959e-10
Ier5	immediate early response 5	15939	2.62086	8.54835	17.2082	2.79201e-11	5.93745e-10
Phf2	PHD finger protein 2	18676	2.61635	7.30368	20.0846	3.01561e-12	1.05595e-10
Fam210b	family with sequence similarity 210, member B	67017	2.61485	7.88934	13.7477	6.67874e-10	7.75736e-09
Arhgef17	Rho guanine nucleotide exchange factor (GEF) 17	207212	2.6136	5.9767	15.6789	1.05112e-10	1.72097e-09
Smim10l1	small integral membrane protein 10 like 1	381820	2.61133	9.66859	19.6638	4.09686e-12	1.32135e-10
P2ry14	purinergic receptor P2Y, G-protein coupled, 14	140795	2.61098	4.6657	8.35523	5.05434e-07	2.1791e-06
Slc35a2	solute carrier family 35 (UDP-galactose transporter), member A2	22232	2.61089	6.97469	16.8983	3.62022e-11	7.28415e-10
Myo5b	myosin VB	17919	2.61055	5.55401	12.6916	2.02363e-09	1.91575e-08
Sh3glb1	SH3-domain GRB2-like B1 (endophilin)	54673	2.61022	8.59241	20.223	2.73016e-12	9.82294e-11
P3h2	prolyl 3-hydroxylase 2	210530	2.60733	6.24134	11.8395	5.24599e-09	4.19631e-08
Ydjc	YdjC homolog (bacterial)	69101	-2.60447	7.02478	-11.7127	6.07446e-09	4.7586e-08
Syk	spleen tyrosine kinase	20963	-2.60442	4.53852	-21.1496	1.42521e-12	5.91896e-11
A930004D18Rik	RIKEN cDNA A930004D18 gene	77940	2.60273	5.20107	11.3366	9.4541e-09	6.94638e-08
Adrb3	adrenergic receptor, beta 3	11556	-2.60268	5.20521	-15.0424	1.88889e-10	2.76021e-09
Tmtc2	transmembrane and tetratricopeptide repeat containing 2	278279	2.60087	5.67139	21.3597	1.2345e-12	5.32853e-11
Cap2	CAP, adenylate cyclase-associated protein, 2 (yeast)	67252	2.60017	6.01401	11.9792	4.47064e-09	3.67616e-08
Serpina1c	serine (or cysteine) peptidase inhibitor, clade A, member 1C	20702	2.60011	5.10592	7.31155	2.57429e-06	9.20642e-06
Bmpr2	bone morphogenetic protein receptor, type II (serine/threonine kinase)	12168	2.59969	9.97757	20.6234	2.05471e-12	7.99776e-11
Hmcn1	hemicentin 1	545370	2.59893	5.18562	8.59336	3.55243e-07	1.59057e-06
Nab1	Ngfi-A binding protein 1	17936	2.59849	9.09048	18.1634	1.2866e-11	3.16591e-10
Epb42	erythrocyte membrane protein band 4.2	13828	2.59842	3.06659	20.3779	2.44429e-12	9.06883e-11
Cachd1	cache domain containing 1	320508	2.59624	9.6008	15.8512	9.00123e-11	1.51998e-09
Acat1	acetyl-Coenzyme A acetyltransferase 1	110446	2.59615	6.95129	17.2644	2.66485e-11	5.73321e-10
Tgm2	transglutaminase 2, C polypeptide	21817	2.59581	8.76121	12.028	4.22932e-09	3.50527e-08
Dnmt3a	DNA methyltransferase 3A	13435	2.59488	8.12663	20.115	2.95046e-12	1.0373e-10
5830474E16Rik	RIKEN cDNA 5830474E16 gene	76094	2.59223	5.83851	6.81905	5.82926e-06	1.91721e-05
Smarcd3	SWI/SNF related, matrix associated, actin dependent regulator of chromatin, subfamily d, member 3	66993	2.59182	7.21834	16.41	5.5001e-11	1.02542e-09
Samsn1	SAM domain, SH3 domain and nuclear localization signals, 1	67742	2.5915	3.94567	13.8348	6.11511e-10	7.21484e-09
P4ha1	procollagen-proline, 2-oxoglutarate 4-dioxygenase (proline 4-hydroxylase), alpha 1 polypeptide	18451	2.59026	6.55452	18.9664	6.90161e-12	1.97295e-10
Slc20a1	solute carrier family 20, member 1	20515	-2.589	6.89312	-12.313	3.0693e-09	2.70225e-08
Meioc	meiosis specific with coiled-coil domain	268491	-2.58876	4.80621	-8.32011	5.32721e-07	2.28171e-06
Mn1	meningioma 1	433938	2.58651	6.4993	16.377	5.66017e-11	1.04705e-09
Tmx4	thioredoxin-related transmembrane protein 4	52837	2.58601	9.44124	18.5714	9.34678e-12	2.46207e-10
Tnfaip8	tumor necrosis factor, alpha-induced protein 8	106869	2.58519	8.74073	21.6354	1.02447e-12	4.58067e-11
Six1	sine oculis-related homeobox 1	20471	-2.58276	3.95517	-10.1785	3.98975e-08	2.37776e-07
Tsx	testis specific X-linked gene	22127	-2.58045	4.08652	-21.6002	1.049e-12	4.66647e-11
Fam84b	family with sequence similarity 84, member B	399603	2.58017	8.61162	15.8322	9.15606e-11	1.54214e-09
Golim4	golgi integral membrane protein 4	73124	2.57813	9.00467	23.1686	3.77604e-13	2.151e-11
Hpgd	hydroxyprostaglandin dehydrogenase 15 (NAD)	15446	2.57628	5.7675	10.215	3.80572e-08	2.27842e-07
Stag3	stromal antigen 3	50878	-2.57469	5.89018	-9.35059	1.20873e-07	6.24836e-07
Clcf1	cardiotrophin-like cytokine factor 1	56708	2.57427	4.64094	17.2703	2.65169e-11	5.71808e-10
Cd52	CD52 antigen	23833	2.57181	5.99036	9.76405	6.88848e-08	3.81903e-07
Ildr1	immunoglobulin-like domain containing receptor 1	106347	-2.57057	4.39177	-13.0734	1.34367e-09	1.36544e-08
Rhebl1	Ras homolog enriched in brain like 1	69159	-2.56966	8.12343	-18.8529	7.52531e-12	2.10844e-10
Gm15698	transcription elongation factor B (SIII), polypeptide 2 pseudogene	217066	-2.56897	3.53762	-15.7628	9.7449e-11	1.61532e-09
Stc2	stanniocalcin 2	20856	-2.56894	5.79219	-20.9113	1.68021e-12	6.81385e-11
Ablim1	actin-binding LIM protein 1	226251	2.56833	7.7	16.9695	3.40915e-11	6.93955e-10
Col8a2	collagen, type VIII, alpha 2	329941	2.56409	6.67051	10.6441	2.20381e-08	1.42615e-07
Mpdz	multiple PDZ domain protein	17475	2.56407	8.18683	14.115	4.62024e-10	5.71402e-09
Ptprc	protein tyrosine phosphatase, receptor type, C	19264	2.56011	5.16333	9.28341	1.32662e-07	6.78803e-07
Got1	glutamic-oxaloacetic transaminase 1, soluble	14718	-2.55988	9.12856	-16.8812	3.6731e-11	7.36932e-10
Efnb3	ephrin B3	13643	2.55844	7.31769	24.3596	1.81434e-13	1.25096e-11
Fam102b	family with sequence similarity 102, member B	329739	2.55837	7.33013	24.7923	1.402e-13	1.03593e-11
D330040H18Rik	RIKEN cDNA D330040H18 gene	320847	2.55674	5.21802	9.71468	7.36001e-08	4.0453e-07
Esco2	establishment of sister chromatid cohesion N-acetyltransferase 2	71988	-2.55591	8.51022	-13.6735	7.20215e-10	8.22289e-09
March3	membrane-associated ring finger (C3HC4) 3	320253	2.55523	6.20291	13.3439	1.0114e-09	1.08467e-08
Wdr31	WD repeat domain 31	71354	-2.55503	5.15502	-18.0686	1.38715e-11	3.33798e-10
5430401H09Rik	RIKEN cDNA 5430401H09 gene	100504461	2.55407	3.80674	10.4206	2.92293e-08	1.81647e-07
Tsc22d2	TSC22 domain family, member 2	72033	2.55383	5.9715	12.5095	2.46922e-09	2.25436e-08
Sgcb	sarcoglycan, beta (dystrophin-associated glycoprotein)	24051	2.55172	7.4929	21.4596	1.15351e-12	5.03714e-11
Glt8d1	glycosyltransferase 8 domain containing 1	76485	2.54802	9.00138	18.802	7.82432e-12	2.17032e-10
Foxq1	forkhead box Q1	15220	2.5479	5.69827	13.8093	6.27446e-10	7.3696e-09
Rrbp1	ribosome binding protein 1	81910	2.54771	8.32042	14.5443	3.0348e-10	4.01727e-09
Erbb2ip	Erbb2 interacting protein	59079	2.54758	9.25491	15.1313	1.7382e-10	2.58771e-09
2810043O03Rik	RIKEN cDNA 2810043O03 gene	72697	2.54565	6.93727	7.17855	3.1998e-06	1.11835e-05
Slc5a4b	solute carrier family 5 (neutral amino acid transporters, system A), member 4b	64454	-2.54316	3.66472	-18.3621	1.10027e-11	2.78605e-10
St3gal2	ST3 beta-galactoside alpha-2,3-sialyltransferase 2	20444	2.54023	6.41258	15.6786	1.05138e-10	1.72097e-09
L3mbtl2	l(3)mbt-like 2 (Drosophila)	214669	-2.53998	7.02497	-24.0892	2.13637e-13	1.39703e-11
Rhox5	reproductive homeobox 5	18617	-2.5399	9.62008	-15.5801	1.1496e-10	1.84367e-09
Fam120c	family with sequence similarity 120, member C	207375	2.53914	5.9325	11.3066	9.79825e-09	7.15902e-08
Lox	lysyl oxidase	16948	2.53684	7.15802	10.1787	3.98866e-08	2.37765e-07
Rab3il1	RAB3A interacting protein (rabin3)-like 1	74760	2.53638	4.77119	13.4697	8.87693e-10	9.76425e-09
AU044157	expressed sequence AU044157	100334	-2.53558	4.7814	-18.6212	8.99307e-12	2.39057e-10
Arhgap18	Rho GTPase activating protein 18	73910	2.53539	6.28788	13.1518	1.23679e-09	1.27685e-08
Nuak1	NUAK family, SNF1-like kinase, 1	77976	2.53408	7.58918	14.9043	2.15117e-10	3.07476e-09
Nfatc2ip	nuclear factor of activated T cells, cytoplasmic, calcineurin dependent 2 interacting protein	18020	-2.53328	8.35685	-16.8599	3.73992e-11	7.46755e-10
Mfap4	microfibrillar-associated protein 4	76293	2.53141	7.0654	12.4034	2.77585e-09	2.48743e-08
Hoxb2	homeobox B2	103889	2.52993	7.43538	16.9497	3.46672e-11	7.02938e-10
Gart	phosphoribosylglycinamide formyltransferase	14450	-2.52913	8.23137	-26.2654	6.01187e-14	5.39033e-12
Hist3h2a	histone cluster 3, H2a	319162	2.52865	7.32462	12.2581	3.2633e-09	2.8421e-08
Lrp4	low density lipoprotein receptor-related protein 4	228357	2.52861	5.85147	16.8064	3.91348e-11	7.77849e-10
Zxdb	zinc finger, X-linked, duplicated B	668166	2.52704	5.93789	13.507	8.5424e-10	9.45844e-09
Maged1	melanoma antigen, family D, 1	94275	2.52444	10.7866	24.9571	1.27228e-13	9.61824e-12
Gm28523	predicted gene 28523	102632597	2.52352	3.92992	15.2388	1.57271e-10	2.37376e-09
Plekhd1	pleckstrin homology domain containing, family D (with coiled-coil domains) member 1	217682	-2.52178	5.1361	-12.1446	3.70672e-09	3.15511e-08
Trim13	tripartite motif-containing 13	66597	-2.52122	7.79615	-21.1363	1.43831e-12	5.95282e-11
Pard3b	par-3 family cell polarity regulator beta	72823	2.52098	5.63109	18.5062	9.83264e-12	2.56579e-10
Rnf157	ring finger protein 157	217340	2.51974	6.76103	20.0411	3.112e-12	1.07567e-10
Tbx3	T-box 3	21386	-2.51959	7.98031	-7.71701	1.34549e-06	5.17027e-06
Bcl2	B cell leukemia/lymphoma 2	12043	2.51916	7.07018	10.7889	1.83995e-08	1.22151e-07
Etv4	ets variant 4	18612	-2.51627	6.09973	-18.3716	1.09211e-11	2.77613e-10
Papss2	3'-phosphoadenosine 5'-phosphosulfate synthase 2	23972	2.51591	5.37667	11.6672	6.40416e-09	4.96778e-08
Ttll7	tubulin tyrosine ligase-like family, member 7	70892	2.51503	4.49875	11.5456	7.38332e-09	5.60271e-08
Fcgr3	Fc receptor, IgG, low affinity III	14131	2.51477	6.95855	10.6997	2.05569e-08	1.34561e-07
Dgka	diacylglycerol kinase, alpha	13139	-2.51272	7.08931	-17.0752	3.1197e-11	6.46097e-10
Ncf4	neutrophil cytosolic factor 4	17972	2.51177	5.82197	12.2046	3.46469e-09	2.98308e-08
Sgce	sarcoglycan, epsilon	20392	2.51078	8.35279	19.2721	5.4794e-12	1.638e-10
Magi3	membrane associated guanylate kinase, WW and PDZ domain containing 3	99470	2.51075	9.32853	12.3629	2.90358e-09	2.58154e-08
Pja1	praja ring finger 1, E3 ubiquitin protein ligase	18744	2.51055	8.26927	18.6563	8.75275e-12	2.34643e-10
Hspbap1	Hspb associated protein 1	66667	-2.50904	6.286	-22.7719	4.85884e-13	2.57337e-11
Zfpm1	zinc finger protein, multitype 1	22761	2.50843	6.31661	13.3469	1.0082e-09	1.0821e-08
Lamp2	lysosomal-associated membrane protein 2	16784	2.5084	10.1444	18.4694	1.01183e-11	2.61781e-10
Rnase4	ribonuclease, RNase A family 4	58809	2.50838	9.21955	18.8628	7.46861e-12	2.09835e-10
Fstl1	follistatin-like 1	14314	2.50783	10.8472	26.6808	4.77424e-14	4.64237e-12
Acp5	acid phosphatase 5, tartrate resistant	11433	2.50773	5.77406	10.4832	2.69928e-08	1.6956e-07
AI661384	expressed sequence AI661384	106930	2.50726	3.20677	6.52651	9.62054e-06	3.00902e-05
Slc14a1	solute carrier family 14 (urea transporter), member 1	108052	2.50662	4.92416	13.2518	1.11347e-09	1.17446e-08
Pofut2	protein O-fucosyltransferase 2	80294	2.50658	6.04679	13.0908	1.31909e-09	1.34517e-08
Radil	Ras association and DIL domains	231858	-2.50572	5.63839	-19.9789	3.25515e-12	1.11301e-10
Sccpdh	saccharopine dehydrogenase (putative)	109232	2.50427	7.84418	22.5654	5.54947e-13	2.84898e-11
Dtx1	deltex 1, E3 ubiquitin ligase	14357	-2.50132	6.31435	-19.4276	4.87902e-12	1.50674e-10
Jakmip1	janus kinase and microtubule interacting protein 1	76071	-2.50117	6.04722	-11.3659	9.12965e-09	6.73068e-08
Cyth1	cytohesin 1	19157	2.49998	6.94287	16.1343	7.00034e-11	1.24785e-09
Mlh3	mutL homolog 3	217716	-2.49928	5.87612	-16.8527	3.76289e-11	7.5077e-10
2210016F16Rik	RIKEN cDNA 2210016F16 gene	70153	-2.49648	6.80446	-17.6254	1.98117e-11	4.4906e-10
Prkd1	protein kinase D1	18760	2.49633	7.66231	15.3982	1.35754e-10	2.11113e-09
Ankrd1	ankyrin repeat domain 1 (cardiac muscle)	107765	2.49603	4.46414	6.54699	9.2854e-06	2.91396e-05
Phlda2	pleckstrin homology like domain, family A, member 2	22113	-2.49449	8.89418	-13.3725	9.8178e-10	1.06161e-08
Inafm2	InaF motif containing 2	100043272	2.49153	5.84964	14.1972	4.25936e-10	5.33838e-09
Ttc3	tetratricopeptide repeat domain 3	22129	2.48935	9.42392	14.1061	4.66129e-10	5.75663e-09
Tnfrsf1a	tumor necrosis factor receptor superfamily, member 1a	21937	2.48933	8.51773	15.0727	1.83604e-10	2.69805e-09
Zfp697	zinc finger protein 697	242109	2.48927	6.40384	20.0543	3.08236e-12	1.06788e-10
Efna1	ephrin A1	13636	2.48909	6.75117	14.7769	2.42793e-10	3.38886e-09
Lmo4	LIM domain only 4	16911	2.48233	8.99545	16.6634	4.42093e-11	8.59125e-10
Akt3	thymoma viral proto-oncogene 3	23797	2.48206	7.15814	14.0782	4.79221e-10	5.90057e-09
Chd3	chromodomain helicase DNA binding protein 3	216848	2.48164	7.01754	16.0411	7.60082e-11	1.33343e-09
Sema4b	sema domain, immunoglobulin domain (Ig), transmembrane domain (TM) and short cytoplasmic domain, (semaphorin) 4B	20352	-2.47985	6.92934	-22.2682	6.73267e-13	3.28557e-11
Plcxd1	phosphatidylinositol-specific phospholipase C, X domain containing 1	403178	-2.4765	3.90689	-11.5494	7.34973e-09	5.58371e-08
Mmp14	matrix metallopeptidase 14 (membrane-inserted)	17387	2.47569	8.53065	28.5754	1.7398e-14	2.11665e-12
Itm2c	integral membrane protein 2C	64294	2.47527	10.271	18.8113	7.76869e-12	2.15947e-10
Spon2	spondin 2, extracellular matrix protein	100689	2.47359	6.89799	14.6866	2.64652e-10	3.61677e-09
Evi2a	ecotropic viral integration site 2a	14017	2.472	5.69101	10.6862	2.09074e-08	1.36514e-07
Adamts6	a disintegrin-like and metallopeptidase (reprolysin type) with thrombospondin type 1 motif, 6	108154	2.47126	5.57364	17.0158	3.27896e-11	6.7111e-10
Snx24	sorting nexing 24	69226	2.46899	9.43584	28.7799	1.56624e-14	1.99844e-12
Dzip1	DAZ interacting protein 1	66573	2.46898	8.41005	15.2428	1.56684e-10	2.36627e-09
Cds2	CDP-diacylglycerol synthase (phosphatidate cytidylyltransferase) 2	110911	-2.46894	6.68337	-17.5772	2.06056e-11	4.63839e-10
Rrp12	ribosomal RNA processing 12 homolog (S. cerevisiae)	107094	-2.46855	7.06344	-20.664	1.99686e-12	7.86623e-11
Sptssb	serine palmitoyltransferase, small subunit B	66183	2.46774	5.67299	6.55639	9.13574e-06	2.87043e-05
Suv39h1	suppressor of variegation 3-9 homolog 1 (Drosophila)	20937	2.46715	8.43117	15.2482	1.55915e-10	2.35601e-09
Pja2	praja 2, RING-H2 motif containing	224938	2.46556	7.58497	19.9752	3.26385e-12	1.11405e-10
Wipi1	WD repeat domain, phosphoinositide interacting 1	52639	2.46518	7.94277	15.9683	8.10812e-11	1.39713e-09
Ociad2	OCIA domain containing 2	433904	2.46505	5.21911	12.512	2.46267e-09	2.24995e-08
Orc1	origin recognition complex, subunit 1	18392	-2.46498	7.97622	-19.0332	6.56039e-12	1.90455e-10
Itga4	integrin alpha 4	16401	2.46389	5.14339	9.58372	8.78366e-08	4.72259e-07
Ndor1	NADPH dependent diflavin oxidoreductase 1	78797	-2.4621	4.64024	-10.8988	1.6064e-08	1.08997e-07
Heatr1	HEAT repeat containing 1	217995	-2.46063	9.0504	-23.5494	2.97577e-13	1.81438e-11
Arhgap31	Rho GTPase activating protein 31	12549	2.46046	6.06522	11.0834	1.28198e-08	8.98279e-08
Slc9a6	solute carrier family 9 (sodium/hydrogen exchanger), member 6	236794	2.45942	6.8415	16.568	4.79815e-11	9.20126e-10
Icam2	intercellular adhesion molecule 2	15896	2.45896	5.65334	10.0942	4.45272e-08	2.60967e-07
Tax1bp3	Tax1 (human T cell leukemia virus type I) binding protein 3	76281	2.45859	9.12354	18.7258	8.29597e-12	2.25569e-10
Syt4	synaptotagmin IV	20983	-2.45686	4.81073	-6.0053	2.41844e-05	6.81893e-05
Rbmx	RNA binding motif protein, X chromosome	19655	2.45652	8.25273	27.1427	3.70957e-14	3.93112e-12
Thy1	thymus cell antigen 1, theta	21838	-2.45526	5.68826	-9.14783	1.60316e-07	8.00569e-07
Arhgdib	Rho, GDP dissociation inhibitor (GDI) beta	11857	2.45464	7.2297	14.8439	2.27799e-10	3.21983e-09
Itgb5	integrin beta 5	16419	2.45462	8.75492	22.293	6.62445e-13	3.25706e-11
Egflam	EGF-like, fibronectin type III and laminin G domains	268780	2.45278	6.48394	10.3872	3.05023e-08	1.88172e-07
Lrrk1	leucine-rich repeat kinase 1	233328	2.45256	6.44118	16.7757	4.017e-11	7.942e-10
Cdon	cell adhesion molecule-related/down-regulated by oncogenes	57810	2.45184	8.13848	18.1318	1.31926e-11	3.22502e-10
Plscr3	phospholipid scramblase 3	70310	2.45094	8.48341	20.585	2.11094e-12	8.19228e-11
Arid5b	AT rich interactive domain 5B (MRF1-like)	71371	-2.45051	5.57872	-20.5362	2.18496e-12	8.35556e-11
Klf15	Kruppel-like factor 15	66277	-2.44953	5.92332	-18.9338	7.0749e-12	2.01369e-10
Rad9b	RAD9 checkpoint clamp component B	231724	-2.44946	4.80888	-17.7688	1.76378e-11	4.06633e-10
Tspan6	tetraspanin 6	56496	2.44924	9.26266	17.6835	1.88985e-11	4.30727e-10
Slc40a1	solute carrier family 40 (iron-regulated transporter), member 1	53945	2.44875	9.50916	12.8241	1.75349e-09	1.70316e-08
Cdx2	caudal type homeobox 2	12591	2.44792	6.85325	10.624	2.25999e-08	1.45746e-07
Tspan18	tetraspanin 18	241556	2.44788	5.67831	11.8851	4.97828e-09	4.01904e-08
Tst	thiosulfate sulfurtransferase, mitochondrial	22117	-2.44589	6.35987	-18.7952	7.8652e-12	2.17704e-10
Clip1	CAP-GLY domain containing linker protein 1	56430	2.44551	5.64503	6.49094	1.0233e-05	3.17175e-05
Tnrc18	trinucleotide repeat containing 18	231861	2.44423	7.05543	13.6166	7.63325e-10	8.62103e-09
Zfp473	zinc finger protein 473	243963	-2.44303	6.91368	-20.3487	2.4957e-12	9.20735e-11
Pcyt1b	phosphate cytidylyltransferase 1, choline, beta isoform	236899	-2.44295	5.382	-13.6976	7.0272e-10	8.0654e-09
Abca3	ATP-binding cassette, sub-family A (ABC1), member 3	27410	2.44276	7.07375	14.6683	2.69354e-10	3.66381e-09
Csf1	colony stimulating factor 1 (macrophage)	12977	2.44229	7.15016	15.118	1.75981e-10	2.61097e-09
Zbtb44	zinc finger and BTB domain containing 44	235132	-2.44101	7.96837	-18.3603	1.10182e-11	2.78726e-10
Clcn5	chloride channel 5	12728	2.43985	9.52954	16.392	5.58707e-11	1.0374e-09
Clmp	CXADR-like membrane protein	71566	2.43984	6.26427	16.3859	5.61654e-11	1.03975e-09
Myo10	myosin X	17909	-2.4389	5.07271	-13.1901	1.18797e-09	1.23849e-08
2010315B03Rik	RIKEN cDNA 2010315B03 gene	630836	2.43816	5.09088	10.703	2.04729e-08	1.34078e-07
Myzap	myocardial zonula adherens protein	102371	2.43787	5.31389	15.4956	1.24164e-10	1.96239e-09
Prss41	protease, serine 41	71003	-2.43603	4.40526	-15.3447	1.42604e-10	2.19804e-09
Tspan7	tetraspanin 7	21912	2.43322	9.13237	12.1114	3.84789e-09	3.24675e-08
Pea15a	phosphoprotein enriched in astrocytes 15A	18611	2.4309	7.0765	17.9258	1.55463e-11	3.65156e-10
Ttpa	tocopherol (alpha) transfer protein	50500	-2.43057	4.89753	-18.4014	1.06694e-11	2.71743e-10
Hells	helicase, lymphoid specific	15201	-2.42559	8.55371	-19.8502	3.57417e-12	1.18642e-10
Me1	malic enzyme 1, NADP(+)-dependent, cytosolic	17436	2.42324	9.37934	12.5672	2.31783e-09	2.13788e-08
Akap5	A kinase (PRKA) anchor protein 5	238276	2.42321	4.29474	10.0837	4.51395e-08	2.64134e-07
Tceal1	transcription elongation factor A (SII)-like 1	237052	2.42317	7.29376	15.3334	1.44103e-10	2.21593e-09
Slc17a9	solute carrier family 17, member 9	228993	-2.42187	5.17937	-15.6366	1.0921e-10	1.76989e-09
B2m	beta-2 microglobulin	12010	2.4194	10.7159	13.6318	7.51519e-10	8.51711e-09
C530014P21Rik	RIKEN cDNA C530014P21 gene	399604	2.41839	5.80716	7.6578	1.47725e-06	5.61798e-06
Bbs2	Bardet-Biedl syndrome 2 (human)	67378	-2.41764	7.40066	-18.0381	1.42122e-11	3.40429e-10
Slc47a1	solute carrier family 47, member 1	67473	-2.41673	3.86102	-14.4298	3.39125e-10	4.41099e-09
Fat3	FAT atypical cadherin 3	270120	2.41565	4.94707	9.59025	8.70627e-08	4.68676e-07
Ccdc160	coiled-coil domain containing 160	434778	-2.41362	6.14101	-13.3085	1.04945e-09	1.12089e-08
Fndc3c1	fibronectin type III domain containing 3C1	333564	2.41344	9.49217	6.16068	1.83015e-05	5.32022e-05
Gpx3	glutathione peroxidase 3	14778	2.41246	7.69335	7.28799	2.67498e-06	9.52354e-06
Gatsl3	GATS protein-like 3	71962	-2.41072	6.51833	-19.2807	5.44407e-12	1.6293e-10
Olfm1	olfactomedin 1	56177	2.41047	7.48953	13.2178	1.15389e-09	1.20826e-08
Smarca1	SWI/SNF related, matrix associated, actin dependent regulator of chromatin, subfamily a, member 1	93761	2.40987	9.75623	14.9499	2.0606e-10	2.96965e-09
Prps1	phosphoribosyl pyrophosphate synthetase 1	19139	-2.40919	9.3465	-19.7678	3.79589e-12	1.24067e-10
Gcnt2	glucosaminyl (N-acetyl) transferase 2, I-branching enzyme	14538	-2.40733	7.37922	-16.0108	7.80818e-11	1.35797e-09
Arhgap8	Rho GTPase activating protein 8	73167	-2.40675	7.39714	-12.5647	2.32411e-09	2.14056e-08
Synpo2	synaptopodin 2	118449	2.4065	5.8539	10.6653	2.14615e-08	1.39505e-07
Stxbp5	syntaxin binding protein 5 (tomosyn)	78808	2.40594	6.53863	9.34128	1.22438e-07	6.31679e-07
Bnipl	BCL2/adenovirus E1B 19kD interacting protein like	171388	-2.40514	5.02242	-18.8189	7.72351e-12	2.15148e-10
Ipmk	inositol polyphosphate multikinase	69718	-2.40479	7.58898	-23.3138	3.44678e-13	2.01695e-11
Fuca2	fucosidase, alpha-L- 2, plasma	66848	2.40447	7.8648	14.9048	2.15028e-10	3.07476e-09
Msh6	mutS homolog 6	17688	-2.40255	10.2694	-19.95	3.32415e-12	1.12668e-10
Greb1l	growth regulation by estrogen in breast cancer-like	381157	2.40002	8.34669	13.5444	8.21928e-10	9.172e-09
Lama4	laminin, alpha 4	16775	2.39928	6.46548	8.42778	4.53627e-07	1.98023e-06
Pde5a	phosphodiesterase 5A, cGMP-specific	242202	2.39855	6.98932	9.70966	7.40981e-08	4.0684e-07
Igf2r	insulin-like growth factor 2 receptor	16004	2.39752	11.0469	12.4303	2.69465e-09	2.42623e-08
Ddx26b	DEAD/H (Asp-Glu-Ala-Asp/His) box polypeptide 26B	236790	2.39622	6.12503	10.8147	1.78194e-08	1.19055e-07
Lpar3	lysophosphatidic acid receptor 3	65086	2.39522	3.8346	19.8125	3.67411e-12	1.21341e-10
Gnb4	guanine nucleotide binding protein (G protein), beta 4	14696	2.3948	9.13861	20.5693	2.13449e-12	8.24695e-11
Sept1	septin 1	54204	-2.39447	4.31648	-11.5214	7.59617e-09	5.74755e-08
Dtd1	D-tyrosyl-tRNA deacylase 1	66044	-2.39364	7.83397	-15.4337	1.31399e-10	2.05317e-09
Nfatc1	nuclear factor of activated T cells, cytoplasmic, calcineurin dependent 1	18018	2.39328	5.4432	13.3671	9.87321e-10	1.0654e-08
Vtn	vitronectin	22370	2.39319	5.95215	7.96592	9.12922e-07	3.67883e-06
Irx5	Iroquois related homeobox 5 (Drosophila)	54352	2.39317	5.70226	9.09737	1.72107e-07	8.49717e-07
Ramp3	receptor (calcitonin) activity modifying protein 3	56089	-2.39311	5.80488	-14.3625	3.62125e-10	4.6546e-09
Acbd7	acyl-Coenzyme A binding domain containing 7	78245	-2.38821	3.32374	-12.6758	2.05875e-09	1.94407e-08
Gpatch4	G patch domain containing 4	66614	-2.3878	6.79266	-18.284	1.16987e-11	2.9367e-10
Mgst1	microsomal glutathione S-transferase 1	56615	2.38764	9.33465	14.2367	4.09681e-10	5.17933e-09
Rgs10	regulator of G-protein signalling 10	67865	2.3843	7.17323	14.5989	2.87924e-10	3.86217e-09
Rbm46	RNA binding motif protein 46	633285	2.38416	6.41183	8.48604	4.16085e-07	1.83503e-06
Tert	telomerase reverse transcriptase	21752	-2.38341	4.03312	-11.1898	1.12726e-08	8.07831e-08
Eif2s2	eukaryotic translation initiation factor 2, subunit 2 (beta)	67204	-2.38315	6.17329	-13.001	1.45107e-09	1.45909e-08
2610027H17Rik	RIKEN cDNA 2610027H17 gene	71811	-2.38227	5.05262	-6.43946	1.11926e-05	3.43418e-05
Reep5	receptor accessory protein 5	13476	2.38225	8.20669	15.6758	1.05403e-10	1.72422e-09
Magee1	melanoma antigen, family E, 1	107528	2.38168	6.76968	12.5281	2.41944e-09	2.21587e-08
Rab6b	RAB6B, member RAS oncogene family	270192	2.38101	6.21346	12.1677	3.61138e-09	3.08803e-08
Hsd17b7	hydroxysteroid (17-beta) dehydrogenase 7	15490	2.38088	8.53201	15.427	1.32216e-10	2.06406e-09
Spry2	sprouty homolog 2 (Drosophila)	24064	-2.38083	6.65978	-13.734	6.77197e-10	7.83398e-09
Rrp1b	ribosomal RNA processing 1 homolog B (S. cerevisiae)	72462	-2.38069	7.6158	-17.2011	2.80867e-11	5.9573e-10
Fam81a	family with sequence similarity 81, member A	76886	-2.37858	5.56349	-12.6739	2.0631e-09	1.94677e-08
Nkd1	naked cuticle 1 homolog (Drosophila)	93960	2.37717	6.6432	13.6556	7.33505e-10	8.36733e-09
Ilk	integrin linked kinase	16202	2.37684	8.71097	18.0188	1.44326e-11	3.44447e-10
Ggt1	gamma-glutamyltransferase 1	14598	-2.37456	4.75534	-9.10203	1.7098e-07	8.44953e-07
Endod1	endonuclease domain containing 1	71946	2.3741	6.50296	9.45868	1.04168e-07	5.48564e-07
Papss1	3'-phosphoadenosine 5'-phosphosulfate synthase 1	23971	2.37344	9.23383	28.8217	1.53309e-14	1.98521e-12
Fam178b	family with sequence similarity 178, member B	381337	-2.37301	4.73035	-17.2715	2.64912e-11	5.71724e-10
1810032O08Rik	RIKEN cDNA 1810032O08 gene	66293	-2.37136	7.40781	-12.5242	2.42981e-09	2.22148e-08
Klf14	Kruppel-like factor 14	619665	2.37086	6.70905	13.5528	8.1492e-10	9.10934e-09
Cd302	CD302 antigen	66205	2.37056	6.82982	12.0374	4.18418e-09	3.47654e-08
Sdcbp	syndecan binding protein	53378	2.37	8.64936	15.3628	1.40248e-10	2.16684e-09
Ung	uracil DNA glycosylase	22256	-2.36927	8.07469	-17.7256	1.82651e-11	4.17988e-10
D13Ertd787e	DNA segment, Chr 13, ERATO Doi 787, expressed	52680	-2.36837	6.13612	-5.79846	3.52291e-05	9.559e-05
Cpq	carboxypeptidase Q	54381	2.36786	5.14612	11.7344	5.92307e-09	4.65814e-08
2200002D01Rik	RIKEN cDNA 2200002D01 gene	72275	-2.36596	4.69631	-13.9605	5.38913e-10	6.49601e-09
Prph	peripherin	19132	-2.36155	4.64002	-8.57038	3.67431e-07	1.63896e-06
Hspa8	heat shock protein 8	15481	-2.36151	6.81554	-16.5941	4.69182e-11	9.00397e-10
Celf5	CUGBP, Elav-like family member 5	319586	-2.36085	5.69799	-10.6295	2.24463e-08	1.4497e-07
Lin28a	lin-28 homolog A (C. elegans)	83557	-2.35889	7.4502	-12.6251	2.17562e-09	2.02952e-08
Grina	glutamate receptor, ionotropic, N-methyl D-aspartate-associated protein 1 (glutamate binding)	66168	2.35837	8.72355	12.5672	2.31794e-09	2.13788e-08
Cnnm2	cyclin M2	94219	-2.35803	5.3041	-13.9081	5.6803e-10	6.79377e-09
Cpa2	carboxypeptidase A2, pancreatic	232680	2.3576	5.99581	7.11012	3.58202e-06	1.23742e-05
Mef2a	myocyte enhancer factor 2A	17258	2.35756	8.90227	24.1933	2.00577e-13	1.33535e-11
Rabgap1l	RAB GTPase activating protein 1-like	29809	2.35273	5.95712	10.1551	4.11291e-08	2.44281e-07
Plxdc1	plexin domain containing 1	72324	-2.35222	4.29081	-13.8793	5.84688e-10	6.94536e-09
Dyrk2	dual-specificity tyrosine-(Y)-phosphorylation regulated kinase 2	69181	2.3512	7.99462	20.8019	1.81319e-12	7.27339e-11
Tgfb1i1	transforming growth factor beta 1 induced transcript 1	21804	2.35043	7.08271	13.5124	8.49521e-10	9.41964e-09
Tug1	taurine upregulated gene 1	544752	2.35034	7.56345	16.6958	4.30023e-11	8.39038e-10
Pip4k2a	phosphatidylinositol-5-phosphate 4-kinase, type II, alpha	18718	2.34962	7.44318	17.0717	3.12886e-11	6.47481e-10
Tmem9b	TMEM9 domain family, member B	56786	2.34765	7.99747	18.8792	7.37549e-12	2.07665e-10
Trpm1	transient receptor potential cation channel, subfamily M, member 1	17364	-2.34468	4.83823	-7.866	1.06573e-06	4.21027e-06
Krt20	keratin 20	66809	2.34382	5.22226	8.63555	3.33957e-07	1.50635e-06
Gdpd1	glycerophosphodiester phosphodiesterase domain containing 1	66569	2.34209	6.75714	17.1198	3.00551e-11	6.27415e-10
Zfand4	zinc finger, AN1-type domain 4	67492	2.34198	5.17258	10.1701	4.03369e-08	2.40121e-07
Rnf11	ring finger protein 11	29864	2.34075	9.23125	23.3795	3.30789e-13	1.95757e-11
9430069I07Rik	RIKEN cDNA 9430069I07 gene	77358	-2.34048	3.97785	-13.1046	1.30007e-09	1.33044e-08
Cecr2	cat eye syndrome chromosome region, candidate 2	330409	-2.33782	5.76143	-17.2501	2.6965e-11	5.78609e-10
Rcn1	reticulocalbin 1	19672	2.33576	10.351	22.4422	6.01067e-13	3.00614e-11
Cyp11a1	cytochrome P450, family 11, subfamily a, polypeptide 1	13070	-2.33291	4.50457	-10.6488	2.19078e-08	1.41912e-07
C030034E14Rik	RIKEN cDNA C030034E14 gene	77469	2.33211	4.74748	10.9835	1.44781e-08	9.97323e-08
Fkbp5	FK506 binding protein 5	14229	-2.33186	8.43249	-20.2999	2.58414e-12	9.39487e-11
Cd82	CD82 antigen	12521	2.33162	6.87431	12.0337	4.20165e-09	3.48565e-08
Jak2	Janus kinase 2	16452	2.33078	6.80648	19.5958	4.30742e-12	1.37737e-10
Ckb	creatine kinase, brain	12709	-2.33057	9.19537	-11.377	9.01056e-09	6.65601e-08
Tuba4a	tubulin, alpha 4A	22145	-2.33017	8.86716	-17.1387	2.95842e-11	6.20555e-10
Efemp1	epidermal growth factor-containing fibulin-like extracellular matrix protein 1	216616	2.33016	6.15368	11.7217	6.01128e-09	4.71475e-08
Sall4	sal-like 4 (Drosophila)	99377	-2.32962	9.6955	-15.4442	1.30145e-10	2.036e-09
Arhgef26	Rho guanine nucleotide exchange factor (GEF) 26	622434	2.32915	7.3507	18.2082	1.24184e-11	3.0731e-10
Lyrm2	LYR motif containing 2	108755	2.32607	7.60322	17.7326	1.81611e-11	4.16337e-10
Tmem56	transmembrane protein 56	99887	2.32253	4.01717	11.839	5.24931e-09	4.19768e-08
Cnrip1	cannabinoid receptor interacting protein 1	380686	2.32236	6.40097	11.5483	7.35952e-09	5.58789e-08
Fhl2	four and a half LIM domains 2	14200	2.32207	7.56096	15.5062	1.22972e-10	1.94825e-09
Isl1	ISL1 transcription factor, LIM/homeodomain	16392	2.32195	6.80732	7.18608	3.16043e-06	1.10621e-05
Slc25a13	solute carrier family 25 (mitochondrial carrier, adenine nucleotide translocator), member 13	50799	-2.3219	7.97707	-13.714	6.91151e-10	7.95706e-09
6430537K16Rik	RIKEN cDNA 6430537K16 gene	320480	2.32169	6.52213	5.87562	3.05961e-05	8.42193e-05
Ndst1	N-deacetylase/N-sulfotransferase (heparan glucosaminyl) 1	15531	2.32166	8.91362	23.083	3.98575e-13	2.22293e-11
Ccdc141	coiled-coil domain containing 141	545428	2.32125	4.82652	9.41484	1.10628e-07	5.79317e-07
Foxd3	forkhead box D3	15221	-2.32109	4.25376	-11.6264	6.71598e-09	5.16879e-08
Utp14a	UTP14A small subunit processome component	72554	-2.32096	8.91285	-19.6824	4.04125e-12	1.30825e-10
Fbxo32	F-box protein 32	67731	2.3209	5.98281	9.05091	1.83776e-07	8.99687e-07
Cradd	CASP2 and RIPK1 domain containing adaptor with death domain	12905	-2.31878	6.22248	-14.369	3.59826e-10	4.63187e-09
Ppp2r3a	protein phosphatase 2, regulatory subunit B'', alpha	235542	2.31756	5.97816	11.4817	7.95954e-09	5.96726e-08
Tcf12	transcription factor 12	21406	2.31698	10.4939	18.807	7.79449e-12	2.16434e-10
Vamp8	vesicle-associated membrane protein 8	22320	2.31634	8.78675	21.8212	9.04561e-13	4.10774e-11
Ankrd50	ankyrin repeat domain 50	99696	2.31608	8.16863	29.6591	1.00505e-14	1.4799e-12
Tcf7l2	transcription factor 7 like 2, T cell specific, HMG box	21416	2.31605	6.417	10.0487	4.72554e-08	2.74986e-07
Zfand3	zinc finger, AN1-type domain 3	21769	2.31534	8.09289	24.6294	1.54412e-13	1.11297e-11
Galnt4	UDP-N-acetyl-alpha-D-galactosamine:polypeptide N-acetylgalactosaminyltransferase 4	14426	2.31474	6.41359	11.5575	7.28067e-09	5.53767e-08
Hspa12b	heat shock protein 12B	72630	2.31407	5.82158	12.1388	3.73099e-09	3.16856e-08
Gk	glycerol kinase	14933	-2.31402	7.2359	-10.421	2.92151e-08	1.8164e-07
Adamts3	a disintegrin-like and metallopeptidase (reprolysin type) with thrombospondin type 1 motif, 3	330119	2.31369	6.41075	11.3952	8.81753e-09	6.53371e-08
Farp2	FERM, RhoGEF and pleckstrin domain protein 2	227377	2.31317	3.94397	10.5449	2.49665e-08	1.58661e-07
Cnksr2	connector enhancer of kinase suppressor of Ras 2	245684	2.30616	5.28685	9.40226	1.12559e-07	5.88018e-07
Obsl1	obscurin-like 1	98733	2.30563	8.4928	14.8975	2.16513e-10	3.08893e-09
Ifnar2	interferon (alpha and beta) receptor 2	15976	2.30303	5.8415	10.8832	1.63741e-08	1.109e-07
Fbln2	fibulin 2	14115	2.3023	6.90624	9.13667	1.62848e-07	8.11034e-07
Grip1	glutamate receptor interacting protein 1	74053	2.30189	7.0347	13.8816	5.8332e-10	6.93856e-09
Setd6	SET domain containing 6	66083	-2.30114	7.25364	-28.7409	1.5979e-14	2.00944e-12
Vil1	villin 1	22349	2.30048	5.54125	14.7135	2.57921e-10	3.54329e-09
Lrch2	leucine-rich repeats and calponin homology (CH) domain containing 2	210297	2.30045	7.68101	12.8941	1.62657e-09	1.60069e-08
Nupr1	nuclear protein transcription regulator 1	56312	-2.29981	7.64318	-6.94202	4.73866e-06	1.59113e-05
Frmd6	FERM domain containing 6	319710	2.29931	8.88275	12.0743	4.01303e-09	3.36115e-08
Snhg4	small nucleolar RNA host gene 4	100503380	-2.29794	8.63438	-19.6788	4.05193e-12	1.31009e-10
Tox3	TOX high mobility group box family member 3	244579	2.29717	8.10579	8.20655	6.32086e-07	2.65214e-06
Clec14a	C-type lectin domain family 14, member a	66864	2.29714	4.47361	13.2215	1.14946e-09	1.20515e-08
5830443J22Rik	RIKEN cDNA 5830443J22 gene	76056	2.29589	5.89404	10.0259	4.86858e-08	2.82242e-07
Dip2a	disco interacting protein 2 homolog A	64451	2.29434	7.95173	18.3504	1.11045e-11	2.80366e-10
2900011O08Rik	RIKEN cDNA 2900011O08 gene	67254	-2.2914	5.34881	-9.47443	1.01945e-07	5.38572e-07
Gpr160	G protein-coupled receptor 160	71862	-2.29139	5.09022	-12.9892	1.46945e-09	1.47379e-08
BC023969	cDNA sequence BC023969	407828	-2.2892	8.78068	-15.9487	8.25134e-11	1.41621e-09
Polr3g	polymerase (RNA) III (DNA directed) polypeptide G	67486	-2.28919	7.88267	-14.7187	2.56646e-10	3.5289e-09
Rps6ka3	ribosomal protein S6 kinase polypeptide 3	110651	2.28885	9.39379	14.1253	4.57306e-10	5.66908e-09
Casp8	caspase 8	12370	2.28839	6.89275	12.7117	1.98008e-09	1.88133e-08
2610318N02Rik	RIKEN cDNA 2610318N02 gene	70458	-2.28838	6.51344	-12.4528	2.62856e-09	2.37414e-08
Slc7a8	solute carrier family 7 (cationic amino acid transporter, y+ system), member 8	50934	2.28683	6.11303	12.6945	2.01745e-09	1.91197e-08
Calml4	calmodulin-like 4	75600	-2.28678	7.4043	-16.5181	5.00894e-11	9.49412e-10
Creg1	cellular repressor of E1A-stimulated genes 1	433375	2.28674	8.20559	13.4626	8.94213e-10	9.8277e-09
Plekhf2	pleckstrin homology domain containing, family F (with FYVE domain) member 2	71801	-2.28625	6.7441	-14.0617	4.87125e-10	5.97362e-09
Setx	senataxin	269254	-2.28483	4.97944	-12.9886	1.47031e-09	1.47409e-08
Myom2	myomesin 2	17930	-2.2839	3.68633	-8.57536	3.6475e-07	1.62923e-06
Zcchc12	zinc finger, CCHC domain containing 12	72693	2.28236	7.95949	7.48657	1.94039e-06	7.15563e-06
Adam10	a disintegrin and metallopeptidase domain 10	11487	2.2821	7.70047	16.5362	4.93143e-11	9.40856e-10
Hs3st1	heparan sulfate (glucosamine) 3-O-sulfotransferase 1	15476	2.28149	5.84853	9.98729	5.12218e-08	2.95242e-07
Lrp2	low density lipoprotein receptor-related protein 2	14725	-2.28116	4.61451	-9.0736	1.77978e-07	8.75397e-07
Ip6k2	inositol hexaphosphate kinase 2	76500	2.28086	7.79043	16.4754	5.19731e-11	9.80851e-10
Exosc5	exosome component 5	27998	-2.28052	7.82252	-15.2558	1.5482e-10	2.34354e-09
Gm3134	predicted gene 3134	100041089	-2.27769	3.69956	-10.8297	1.7492e-08	1.17198e-07
Ide	insulin degrading enzyme	15925	-2.27711	5.6433	-10.0571	4.67389e-08	2.72283e-07
Pfas	phosphoribosylformylglycinamidine synthase (FGAR amidotransferase)	237823	-2.27703	8.53663	-20.4887	2.25957e-12	8.54097e-11
Alpl	alkaline phosphatase, liver/bone/kidney	11647	-2.27644	5.54607	-11.8723	5.0522e-09	4.06616e-08
Smad3	SMAD family member 3	17127	2.2761	8.65194	18.6098	9.07269e-12	2.40928e-10
Mbd5	methyl-CpG binding domain protein 5	109241	2.27601	5.40978	7.94978	9.35941e-07	3.75827e-06
Cmtm8	CKLF-like MARVEL transmembrane domain containing 8	70031	2.27598	7.08674	13.0339	1.40118e-09	1.415e-08
Fzd3	frizzled class receptor 3	14365	2.27483	8.16958	11.521	7.59984e-09	5.74867e-08
Pim1	proviral integration site 1	18712	-2.27331	7.94452	-14.1099	4.64355e-10	5.74014e-09
Gpsm1	G-protein signalling modulator 1 (AGS3-like, C. elegans)	67839	2.27304	7.20936	20.3795	2.44166e-12	9.06883e-11
AW552889	expressed sequence AW552889	102787	-2.27281	4.37648	-12.2253	3.38524e-09	2.92913e-08
Rasa3	RAS p21 protein activator 3	19414	2.26934	7.15136	16.1067	7.17263e-11	1.27369e-09
Snx25	sorting nexin 25	102141	2.2692	6.67017	11.7711	5.67691e-09	4.48613e-08
Fblim1	filamin binding LIM protein 1	74202	-2.26901	7.68913	-14.0205	5.07567e-10	6.18948e-09
Ifi202b	interferon activated gene 202B	26388	2.26759	6.0719	7.97508	9.00116e-07	3.63771e-06
Cxxc4	CXXC finger 4	319478	2.26549	6.52621	10.6295	2.24435e-08	1.4497e-07
Sirpa	signal-regulatory protein alpha	19261	2.2641	7.2143	21.3143	1.27327e-12	5.44773e-11
Nhp2	NHP2 ribonucleoprotein	52530	-2.26254	10.2781	-17.8764	1.61744e-11	3.77337e-10
Marveld2	MARVEL (membrane-associating) domain containing 2	218518	2.26235	7.01944	8.88746	2.31928e-07	1.09842e-06
Aldh2	aldehyde dehydrogenase 2, mitochondrial	11669	-2.26188	8.60673	-15.99	7.95349e-11	1.37777e-09
Eva1b	eva-1 homolog B (C. elegans)	230752	2.26075	8.70832	18.8727	7.41247e-12	2.08482e-10
Shmt1	serine hydroxymethyltransferase 1 (soluble)	20425	-2.26063	7.3486	-10.516	2.58938e-08	1.63523e-07
Sox18	SRY (sex determining region Y)-box 18	20672	2.26027	5.69729	8.42479	4.55648e-07	1.98673e-06
Fam171a1	family with sequence similarity 171, member A1	269233	2.25876	6.15959	23.1222	3.88832e-13	2.18255e-11
Adgrl4	adhesion G protein-coupled receptor L4	170757	2.25861	3.97442	8.46374	4.3005e-07	1.88988e-06
Cdhr1	cadherin-related family member 1	170677	-2.25787	4.45808	-17.0214	3.26356e-11	6.68592e-10
Atp7a	ATPase, Cu++ transporting, alpha polypeptide	11977	2.25785	7.51418	21.2304	1.34847e-12	5.70742e-11
Dleu7	deleted in lymphocytic leukemia, 7	239133	-2.25639	3.41318	-9.52657	9.49377e-08	5.05761e-07
Mthfd2	methylenetetrahydrofolate dehydrogenase (NAD+ dependent), methenyltetrahydrofolate cyclohydrolase	17768	-2.25626	8.76457	-10.316	3.34114e-08	2.04049e-07
Zcchc24	zinc finger, CCHC domain containing 24	71918	2.25576	6.16213	9.38486	1.1529e-07	6.00128e-07
Hoxa1	homeobox A1	15394	2.2552	7.09891	14.8375	2.29181e-10	3.22295e-09
Ftsj3	FtsJ RNA methyltransferase homolog 3 (E. coli)	56095	-2.25425	8.61549	-22.2625	6.75782e-13	3.2917e-11
Tpm4	tropomyosin 4	326618	2.25416	11.5788	14.905	2.14992e-10	3.07476e-09
Tns1	tensin 1	21961	2.25363	6.81211	14.5121	3.13105e-10	4.12381e-09
1110008L16Rik	RIKEN cDNA 1110008L16 gene	66132	-2.25315	7.3616	-14.3259	3.75322e-10	4.80064e-09
Tor1aip1	torsin A interacting protein 1	208263	2.25005	7.82221	25.0424	1.21017e-13	9.2287e-12
Elk3	ELK3, member of ETS oncogene family	13713	2.24999	7.56102	15.0873	1.81114e-10	2.67161e-09
Sepw1	selenoprotein W, muscle 1	20364	2.2433	10.6976	11.4954	7.83246e-09	5.88548e-08
Tle4	transducin-like enhancer of split 4	21888	-2.24272	4.15401	-13.6798	7.15604e-10	8.18813e-09
Hoxb6	homeobox B6	15414	2.24242	4.95576	7.73494	1.30808e-06	5.0428e-06
Serpinb6b	serine (or cysteine) peptidase inhibitor, clade B, member 6b	20708	2.23911	6.14808	15.1096	1.77374e-10	2.62865e-09
Grk5	G protein-coupled receptor kinase 5	14773	2.23876	6.42935	9.39221	1.14128e-07	5.94906e-07
Eml5	echinoderm microtubule associated protein like 5	319670	-2.23853	5.37064	-11.6973	6.18395e-09	4.83135e-08
Gabarap	gamma-aminobutyric acid receptor associated protein	56486	2.23809	10.9243	18.7901	7.89645e-12	2.18276e-10
Tbx2	T-box 2	21385	2.23764	5.90942	10.0957	4.44403e-08	2.60516e-07
Bin1	bridging integrator 1	30948	2.23709	7.0031	13.4046	9.49605e-10	1.03066e-08
Fam60a	family with sequence similarity 60, member A	56306	-2.23697	9.84905	-14.4684	3.26649e-10	4.26568e-09
Klhl5	kelch-like 5	71778	2.23625	8.06308	11.3627	9.16524e-09	6.75311e-08
Asns	asparagine synthetase	27053	-2.23623	9.98279	-10.9641	1.48266e-08	1.01843e-07
Pcp4	Purkinje cell protein 4	18546	2.2351	5.77861	8.47543	4.2267e-07	1.86156e-06
Nrip1	nuclear receptor interacting protein 1	268903	2.23502	8.70895	15.0709	1.83908e-10	2.701e-09
Map7	microtubule-associated protein 7	17761	-2.23382	5.61742	-14.5939	2.89321e-10	3.87891e-09
Ppp1r1a	protein phosphatase 1, regulatory (inhibitor) subunit 1A	58200	-2.23074	7.51684	-9.71679	7.33922e-08	4.03727e-07
Trim2	tripartite motif-containing 2	80890	-2.23054	7.83674	-10.9772	1.45904e-08	1.00352e-07
Adamts5	a disintegrin-like and metallopeptidase (reprolysin type) with thrombospondin type 1 motif, 5 (aggrecanase-2)	23794	2.22944	5.22686	10.2687	3.55074e-08	2.14992e-07
Sh3pxd2a	SH3 and PX domains 2A	14218	2.2293	8.56884	13.23	1.13924e-09	1.19771e-08
Cars	cysteinyl-tRNA synthetase	27267	-2.22735	7.93638	-8.97481	2.04729e-07	9.87112e-07
St3gal5	ST3 beta-galactoside alpha-2,3-sialyltransferase 5	20454	2.2244	6.82698	11.308	9.78232e-09	7.14938e-08
Myh7	myosin, heavy polypeptide 7, cardiac muscle, beta	140781	2.22355	6.12438	7.61802	1.57334e-06	5.94622e-06
Qprt	quinolinate phosphoribosyltransferase	67375	-2.2226	6.81968	-15.0062	1.95416e-10	2.83973e-09
Tbc1d2b	TBC1 domain family, member 2B	67016	2.21942	6.94961	15.5377	1.19481e-10	1.90797e-09
Nr4a2	nuclear receptor subfamily 4, group A, member 2	18227	2.21799	4.7249	7.83241	1.12296e-06	4.41375e-06
Dennd5b	DENN/MADD domain containing 5B	320560	2.21776	7.81292	11.5167	7.63772e-09	5.76793e-08
Mcf2l	mcf.2 transforming sequence-like	17207	-2.21696	5.96357	-14.6015	2.87197e-10	3.85963e-09
Rabggta	Rab geranylgeranyl transferase, a subunit	56187	-2.21679	7.07438	-12.5611	2.33344e-09	2.14613e-08
Slitrk4	SLIT and NTRK-like family, member 4	245446	2.2167	5.11012	9.76686	6.86265e-08	3.80789e-07
Tex21	testis expressed gene 21	80384	-2.21668	3.98919	-20.6589	2.00413e-12	7.88301e-11
Arfgap3	ADP-ribosylation factor GTPase activating protein 3	66251	2.21587	8.21387	12.6534	2.10955e-09	1.98202e-08
Mep1b	meprin 1 beta	17288	-2.21474	3.33032	-19.4609	4.75952e-12	1.47876e-10
Ms4a6b	membrane-spanning 4-domains, subfamily A, member 6B	69774	2.21398	5.71192	8.00538	8.59086e-07	3.4893e-06
Gab1	growth factor receptor bound protein 2-associated protein 1	14388	-2.21374	5.77639	-10.3068	3.38076e-08	2.0618e-07
Trim71	tripartite motif-containing 71	636931	-2.21146	7.91866	-13.8628	5.94472e-10	7.04559e-09
Rcor3	REST corepressor 3	214742	2.20981	7.24422	10.7325	1.97339e-08	1.29889e-07
Dennd2c	DENN/MADD domain containing 2C	329727	-2.20738	7.21374	-9.34771	1.21354e-07	6.26827e-07
Rcc2	regulator of chromosome condensation 2	108911	-2.20724	9.51615	-15.426	1.32332e-10	2.06406e-09
Pik3r3	phosphatidylinositol 3 kinase, regulatory subunit, polypeptide 3 (p55)	18710	2.20545	7.48606	9.5859	8.75779e-08	4.7104e-07
Stard8	START domain containing 8	236920	2.20395	8.43507	9.78132	6.7312e-08	3.74374e-07
Ctdspl	CTD (carboxy-terminal domain, RNA polymerase II, polypeptide A) small phosphatase-like	69274	2.20211	7.37451	18.2805	1.17313e-11	2.94041e-10
Acvr1	activin A receptor, type 1	11477	2.20206	8.56957	26.2079	6.20865e-14	5.5238e-12
Syce3	synaptonemal complex central element protein 3	75459	-2.20045	4.46734	-17.6028	2.01791e-11	4.55807e-10
Snhg1	small nucleolar RNA host gene 1	83673	-2.1994	8.39975	-15.2641	1.53635e-10	2.33099e-09
Ror2	receptor tyrosine kinase-like orphan receptor 2	26564	2.19751	7.78583	15.8102	9.33815e-11	1.56576e-09
Sspn	sarcospan	16651	2.19736	5.03224	13.1836	1.19615e-09	1.24504e-08
Ptpn13	protein tyrosine phosphatase, non-receptor type 13	19249	2.19611	9.38877	19.9595	3.30116e-12	1.12228e-10
Tmem88	transmembrane protein 88	67020	2.19574	9.1322	10.0832	4.51684e-08	2.64134e-07
Pla2g5	phospholipase A2, group V	18784	-2.19566	3.36621	-9.47018	1.02539e-07	5.41405e-07
Per2	period circadian clock 2	18627	2.19486	5.49701	15.509	1.22653e-10	1.94556e-09
Zeb1	zinc finger E-box binding homeobox 1	21417	2.19459	8.91168	14.5867	2.91333e-10	3.8979e-09
Ppp3ca	protein phosphatase 3, catalytic subunit, alpha isoform	19055	2.1928	9.157	21.8941	8.61737e-13	3.95447e-11
Tgfbr1	transforming growth factor, beta receptor I	21812	2.19228	10.5015	20.9684	1.61495e-12	6.60633e-11
Plcg2	phospholipase C, gamma 2	234779	-2.19106	7.49204	-16.269	6.21905e-11	1.1336e-09
1700024J04Rik	RIKEN cDNA 1700024J04 gene	71848	-2.19073	3.36843	-7.31497	2.55999e-06	9.16655e-06
Rangrf	RAN guanine nucleotide release factor	57785	-2.19036	8.17628	-12.3468	2.95588e-09	2.62002e-08
Arsb	arylsulfatase B	11881	2.19005	6.46151	10.927	1.55169e-08	1.05752e-07
Irf2	interferon regulatory factor 2	16363	2.18907	4.85041	15.763	9.74269e-11	1.61532e-09
Elovl1	elongation of very long chain fatty acids (FEN1/Elo2, SUR4/Elo3, yeast)-like 1	54325	2.18796	9.45539	14.1182	4.60538e-10	5.70373e-09
Selm	selenoprotein M	114679	2.18792	8.22048	17.1136	3.02103e-11	6.28794e-10
Rarres2	retinoic acid receptor responder (tazarotene induced) 2	71660	2.18777	6.31636	8.8498	2.44808e-07	1.15119e-06
1700052K11Rik	RIKEN cDNA 1700052K11 gene	73431	2.18734	6.31983	16.8914	3.64137e-11	7.32108e-10
Katnal1	katanin p60 subunit A-like 1	231912	2.18518	6.5771	11.3362	9.45829e-09	6.9475e-08
Aspg	asparaginase	104816	-2.18507	5.5565	-14.8363	2.29445e-10	3.22493e-09
Phc2	polyhomeotic-like 2 (Drosophila)	54383	2.18398	8.90113	18.6287	8.94128e-12	2.38407e-10
Vwa5a	von Willebrand factor A domain containing 5A	67776	2.18352	9.21774	11.163	1.16427e-08	8.30936e-08
Hoxb3	homeobox B3	15410	2.18309	6.5259	7.53367	1.79948e-06	6.6983e-06
Msl3	male-specific lethal 3 homolog (Drosophila)	17692	2.18137	8.38946	19.1945	5.80823e-12	1.71668e-10
Dgkk	diacylglycerol kinase kappa	331374	2.18018	6.29915	12.2938	3.13562e-09	2.75137e-08
Cldn13	claudin 13	57255	2.17966	4.61774	12.0844	3.96705e-09	3.32903e-08
A830080D01Rik	RIKEN cDNA A830080D01 gene	382252	-2.17961	8.52941	-18.6272	8.95139e-12	2.38433e-10
Rnd3	Rho family GTPase 3	74194	2.17872	10.2378	17.9611	1.51124e-11	3.57409e-10
Klk8	kallikrein related-peptidase 8	259277	-2.17856	6.64919	-15.4909	1.24698e-10	1.96965e-09
Panct2	pluripotency-associated noncoding transcript 2	329217	-2.17628	4.43231	-14.9342	2.09139e-10	3.00905e-09
Tm9sf3	transmembrane 9 superfamily member 3	107358	2.17522	8.14622	15.1297	1.74068e-10	2.58872e-09
Scd2	stearoyl-Coenzyme A desaturase 2	20250	2.17491	6.2756	8.10712	7.35138e-07	3.03776e-06
Terf1	telomeric repeat binding factor 1	21749	-2.17383	7.26246	-14.7301	2.53873e-10	3.5041e-09
Ube2e2	ubiquitin-conjugating enzyme E2E 2	218793	2.17316	8.44006	14.5169	3.11646e-10	4.10874e-09
Kdelc2	KDEL (Lys-Asp-Glu-Leu) containing 2	68304	2.17309	8.97224	20.7998	1.81577e-12	7.27339e-11
Sgpp1	sphingosine-1-phosphate phosphatase 1	81535	2.17108	5.75175	7.32812	2.50588e-06	8.99498e-06
Chchd4	coiled-coil-helix-coiled-coil-helix domain containing 4	72170	-2.17058	9.31507	-22.1232	7.40491e-13	3.50888e-11
Mdk	midkine	17242	2.17008	10.3914	14.652	2.736e-10	3.71383e-09
Tspan8	tetraspanin 8	216350	2.16993	7.16279	9.35372	1.20351e-07	6.22509e-07
Rnf138	ring finger protein 138	56515	-2.16982	6.71629	-13.2745	1.08739e-09	1.15434e-08
Kdm4c	lysine (K)-specific demethylase 4C	76804	-2.16977	7.36743	-19.5923	4.31864e-12	1.37928e-10
Rest	RE1-silencing transcription factor	19712	-2.16782	4.67687	-16.1973	6.62271e-11	1.19059e-09
Rhob	ras homolog family member B	11852	2.1668	8.41315	12.7914	1.8165e-09	1.75329e-08
Krt7	keratin 7	110310	2.16667	8.24727	10.9034	1.59737e-08	1.08526e-07
Arhgap30	Rho GTPase activating protein 30	226652	-2.16655	5.71394	-9.03263	1.88593e-07	9.19988e-07
3110027N22Rik	RIKEN cDNA 3110027N22 gene	73168	2.16593	5.26953	12.8012	1.79744e-09	1.74132e-08
Uchl1	ubiquitin carboxy-terminal hydrolase L1	22223	-2.16376	5.97304	-7.70752	1.36574e-06	5.24268e-06
Rbp7	retinol binding protein 7, cellular	63954	-2.16243	3.53843	-11.1873	1.13059e-08	8.09548e-08
F2r	coagulation factor II (thrombin) receptor	14062	2.16155	11.3328	10.9145	1.57561e-08	1.07242e-07
B3gnt5	UDP-GlcNAc:betaGal beta-1,3-N-acetylglucosaminyltransferase 5	108105	2.16123	5.9221	15.1195	1.7574e-10	2.60887e-09
Sdk2	sidekick cell adhesion molecule 2	237979	2.1611	7.78285	10.9394	1.52831e-08	1.04539e-07
Zfp141	zinc finger protein 141	434178	-2.16076	6.51429	-6.89033	5.16848e-06	1.72044e-05
Tsc22d3	TSC22 domain family, member 3	14605	2.15941	7.58343	14.9649	2.0317e-10	2.93934e-09
Dsel	dermatan sulfate epimerase-like	319901	2.15884	8.32133	16.4409	5.35467e-11	1.00403e-09
Spin4	spindlin family, member 4	270624	2.15869	8.06712	15.068	1.84412e-10	2.70688e-09
Tmc7	transmembrane channel-like gene family 7	209760	2.15829	7.70837	12.2266	3.38006e-09	2.92562e-08
Gpt2	glutamic pyruvate transaminase (alanine aminotransferase) 2	108682	-2.15802	6.49583	-11.4144	8.61878e-09	6.40095e-08
Fbxl7	F-box and leucine-rich repeat protein 7	448987	2.15676	6.04622	5.93362	2.75333e-05	7.66812e-05
Sri	sorcin	109552	2.15667	7.16655	12.3461	2.95806e-09	2.62107e-08
Stk26	serine/threonine kinase 26	70415	2.1563	10.0733	8.75884	2.79128e-07	1.28813e-06
Akap1	A kinase (PRKA) anchor protein 1	11640	-2.15255	5.81833	-11.1413	1.19515e-08	8.48345e-08
Rsad2	radical S-adenosyl methionine domain containing 2	58185	2.15095	4.79452	8.96259	2.08323e-07	1.00149e-06
9530025L08Rik	RIKEN cDNA 9530025L08 gene	77439	-2.15027	4.5005	-9.93651	5.47685e-08	3.13338e-07
Socs5	suppressor of cytokine signaling 5	56468	2.14954	7.19434	11.5622	7.24018e-09	5.51489e-08
Ubash3b	ubiquitin associated and SH3 domain containing, B	72828	2.14857	6.11275	15.4557	1.28779e-10	2.01947e-09
Sdc1	syndecan 1	20969	2.14776	9.20552	9.4852	1.00454e-07	5.31468e-07
Cass4	Cas scaffolding protein family member 4	320664	-2.14706	4.27675	-12.2754	3.2007e-09	2.79628e-08
Akap13	A kinase (PRKA) anchor protein 13	75547	2.14684	7.03002	7.26527	2.77597e-06	9.84825e-06
Hsd3b1	hydroxy-delta-5-steroid dehydrogenase, 3 beta- and steroid delta-isomerase 1	15492	2.14672	4.37351	10.628	2.2486e-08	1.45155e-07
Aqp8	aquaporin 8	11833	2.14612	4.27887	7.12931	3.47019e-06	1.20257e-05
Tek	endothelial-specific receptor tyrosine kinase	21687	2.14605	6.49761	10.3268	3.29499e-08	2.01466e-07
D430019H16Rik	RIKEN cDNA D430019H16 gene	268595	2.14423	6.50481	10.9623	1.48597e-08	1.0199e-07
Mecp2	methyl CpG binding protein 2	17257	2.14411	6.22872	11.2024	1.11027e-08	7.96965e-08
Dram2	DNA-damage regulated autophagy modulator 2	67171	2.14313	7.52006	14.0704	4.82948e-10	5.93352e-09
Efhc2	EF-hand domain (C-terminal) containing 2	74405	-2.14303	4.03554	-12.8606	1.68611e-09	1.64935e-08
Ror1	receptor tyrosine kinase-like orphan receptor 1	26563	2.14251	7.00353	7.22083	2.98524e-06	1.05193e-05
Tbrg4	transforming growth factor beta regulated gene 4	21379	-2.14227	8.19143	-18.0689	1.38681e-11	3.33798e-10
Ddx27	DEAD (Asp-Glu-Ala-Asp) box polypeptide 27	228889	-2.1419	4.19337	-8.14635	6.92509e-07	2.88118e-06
Dkc1	dyskeratosis congenita 1, dyskerin	245474	-2.14175	9.87876	-16.621	4.58455e-11	8.86521e-10
Wnt11	wingless-type MMTV integration site family, member 11	22411	2.14023	6.33807	10.3651	3.13762e-08	1.92874e-07
Tmem164	transmembrane protein 164	209497	2.14005	8.49065	14.0403	4.97617e-10	6.07098e-09
Rhoc	ras homolog family member C	11853	2.13626	7.65079	15.141	1.7224e-10	2.56712e-09
Apobec2	apolipoprotein B mRNA editing enzyme, catalytic polypeptide 2	11811	-2.13626	5.53933	-6.24645	1.5714e-05	4.65442e-05
Inadl	InaD-like (Drosophila)	12695	2.1344	6.6799	12.3196	3.04683e-09	2.68699e-08
Car4	carbonic anhydrase 4	12351	2.13413	7.43459	6.34607	1.31813e-05	3.97123e-05
Hipk3	homeodomain interacting protein kinase 3	15259	2.13303	9.82742	19.5148	4.57304e-12	1.43825e-10
4933406J08Rik	RIKEN cDNA 4933406J08 gene	74401	-2.13291	4.01937	-16.968	3.41364e-11	6.94328e-10
Snx5	sorting nexin 5	69178	-2.13216	5.32085	-15.9952	7.91683e-11	1.37504e-09
Bag2	BCL2-associated athanogene 2	213539	2.13116	7.51852	17.4074	2.36795e-11	5.20055e-10
Rps6kl1	ribosomal protein S6 kinase-like 1	238323	-2.13045	4.17021	-16.1598	6.84476e-11	1.22461e-09
Mthfd1l	methylenetetrahydrofolate dehydrogenase (NADP+ dependent) 1-like	270685	-2.1303	8.92188	-15.4462	1.29911e-10	2.03478e-09
Kdelr2	KDEL (Lys-Asp-Glu-Leu) endoplasmic reticulum protein retention receptor 2	66913	2.12907	11.4926	20.4909	2.25608e-12	8.54013e-11
Cacna1a	calcium channel, voltage-dependent, P/Q type, alpha 1A subunit	12286	-2.12893	5.47644	-21.2667	1.31537e-12	5.5945e-11
Gypc	glycophorin C	71683	2.12887	5.51426	7.8266	1.13317e-06	4.44917e-06
Apbb1	amyloid beta (A4) precursor protein-binding, family B, member 1	11785	2.12868	7.08711	21.7037	9.78526e-13	4.41841e-11
Tmem238	transmembrane protein 238	664968	-2.12836	6.42415	-14.8126	2.34667e-10	3.29125e-09
Sptbn1	spectrin beta, non-erythrocytic 1	20742	2.12831	8.18224	12.8648	1.67852e-09	1.64478e-08
Cnot6l	CCR4-NOT transcription complex, subunit 6-like	231464	2.12815	6.95304	14.7411	2.51216e-10	3.47674e-09
Kank3	KN motif and ankyrin repeat domains 3	80880	-2.12625	5.93258	-11.3697	9.08844e-09	6.70785e-08
Bex2	brain expressed X-linked 2	12069	2.12624	10.3074	22.2992	6.59756e-13	3.25063e-11
Ralb	v-ral simian leukemia viral oncogene B	64143	2.12606	9.61533	18.593	9.19162e-12	2.43099e-10
Clic1	chloride intracellular channel 1	114584	2.12301	10.5428	15.1653	1.68398e-10	2.51846e-09
Prrg4	proline rich Gla (G-carboxyglutamic acid) 4 (transmembrane)	228413	-2.12264	5.87442	-12.9249	1.57381e-09	1.56008e-08
Zc4h2	zinc finger, C4H2 domain containing	245522	2.12255	8.17779	16.1628	6.82661e-11	1.2222e-09
Efcab10	EF-hand calcium binding domain 10	75040	-2.1193	4.45896	-16.006	7.84154e-11	1.36286e-09
Gpr153	G protein-coupled receptor 153	100129	2.11902	6.94432	11.4352	8.40887e-09	6.26283e-08
Zfp319	zinc finger protein 319	79233	2.11812	4.60985	22.0591	7.72459e-13	3.62751e-11
Arl15	ADP-ribosylation factor-like 15	218639	-2.1178	5.34912	-13.1602	1.22591e-09	1.26843e-08
Rhou	ras homolog family member U	69581	2.11712	9.1263	15.1685	1.67892e-10	2.51233e-09
Epm2aip1	EPM2A (laforin) interacting protein 1	77781	2.11541	8.53288	19.7967	3.7165e-12	1.2205e-10
Sox9	SRY (sex determining region Y)-box 9	20682	2.11348	5.06704	11.5388	7.44214e-09	5.64571e-08
Prrx1	paired related homeobox 1	18933	2.11228	5.62888	7.93845	9.52479e-07	3.81765e-06
Bmp1	bone morphogenetic protein 1	12153	2.11188	7.39418	16.9437	3.48424e-11	7.05943e-10
Slc27a3	solute carrier family 27 (fatty acid transporter), member 3	26568	2.1118	6.26161	10.2592	3.5947e-08	2.17201e-07
Commd3	COMM domain containing 3	12238	2.11175	9.69275	14.3281	3.74527e-10	4.79288e-09
Pif1	PIF1 5'-to-3' DNA helicase	208084	-2.10889	6.09199	-13.5799	7.92529e-10	8.90472e-09
Zfp566	zinc finger protein 566	72556	-2.10766	7.20563	-10.5782	2.39401e-08	1.53331e-07
Snrk	SNF related kinase	20623	2.10702	6.89821	12.4215	2.72107e-09	2.44571e-08
Kdm3b	KDM3B lysine (K)-specific demethylase 3B	277250	-2.10626	5.94715	-14.2161	4.18055e-10	5.26483e-09
Sesn3	sestrin 3	75747	2.1059	9.25169	17.2642	2.66528e-11	5.73321e-10
Cd53	CD53 antigen	12508	2.10528	6.85081	8.63304	3.35187e-07	1.51164e-06
Ptpn9	protein tyrosine phosphatase, non-receptor type 9	56294	2.1052	8.03536	16.3085	6.00841e-11	1.10057e-09
Mcm10	minichromosome maintenance 10 replication initiation factor	70024	-2.10311	8.4496	-18.735	8.2377e-12	2.24218e-10
Prkcdbp	protein kinase C, delta binding protein	109042	2.10222	5.75836	8.78835	2.67469e-07	1.242e-06
Wdr74	WD repeat domain 74	107071	-2.1002	9.29354	-24.4569	1.7115e-13	1.19922e-11
Upk1b	uroplakin 1B	22268	2.09912	6.05199	12.6657	2.08147e-09	1.96057e-08
Metrnl	meteorin, glial cell differentiation regulator-like	210029	2.09893	5.84525	10.3639	3.14207e-08	1.93018e-07
A830021K08Rik	RIKEN cDNA A830021K08 gene	320427	-2.09861	4.07397	-16.6162	4.6036e-11	8.87462e-10
Anxa1	annexin A1	16952	2.09721	9.34396	9.2274	1.43421e-07	7.26184e-07
Nap1l2	nucleosome assembly protein 1-like 2	17954	2.09699	6.96507	10.934	1.53837e-08	1.0509e-07
Kif5a	kinesin family member 5A	16572	-2.09648	4.33669	-9.26826	1.35487e-07	6.91094e-07
Gata4	GATA binding protein 4	14463	2.09647	5.82197	9.31577	1.26839e-07	6.52067e-07
Mthfd1	methylenetetrahydrofolate dehydrogenase (NADP+ dependent), methenyltetrahydrofolate cyclohydrolase, formyltetrahydrofolate synthase	108156	-2.09645	9.41621	-17.2054	2.79855e-11	5.94653e-10
Cyp3a13	cytochrome P450, family 3, subfamily a, polypeptide 13	13113	2.09635	4.57721	9.07016	1.78842e-07	8.78988e-07
Chd3os	chromodomain helicase DNA binding protein 3, opposite strand	80515	2.09458	6.27437	10.2652	3.56691e-08	2.15722e-07
Rap2c	RAP2C, member of RAS oncogene family	72065	2.09438	9.97178	17.9298	1.54965e-11	3.64517e-10
Prodh	proline dehydrogenase	19125	-2.0906	6.23447	-15.6377	1.09099e-10	1.76989e-09
Smpd4	sphingomyelin phosphodiesterase 4	77626	-2.08876	5.59025	-7.71993	1.33932e-06	5.14731e-06
Tmem246	transmembrane protein 246	67063	2.08814	7.41413	12.2132	3.43133e-09	2.95828e-08
Eif5	eukaryotic translation initiation factor 5	217869	-2.08809	7.96866	-10.9377	1.53145e-08	1.04692e-07
Nipsnap1	nipsnap homolog 1 (C. elegans)	18082	-2.08677	8.96462	-21.1469	1.42786e-12	5.91896e-11
Pigc	phosphatidylinositol glycan anchor biosynthesis, class C	67292	2.08512	8.11471	17.5391	2.12561e-11	4.75618e-10
Pamr1	peptidase domain containing associated with muscle regeneration 1	210622	2.08509	5.36498	6.93359	4.80611e-06	1.6113e-05
Zhx1	zinc fingers and homeoboxes 1	22770	2.08423	8.39229	13.446	9.09695e-10	9.94354e-09
Gm2590	predicted gene 2590	100040086	2.08351	5.9088	6.71531	6.9533e-06	2.2418e-05
Usp46	ubiquitin specific peptidase 46	69727	2.08328	8.94539	17.5353	2.13227e-11	4.76322e-10
Fam98c	family with sequence similarity 98, member C	73833	-2.08283	6.31849	-13.4906	8.68765e-10	9.5883e-09
Bop1	block of proliferation 1	12181	-2.08252	7.99373	-14.3983	3.49692e-10	4.51699e-09
Fhit	fragile histidine triad gene	14198	2.08215	5.46998	7.97112	9.05622e-07	3.65392e-06
Tpd52	tumor protein D52	21985	-2.08127	5.01523	-13.4271	9.27715e-10	1.01109e-08
Gpd2	glycerol phosphate dehydrogenase 2, mitochondrial	14571	-2.08017	8.24835	-19.6206	4.22925e-12	1.35736e-10
Pex2	peroxisomal biogenesis factor 2	19302	2.07941	9.09007	17.9341	1.54428e-11	3.63581e-10
Umad1	UMAP1-MVP12 associated (UMA) domain containing 1	100036521	2.07937	7.50689	13.4991	8.612e-10	9.51284e-09
Dpp4	dipeptidylpeptidase 4	13482	2.0774	4.33673	11.2516	1.04653e-08	7.57445e-08
Prokr1	prokineticin receptor 1	58182	2.07674	4.40265	12.7755	1.84795e-09	1.77665e-08
Psrc1	proline/serine-rich coiled-coil 1	56742	-2.07653	4.63785	-8.95164	2.11598e-07	1.01388e-06
Napsa	napsin A aspartic peptidase	16541	-2.07582	5.13828	-12.3184	3.05086e-09	2.68782e-08
Slc7a5	solute carrier family 7 (cationic amino acid transporter, y+ system), member 5	20539	-2.07512	8.46122	-17.7299	1.8202e-11	4.16908e-10
Samd9l	sterile alpha motif domain containing 9-like	209086	2.07507	6.13276	9.61173	8.45643e-08	4.56448e-07
Dixdc1	DIX domain containing 1	330938	2.07461	7.45185	9.87669	5.92825e-08	3.35857e-07
Col12a1	collagen, type XII, alpha 1	12816	2.07412	5.54942	8.03964	8.15063e-07	3.33067e-06
Lgals3bp	lectin, galactoside-binding, soluble, 3 binding protein	19039	2.07402	6.18222	9.59032	8.70545e-08	4.68676e-07
Uvssa	UV stimulated scaffold protein A	71101	2.07335	7.83382	15.1241	1.74987e-10	2.59917e-09
Pknox2	Pbx/knotted 1 homeobox 2	208076	2.07266	6.6836	9.52427	9.52358e-08	5.07143e-07
Mrps18b	mitochondrial ribosomal protein S18B	66973	-2.07128	8.93309	-18.6222	8.98616e-12	2.39057e-10
Ptpn3	protein tyrosine phosphatase, non-receptor type 3	545622	-2.07067	7.23946	-15.0906	1.80556e-10	2.66757e-09
Lbp	lipopolysaccharide binding protein	16803	2.07056	6.16985	10.1266	4.26841e-08	2.51518e-07
Plin2	perilipin 2	11520	2.06946	10.4571	11.3529	9.27273e-09	6.8266e-08
9530068E07Rik	RIKEN cDNA 9530068E07 gene	213673	2.0694	9.8772	17.1142	3.01961e-11	6.28794e-10
Capg	capping protein (actin filament), gelsolin-like	12332	-2.06813	6.5437	-13.1427	1.24883e-09	1.28757e-08
Lyar	Ly1 antibody reactive clone	17089	-2.06774	9.63169	-18.8136	7.75538e-12	2.15806e-10
Ankrd33b	ankyrin repeat domain 33B	67434	-2.06718	4.87635	-13.8766	5.86271e-10	6.95785e-09
P3h3	prolyl 3-hydroxylase 3	14789	2.06688	5.83857	11.5223	7.58754e-09	5.74269e-08
Cyb5r1	cytochrome b5 reductase 1	72017	-2.06637	8.34461	-10.6711	2.13055e-08	1.38629e-07
Fam57b	family with sequence similarity 57, member B	68952	-2.06604	4.51857	-7.68551	1.41398e-06	5.4088e-06
Prdm5	PR domain containing 5	70779	-2.06582	8.0811	-13.8359	6.10856e-10	7.21144e-09
Zcchc11	zinc finger, CCHC domain containing 11	230594	2.06576	6.15351	6.88245	5.2375e-06	1.74031e-05
Sh3bgr	SH3-binding domain glutamic acid-rich protein	50795	2.06555	6.20685	6.47128	1.0589e-05	3.26932e-05
Thsd4	thrombospondin, type I, domain containing 4	207596	2.0655	5.09554	13.0371	1.3964e-09	1.4108e-08
Ticrr	TOPBP1-interacting checkpoint and replication regulator	77011	-2.06486	6.92862	-15.1475	1.71212e-10	2.5553e-09
Ctsb	cathepsin B	13030	2.0641	7.16123	9.97519	5.20441e-08	2.99586e-07
Nolc1	nucleolar and coiled-body phosphoprotein 1	70769	-2.0639	8.13823	-14.5243	3.09408e-10	4.08491e-09
Pfkfb3	6-phosphofructo-2-kinase/fructose-2,6-biphosphatase 3	170768	2.06369	6.32045	9.90791	5.688e-08	3.24212e-07
Ltbp4	latent transforming growth factor beta binding protein 4	108075	-2.06266	6.21801	-15.3277	1.44857e-10	2.22361e-09
Trib3	tribbles pseudokinase 3	228775	-2.06197	7.64537	-10.2393	3.68785e-08	2.21958e-07
Cyp26a1	cytochrome P450, family 26, subfamily a, polypeptide 1	13082	2.06054	6.99032	12.348	2.95192e-09	2.6174e-08
Ceacam1	carcinoembryonic antigen-related cell adhesion molecule 1	26365	-2.06029	5.46022	-7.515	1.85399e-06	6.87576e-06
Sc5d	sterol-C5-desaturase	235293	2.06021	7.3355	16.6611	4.42977e-11	8.59744e-10
Itm2b	integral membrane protein 2B	16432	2.05687	11.4598	19.4972	4.63312e-12	1.4531e-10
Anln	anillin, actin binding protein	68743	-2.05629	5.99202	-12.5451	2.37474e-09	2.17951e-08
Zfp629	zinc finger protein 629	320683	2.05476	7.116	11.5173	7.63242e-09	5.76665e-08
B230114P17Rik	RIKEN cDNA B230114P17 gene	402735	2.05412	5.12915	8.18689	6.51182e-07	2.7244e-06
Rarg	retinoic acid receptor, gamma	19411	-2.05398	7.04893	-15.4811	1.25817e-10	1.98253e-09
Il17rd	interleukin 17 receptor D	171463	-2.05354	8.21917	-13.4782	8.79927e-10	9.69105e-09
Slc16a10	solute carrier family 16 (monocarboxylic acid transporters), member 10	72472	2.05272	6.3586	9.02178	1.91516e-07	9.33039e-07
Trim6	tripartite motif-containing 6	94088	-2.05181	4.79595	-14.1257	4.57128e-10	5.66908e-09
Tcfl5	transcription factor-like 5 (basic helix-loop-helix)	277353	-2.05165	8.57492	-14.0779	4.79364e-10	5.90057e-09
Nefl	neurofilament, light polypeptide	18039	-2.05148	7.86213	-6.45091	1.09713e-05	3.37303e-05
Hook1	hook microtubule tethering protein 1	77963	-2.0513	9.23184	-14.167	4.38846e-10	5.47691e-09
Dnah8	dynein, axonemal, heavy chain 8	13417	-2.05085	4.1097	-13.3679	9.8648e-10	1.06493e-08
Kcnd3	potassium voltage-gated channel, Shal-related family, member 3	56543	2.04981	5.95363	10.3078	3.37675e-08	2.05983e-07
Fxyd3	FXYD domain-containing ion transport regulator 3	17178	2.04824	6.71976	8.39718	4.74759e-07	2.05976e-06
Hnf4a	hepatic nuclear factor 4, alpha	15378	2.04802	4.6308	7.64323	1.51169e-06	5.73229e-06
Zfp961	zinc finger protein 961	234413	-2.0469	7.05799	-14.0058	5.15062e-10	6.26044e-09
Gfpt2	glutamine fructose-6-phosphate transaminase 2	14584	-2.04292	6.57021	-16.3685	5.70227e-11	1.05261e-09
Hsbp1	heat shock factor binding protein 1	68196	2.04207	9.47473	14.9679	2.02585e-10	2.93249e-09
Enho	energy homeostasis associated	69638	2.04041	6.51608	17.2867	2.61594e-11	5.67374e-10
Zswim8	zinc finger SWIM-type containing 8	268721	2.03974	7.16016	11.0623	1.31524e-08	9.19369e-08
Ngly1	N-glycanase 1	59007	2.03906	7.94348	13.7717	6.51806e-10	7.6011e-09
Msh2	mutS homolog 2	17685	-2.03888	9.53955	-18.7492	8.1481e-12	2.23407e-10
Acer2	alkaline ceramidase 2	230379	2.03858	6.14389	12.9901	1.46792e-09	1.47344e-08
Rictor	RPTOR independent companion of MTOR, complex 2	78757	-2.03732	5.40059	-8.01181	8.5064e-07	3.45929e-06
Lrrc8c	leucine rich repeat containing 8 family, member C	100604	2.03726	7.55402	12.3873	2.82601e-09	2.522e-08
Cplx2	complexin 2	12890	2.03661	7.08529	11.6604	6.45542e-09	4.99865e-08
Surf4	surfeit gene 4	20932	2.03617	8.78602	7.4428	2.08173e-06	7.62098e-06
Trp53	transformation related protein 53	22059	-2.03538	7.06186	-11.7339	5.92645e-09	4.6594e-08
Rfx2	regulatory factor X, 2 (influences HLA class II expression)	19725	-2.03526	4.97677	-10.2782	3.50739e-08	2.12614e-07
Abcc1	ATP-binding cassette, sub-family C (CFTR/MRP), member 1	17250	-2.03431	8.21814	-18.7361	8.23026e-12	2.24218e-10
Pgm5	phosphoglucomutase 5	226041	2.03344	5.55161	8.43517	4.48676e-07	1.96239e-06
Kirrel	kin of IRRE like (Drosophila)	170643	2.03341	7.68141	18.029	1.43153e-11	3.42271e-10
Fam57a	family with sequence similarity 57, member A	116972	2.03139	7.62618	16.3859	5.61674e-11	1.03975e-09
Fanci	Fanconi anemia, complementation group I	208836	-2.03109	7.40558	-19.6498	4.13941e-12	1.33015e-10
Ryr1	ryanodine receptor 1, skeletal muscle	20190	-2.03046	4.29897	-15.4717	1.26912e-10	1.99699e-09
Gucd1	guanylyl cyclase domain containing 1	68778	2.03016	7.484	21.1768	1.39891e-12	5.86397e-11
Ankrd17	ankyrin repeat domain 17	81702	-2.0297	5.15368	-10.658	2.16577e-08	1.40606e-07
Ppfibp1	PTPRF interacting protein, binding protein 1 (liprin beta 1)	67533	2.02965	8.36306	12.4539	2.62538e-09	2.37209e-08
Flywch2	FLYWCH family member 2	76917	-2.0294	6.31044	-8.76597	2.76263e-07	1.27694e-06
Sod2	superoxide dismutase 2, mitochondrial	20656	-2.02757	9.76422	-18.7366	8.22771e-12	2.24218e-10
Snx9	sorting nexin 9	66616	2.02736	7.97884	19.5447	4.47302e-12	1.41819e-10
Sigirr	single immunoglobulin and toll-interleukin 1 receptor (TIR) domain	24058	-2.02664	6.315	-17.6613	1.92422e-11	4.37288e-10
Tcn2	transcobalamin 2	21452	2.02598	8.46186	11.5187	7.62034e-09	5.75918e-08
Grhl2	grainyhead-like 2 (Drosophila)	252973	-2.0256	7.76536	-14.5789	2.93534e-10	3.91533e-09
Hoxc10	homeobox C10	209448	2.02545	3.99487	10.2408	3.68105e-08	2.21753e-07
Spg20	spastic paraplegia 20, spartin (Troyer syndrome) homolog (human)	229285	2.025	8.58072	20.3734	2.45215e-12	9.07226e-11
Bcat2	branched chain aminotransferase 2, mitochondrial	12036	-2.0245	6.88255	-13.4245	9.3018e-10	1.01336e-08
Nmnat2	nicotinamide nucleotide adenylyltransferase 2	226518	-2.02412	5.4245	-12.4547	2.62299e-09	2.37165e-08
Aunip	aurora kinase A and ninein interacting protein	69885	-2.02375	6.90613	-15.6015	1.12743e-10	1.81478e-09
2900018N21Rik	RIKEN cDNA 2900018N21 gene	72864	2.02374	5.8399	8.71858	2.95905e-07	1.35575e-06
Zfp599	zinc finger protein 599	235048	-2.02341	5.10255	-10.5712	2.4151e-08	1.54529e-07
Rai1	retinoic acid induced 1	19377	2.01857	8.22632	15.638	1.0907e-10	1.76989e-09
Dnd1	DND microRNA-mediated repression inhibitor 1	213236	-2.01745	5.28651	-12.7617	1.87572e-09	1.79761e-08
B4galt4	UDP-Gal:betaGlcNAc beta 1,4-galactosyltransferase, polypeptide 4	56375	2.01593	5.47502	11.8652	5.09344e-09	4.09431e-08
Mthfd2l	methylenetetrahydrofolate dehydrogenase (NADP+ dependent) 2-like	665563	2.01578	6.75901	12.9499	1.53222e-09	1.52563e-08
Rpusd2	RNA pseudouridylate synthase domain containing 2	271842	-2.01555	6.03796	-16.2578	6.28078e-11	1.14167e-09
Ak4	adenylate kinase 4	11639	-2.0155	6.91951	-11.9158	4.80634e-09	3.90797e-08
St3gal1	ST3 beta-galactoside alpha-2,3-sialyltransferase 1	20442	2.01457	5.37847	7.40304	2.21956e-06	8.07633e-06
Usp7	ubiquitin specific peptidase 7	252870	-2.01393	7.07869	-7.59404	1.63441e-06	6.1424e-06
Erg	avian erythroblastosis virus E-26 (v-ets) oncogene related	13876	2.01304	5.2358	8.84359	2.47002e-07	1.1591e-06
Ncoa3	nuclear receptor coactivator 3	17979	-2.01296	6.82129	-14.71	2.58789e-10	3.54962e-09
Dstyk	dual serine/threonine and tyrosine protein kinase	213452	2.01122	7.14705	10.0489	4.72421e-08	2.74969e-07
Mfap5	microfibrillar associated protein 5	50530	-2.01001	4.07723	-12.3606	2.91087e-09	2.58715e-08
Sh3kbp1	SH3-domain kinase binding protein 1	58194	2.00987	7.17828	11.8032	5.47059e-09	4.35078e-08
Slco3a1	solute carrier organic anion transporter family, member 3a1	108116	2.00964	6.14998	13.2885	1.0716e-09	1.14128e-08
Eed	embryonic ectoderm development	13626	-2.00836	10.5119	-22.8727	4.55553e-13	2.46916e-11
Serpine2	serine (or cysteine) peptidase inhibitor, clade E, member 2	20720	2.00808	10.271	16.7928	3.95896e-11	7.83453e-10
Avpi1	arginine vasopressin-induced 1	69534	-2.00798	8.41913	-18.681	8.58712e-12	2.31322e-10
Cst3	cystatin C	13010	2.00657	10.8692	18.0038	1.46062e-11	3.47006e-10
D030041H20Rik	RIKEN cDNA D030041H20 gene	320036	2.00609	5.20439	6.84522	5.57692e-06	1.8407e-05
Zfp110	zinc finger protein 110	65020	-2.00571	8.52546	-13.4435	9.12113e-10	9.96164e-09
Stox2	storkhead box 2	71069	2.0053	9.74947	10.0335	4.82019e-08	2.79933e-07
Ash2l	ash2 (absent, small, or homeotic)-like (Drosophila)	23808	-2.0052	9.78706	-14.7424	2.50895e-10	3.47414e-09
Serf2	small EDRK-rich factor 2	378702	2.00477	9.3672	18.4689	1.01224e-11	2.61781e-10
Sppl2a	signal peptide peptidase like 2A	66552	2.00401	8.00403	12.5261	2.42461e-09	2.21953e-08
Asz1	ankyrin repeat, SAM and basic leucine zipper domain containing 1	74068	2.00346	4.4711	12.3444	2.96367e-09	2.62515e-08
Acap1	ArfGAP with coiled-coil, ankyrin repeat and PH domains 1	216859	-2.00343	5.71366	-11.9629	4.55454e-09	3.73107e-08
Itprip	inositol 1,4,5-triphosphate receptor interacting protein	414801	2.00171	5.5239	16.0168	7.76622e-11	1.35518e-09
5430414B19Rik	RIKEN cDNA 5430414B19 gene	73846	2.00152	4.9504	9.9513	5.37092e-08	3.08492e-07
Snhg12	small nucleolar RNA host gene 12	100039864	-2.00134	8.77743	-16.8796	3.67799e-11	7.36932e-10
Zfp941	zinc finger protein 941	407812	-2.00124	5.27127	-10.9765	1.46042e-08	1.00395e-07
Fgfr3	fibroblast growth factor receptor 3	14184	2.00044	7.64752	12.2886	3.15383e-09	2.76364e-08

## Sheet: Day12
Symbol	Name	GeneID	logFC	AveExpr	t	P.Value	adj.P.Val
Col3a1	collagen, type III, alpha 1	12825	10.5281	9.99848	72.3353	1.74734e-20	1.5235e-16
Afp	alpha fetoprotein	11576	10.3857	8.38523	51.1732	3.06405e-18	8.01463e-15
Lum	lumican	17022	9.87497	9.73139	57.1192	5.94672e-19	2.59247e-15
Hbb-y	hemoglobin Y, beta-like embryonic chain	15135	9.8373	8.04401	22.2859	6.65516e-13	3.74011e-11
Col1a2	collagen, type I, alpha 2	12843	9.66821	8.83206	66.4593	6.1972e-20	3.86267e-16
Dcn	decorin	13179	9.16382	9.41608	55.9435	8.11058e-19	3.03069e-15
Postn	periostin, osteoblast specific factor	50706	9.02448	9.85063	65.6846	7.38362e-20	3.86267e-16
Cdh11	cadherin 11	12552	9.0207	10.0015	85.3232	1.47921e-21	3.86916e-17
Lyz1	lysozyme 1	17110	8.18771	7.25675	46.7856	1.16498e-17	1.97186e-14
Tdgf1	teratocarcinoma-derived growth factor 1	21667	-8.1455	7.37554	-13.8957	5.75113e-10	7.39952e-09
Nr0b1	nuclear receptor subfamily 0, group B, member 1	11614	-8.12631	4.91524	-35.2342	7.87161e-16	3.48979e-13
Col4a5	collagen, type IV, alpha 5	12830	8.0939	8.75446	40.6048	9.58775e-17	7.39697e-14
Col5a2	collagen, type V, alpha 2	12832	8.05075	8.82215	37.24	3.4636e-16	1.77642e-13
Nrp1	neuropilin 1	18186	8.00168	10.1096	44.009	2.89615e-17	3.53351e-14
Ttr	transthyretin	22139	7.94636	8.46964	25.0867	1.17928e-13	1.05278e-11
Hbb-bh1	hemoglobin Z, beta-like embryonic chain	15132	7.69245	8.25968	13.7878	6.4129e-10	8.04905e-09
Ogn	osteoglycin	18295	7.63692	6.6789	26.0929	6.62284e-14	6.92935e-12
Asb4	ankyrin repeat and SOCS box-containing 4	65255	7.58204	9.26594	39.0662	1.70189e-16	1.08112e-13
Igfbp5	insulin-like growth factor binding protein 5	16011	7.56291	8.44789	25.8081	7.7807e-14	7.79769e-12
Igf2	insulin-like growth factor 2	16002	7.46058	12.1162	43.4176	3.54195e-17	3.70587e-14
Plagl1	pleiomorphic adenoma gene-like 1	22634	7.44651	7.87791	19.848	3.58014e-12	1.35897e-10
Dppa2	developmental pluripotency associated 2	73703	-7.44192	5.39238	-13.7491	6.66948e-10	8.28459e-09
Maf	avian musculoaponeurotic fibrosarcoma oncogene homolog	17132	7.43719	8.19684	39.4013	1.49911e-16	9.85139e-14
Fgf4	fibroblast growth factor 4	14175	-7.38258	5.01232	-27.8549	2.53412e-14	3.5398e-12
C1qb	complement component 1, q subcomponent, beta polypeptide	12260	7.35237	5.97322	15.9954	7.91511e-11	1.50353e-09
Col1a1	collagen, type I, alpha 1	12842	7.32166	8.01923	20.9759	1.60666e-12	7.43812e-11
Epha3	Eph receptor A3	13837	7.29341	6.84405	38.397	2.19958e-16	1.3076e-13
Aplnr	apelin receptor	23796	7.20155	8.73967	30.5833	6.39041e-15	1.40465e-12
Ednrb	endothelin receptor type B	13618	7.15679	7.25997	49.148	5.59312e-18	1.32999e-14
Col6a3	collagen, type VI, alpha 3	12835	7.13665	8.59929	27.8675	2.51729e-14	3.5398e-12
Hand2	heart and neural crest derivatives expressed transcript 2	15111	7.06944	8.98169	36.0023	5.71799e-16	2.67081e-13
Ptn	pleiotrophin	19242	7.05386	9.17189	13.1831	1.19678e-09	1.34123e-08
Bnc1	basonuclin 1	12173	7.03725	8.00364	24.1968	2.00149e-13	1.5535e-11
Fbn2	fibrillin 2	14119	7.01143	8.67018	35.0297	8.58069e-16	3.66775e-13
A730054J21Rik	RIKEN cDNA A730054J21 gene	320862	7.0059	8.12642	44.7164	2.28438e-17	3.18989e-14
Zfp42	zinc finger protein 42	22702	-6.95595	6.61244	-15.4747	1.26556e-10	2.20102e-09
Tyrobp	TYRO protein tyrosine kinase binding protein	22177	6.95594	7.8508	28.1329	2.18938e-14	3.20259e-12
Dlk1	delta-like 1 homolog (Drosophila)	13386	6.91206	9.17329	27.5781	2.93525e-14	3.85816e-12
Wisp1	WNT1 inducible signaling pathway protein 1	22402	6.87764	7.62478	43.5036	3.43911e-17	3.70587e-14
Csf1r	colony stimulating factor 1 receptor	12978	6.85597	7.81566	25.8269	7.69803e-14	7.79006e-12
Rbms3	RNA binding motif, single stranded interacting protein	207181	6.84462	7.71046	29.3214	1.18996e-14	2.14391e-12
Pmp22	peripheral myelin protein 22	18858	6.82437	10.2255	34.0738	1.29271e-15	4.63059e-13
Gm7325	predicted gene 7325	653016	-6.79697	4.93851	-23.8189	2.51978e-13	1.80082e-11
Col6a1	collagen, type VI, alpha 1	12833	6.76905	7.14767	40.7177	9.20031e-17	7.39697e-14
Morc1	microrchidia 1	17450	-6.66148	5.26768	-20.7749	1.84765e-12	8.26829e-11
Dnmt3l	DNA (cytosine-5-)-methyltransferase 3-like	54427	-6.6457	5.72946	-29.6954	9.87077e-15	1.92679e-12
Smoc2	SPARC related modular calcium binding 2	64074	6.54154	7.30279	22.4784	5.87092e-13	3.41257e-11
Igfbp4	insulin-like growth factor binding protein 4	16010	6.47503	9.03736	41.0732	8.08537e-17	6.82223e-14
Ooep	oocyte expressed protein	67968	-6.45297	5.72512	-24.3301	1.84686e-13	1.47732e-11
Angpt1	angiopoietin 1	11600	6.45251	6.94485	37.7679	2.81082e-16	1.56431e-13
Esrrb	estrogen related receptor, beta	26380	-6.41872	5.16004	-32.9826	2.09279e-15	6.44013e-13
Zfp936	zinc finger protein 936	668620	-6.35123	4.53913	-27.102	3.79224e-14	4.59229e-12
Frem1	Fras1 related extracellular matrix protein 1	329872	6.34157	7.15796	48.1336	7.63115e-18	1.53545e-14
Mpeg1	macrophage expressed gene 1	17476	6.2813	6.94846	25.3356	1.02033e-13	9.49774e-12
Pdgfra	platelet derived growth factor receptor, alpha polypeptide	18595	6.26795	9.32125	29.3102	1.19666e-14	2.14391e-12
Islr	immunoglobulin superfamily containing leucine-rich repeat	26968	6.26505	6.73682	46.6766	1.20617e-17	1.97186e-14
Lox	lysyl oxidase	16948	6.24167	7.15802	23.4264	3.21245e-13	2.12797e-11
Eras	ES cell-expressed Ras	353283	-6.22061	6.41319	-15.1651	1.68422e-10	2.72432e-09
Tshz1	teashirt zinc finger family member 1	110796	6.20807	8.38289	38.234	2.34295e-16	1.36188e-13
Zfpm2	zinc finger protein, multitype 2	22762	6.17246	6.60305	34.2575	1.19377e-15	4.58475e-13
Fmod	fibromodulin	14264	6.15166	6.39268	24.3351	1.84128e-13	1.47732e-11
Gata6	GATA binding protein 6	14465	6.14824	9.49183	43.8016	3.10703e-17	3.53351e-14
Cd44	CD44 antigen	12505	6.14507	7.76678	16.9796	3.38049e-11	7.76327e-10
Sycp3	synaptonemal complex protein 3	20962	-6.11579	6.3608	-15.4749	1.2654e-10	2.20102e-09
Fat4	FAT atypical cadherin 4	329628	6.10715	6.60143	17.737	1.80977e-11	4.73856e-10
Trap1a	tumor rejection antigen P1A	22037	-6.09622	6.13961	-16.7791	4.00555e-11	8.78233e-10
Dkk2	dickkopf WNT signaling pathway inhibitor 2	56811	6.0906	7.0444	23.6785	2.74735e-13	1.92661e-11
Tnnt2	troponin T2, cardiac	21956	6.08181	6.39036	16.425	5.4292e-11	1.12085e-09
Lyz2	lysozyme 2	17105	6.05947	7.25112	29.4197	1.13269e-14	2.07576e-12
Rbp4	retinol binding protein 4, plasma	19662	6.04485	8.79392	42.9693	4.1332e-17	4.00416e-14
Sparcl1	SPARC-like 1	13602	6.04338	6.85002	25.8233	7.71352e-14	7.79006e-12
Gtsf1l	gametocyte specific factor 1-like	68236	-6.00948	5.60784	-45.3964	1.82483e-17	2.80776e-14
Pdgfrb	platelet derived growth factor receptor, beta polypeptide	18596	5.99022	8.47814	15.9973	7.90214e-11	1.50215e-09
Col5a1	collagen, type V, alpha 1	12831	5.9877	9.15477	23.5754	2.92817e-13	2.01408e-11
Pou5f1	POU domain, class 5, transcription factor 1	18999	-5.98561	7.83354	-17.4826	2.22612e-11	5.59353e-10
Tgfbi	transforming growth factor, beta induced	21810	5.96214	7.91474	28.2706	2.03747e-14	3.06288e-12
Ccnd2	cyclin D2	12444	5.95128	9.97587	20.2745	2.63139e-12	1.06218e-10
Bmper	BMP-binding endothelial regulator	73230	5.92424	6.96137	20.4149	2.38094e-12	9.82305e-11
Mageb16	melanoma antigen family B, 16	71967	-5.91705	5.5315	-30.0035	8.4764e-15	1.72155e-12
C3ar1	complement component 3a receptor 1	12267	5.91365	5.72037	17.8187	1.69425e-11	4.48094e-10
Rnf17	ring finger protein 17	30054	-5.90371	4.93241	-31.1601	4.8493e-15	1.18545e-12
Fbxo15	F-box protein 15	50764	-5.88072	6.46595	-17.1714	2.87889e-11	6.83952e-10
Tcl1	T cell lymphoma breakpoint 1	21432	-5.86639	5.58012	-21.6165	1.03759e-12	5.30814e-11
Acta2	actin, alpha 2, smooth muscle, aorta	11475	5.86191	10.0145	20.2363	2.70433e-12	1.08326e-10
Nanog	Nanog homeobox	71950	-5.8525	7.33182	-14.8292	2.31008e-10	3.51306e-09
Upp1	uridine phosphorylase 1	22271	-5.84883	8.30546	-19.652	4.13269e-12	1.51824e-10
Ccnb1ip1	cyclin B1 interacting protein 1	239083	-5.83131	6.35813	-29.7991	9.37604e-15	1.84398e-12
Slc27a2	solute carrier family 27 (fatty acid transporter), member 2	26458	-5.82639	6.25395	-19.4011	4.97599e-12	1.75178e-10
Tgfbr3	transforming growth factor, beta receptor III	21814	5.82582	8.82335	30.0718	8.19667e-15	1.68819e-12
Hsd11b2	hydroxysteroid 11-beta dehydrogenase 2	15484	5.8	8.29217	26.8972	4.23973e-14	4.99543e-12
Col14a1	collagen, type XIV, alpha 1	12818	5.79207	6.77733	19.4049	4.9619e-12	1.74917e-10
Fcgr3	Fc receptor, IgG, low affinity III	14131	5.78911	6.95855	23.0404	4.09475e-13	2.55296e-11
Shh	sonic hedgehog	20423	5.78276	7.79947	15.7963	9.45618e-11	1.73332e-09
Sdpr	serum deprivation response	20324	5.77997	6.2605	36.324	5.0114e-16	2.38333e-13
Ccdc80	coiled-coil domain containing 80	67896	5.76776	8.03807	20.6398	2.03121e-12	8.75294e-11
Lrrc17	leucine rich repeat containing 17	74511	5.76102	5.89984	29.2009	1.26447e-14	2.21978e-12
Tnc	tenascin C	21923	5.74796	7.15306	29.272	1.21989e-14	2.17066e-12
Stmn2	stathmin-like 2	20257	-5.74763	7.10937	-9.94976	5.38185e-08	3.19939e-07
L1td1	LINE-1 type transposase domain containing 1	381591	-5.7323	8.00743	-17.6414	1.95557e-11	5.03635e-10
Plek	pleckstrin	56193	5.73165	6.65743	20.0435	3.10651e-12	1.21642e-10
Antxr2	anthrax toxin receptor 2	71914	5.68791	7.51759	31.9055	3.41957e-15	9.39404e-13
Alcam	activated leukocyte cell adhesion molecule	11658	5.67509	7.66265	29.9519	8.69457e-15	1.73606e-12
Rarb	retinoic acid receptor, beta	218772	5.669	6.97237	48.7039	6.40296e-18	1.39569e-14
Vcam1	vascular cell adhesion molecule 1	22329	5.66891	5.71109	24.3135	1.86537e-13	1.48305e-11
Psma8	proteasome (prosome, macropain) subunit, alpha type, 8	73677	-5.65577	4.06563	-37.8829	2.68678e-16	1.52779e-13
Zfp503	zinc finger protein 503	218820	5.64989	7.71506	28.7722	1.57243e-14	2.60218e-12
AU018091	expressed sequence AU018091	245128	-5.64494	4.89327	-35.0793	8.40265e-16	3.66313e-13
Pcdh18	protocadherin 18	73173	5.63876	7.45155	28.3046	2.00177e-14	3.0442e-12
Dpys	dihydropyrimidinase	64705	-5.63836	4.67518	-27.8103	2.5945e-14	3.5398e-12
Ctss	cathepsin S	13040	5.6249	6.60197	20.9383	1.64899e-12	7.56714e-11
Aass	aminoadipate-semialdehyde synthase	30956	-5.59599	4.76671	-40.2293	1.10072e-16	8.22612e-14
Pcdh7	protocadherin 7	54216	5.5883	7.05446	34.961	8.83389e-16	3.66775e-13
Mael	maelstrom spermatogenic transposon silencer	98558	-5.57739	3.73788	-38.4895	2.12237e-16	1.29105e-13
Nr2f2	nuclear receptor subfamily 2, group F, member 2	11819	5.56701	7.77897	30.1897	7.73687e-15	1.63204e-12
Foxf1	forkhead box F1	15227	5.56098	8.41547	37.2671	3.42646e-16	1.77642e-13
Adam12	a disintegrin and metallopeptidase domain 12 (meltrin alpha)	11489	5.54416	7.50402	21.3099	1.27709e-12	6.23225e-11
Tmem176b	transmembrane protein 176B	65963	5.53691	9.20311	29.4582	1.11101e-14	2.06104e-12
Tdrd12	tudor domain containing 12	71981	-5.51738	4.98723	-37.1269	3.62349e-16	1.80959e-13
Ms4a6b	membrane-spanning 4-domains, subfamily A, member 6B	69774	5.49618	5.71192	18.5897	9.21489e-12	2.82904e-10
Mgp	matrix Gla protein	17313	5.49364	6.36259	27.5429	2.99098e-14	3.8814e-12
Foxa1	forkhead box A1	15375	5.47361	8.16469	23.8213	2.51608e-13	1.80082e-11
2510009E07Rik	RIKEN cDNA 2510009E07 gene	72190	5.46484	7.28249	39.0141	1.73594e-16	1.08112e-13
Zfhx4	zinc finger homeodomain 4	80892	5.45876	6.67801	20.0042	3.19594e-12	1.23663e-10
Jam2	junction adhesion molecule 2	67374	-5.45454	6.92163	-19.5211	4.55175e-12	1.63995e-10
Tmem176a	transmembrane protein 176A	66058	5.44771	7.39643	44.6737	2.31709e-17	3.18989e-14
Tgfbr2	transforming growth factor, beta receptor II	21813	5.44281	8.61883	30.7628	5.8614e-15	1.33014e-12
Tgfb2	transforming growth factor, beta 2	21808	5.42615	7.38112	33.375	1.75676e-15	5.77997e-13
Igf1	insulin-like growth factor 1	16000	5.41948	7.02663	23.9661	2.30268e-13	1.69715e-11
Tdh	L-threonine dehydrogenase	58865	-5.41471	7.04639	-25.6972	8.2879e-14	8.08905e-12
Axl	AXL receptor tyrosine kinase	26362	5.41128	7.20396	29.5395	1.06675e-14	2.00741e-12
Plat	plasminogen activator, tissue	18791	5.40987	8.06187	28.3892	1.91568e-14	2.98264e-12
C1qc	complement component 1, q subcomponent, C chain	12262	5.38592	6.30422	19.7096	3.96146e-12	1.47607e-10
Urah	urate (5-hydroxyiso-) hydrolase	76974	-5.38451	6.68222	-22.0336	7.85563e-13	4.27193e-11
Snai2	snail family zinc finger 2	20583	5.38048	9.40287	13.2216	1.14935e-09	1.29361e-08
Hsf2bp	heat shock transcription factor 2 binding protein	74377	-5.36557	4.65923	-40.5971	9.6149e-17	7.39697e-14
Plac1	placental specific protein 1	56096	5.36343	8.41405	15.4236	1.3263e-10	2.28511e-09
Vopp1	vesicular, overexpressed in cancer, prosurvival protein 1	232023	5.36171	7.17218	39.9259	1.23171e-16	8.94944e-14
Cnpy1	canopy FGF signaling regulator 1	269637	-5.35641	4.03086	-19.6863	4.02973e-12	1.49512e-10
C1qa	complement component 1, q subcomponent, alpha polypeptide	12259	5.35002	6.02085	25.2537	1.06997e-13	9.85028e-12
Timp2	tissue inhibitor of metalloproteinase 2	21858	5.33247	8.43657	30.2896	7.36867e-15	1.56701e-12
Adgre1	adhesion G protein-coupled receptor E1	13733	5.32943	6.22439	27.7416	2.69071e-14	3.60927e-12
1700097N02Rik	RIKEN cDNA 1700097N02 gene	67522	-5.31316	3.76969	-15.423	1.32702e-10	2.28511e-09
Zeb2	zinc finger E-box binding homeobox 2	24136	5.30112	7.82387	16.981	3.37655e-11	7.76103e-10
Liph	lipase, member H	239759	-5.29898	6.12913	-28.5021	1.80685e-14	2.8471e-12
Dppa4	developmental pluripotency associated 4	73693	-5.28655	7.64895	-21.7722	9.34682e-13	4.87993e-11
Mylpf	myosin light chain, phosphorylatable, fast skeletal muscle	17907	-5.28648	6.58426	-13.8858	5.8088e-10	7.45905e-09
Capn6	calpain 6	12338	5.28442	8.26615	24.6147	1.55771e-13	1.29731e-11
Ednra	endothelin receptor type A	13617	5.2692	6.7781	37.0506	3.73582e-16	1.80959e-13
Zfp9	zinc finger protein 9	22750	5.26691	6.94612	35.8605	6.06257e-16	2.73411e-13
Ms4a6d	membrane-spanning 4-domains, subfamily A, member 6D	68774	5.26674	5.89366	12.2756	3.2001e-09	3.03389e-08
Colec11	collectin sub-family member 11	71693	5.26483	6.83078	12.0047	4.34285e-09	3.89294e-08
Flrt2	fibronectin leucine rich transmembrane protein 2	399558	5.26442	7.18433	31.0875	5.01927e-15	1.21299e-12
Smarca2	SWI/SNF related, matrix associated, actin dependent regulator of chromatin, subfamily a, member 2	67155	5.2625	7.2182	24.4486	1.72008e-13	1.39727e-11
Lncenc1	long non-coding RNA, embryonic stem cells expressed 1	100039691	-5.2591	4.07936	-41.9035	6.00461e-17	5.60938e-14
Ctla2b	cytotoxic T lymphocyte-associated protein 2 beta	13025	5.2496	6.06807	17.0949	3.06883e-11	7.18838e-10
Gm13152	predicted gene 13152	195531	-5.23785	8.3394	-17.167	2.88935e-11	6.85557e-10
Col11a1	collagen, type XI, alpha 1	12814	5.23048	6.22795	27.5242	3.02102e-14	3.89265e-12
Pdzrn3	PDZ domain containing RING finger 3	55983	5.22794	8.31463	24.2043	1.99245e-13	1.55109e-11
Tbx20	T-box 20	57246	5.2215	7.78452	28.8301	1.52651e-14	2.54325e-12
Ugt2b34	UDP glucuronosyltransferase 2 family, polypeptide B34	100727	5.21245	6.09188	15.2319	1.58283e-10	2.59574e-09
Wls	wntless homolog (Drosophila)	68151	5.21163	9.47474	18.4838	1.00055e-11	2.99102e-10
Tdo2	tryptophan 2,3-dioxygenase	56720	5.20983	6.01317	10.2211	3.77565e-08	2.36437e-07
Lrrc34	leucine rich repeat containing 34	71827	-5.20228	5.78138	-16.8267	3.8468e-11	8.53441e-10
Adamts1	a disintegrin-like and metallopeptidase (reprolysin type) with thrombospondin type 1 motif, 1	11504	5.19241	7.6224	20.4852	2.26513e-12	9.49501e-11
Rasgrp2	RAS, guanyl releasing protein 2	19395	-5.19066	5.14507	-39.3883	1.5065e-16	9.85139e-14
Cmtm3	CKLF-like MARVEL transmembrane domain containing 3	68119	5.18658	8.437	39.7149	1.33259e-16	9.22668e-14
Gpc6	glypican 6	23888	5.18214	8.53266	23.3541	3.36082e-13	2.18418e-11
Hoxc8	homeobox C8	15426	5.16811	6.14338	24.3747	1.79793e-13	1.44703e-11
Itm2a	integral membrane protein 2A	16431	5.16739	11.3891	27.0029	4.00204e-14	4.77997e-12
Abcb1a	ATP-binding cassette, sub-family B (MDR/TAP), member 1A	18671	-5.16485	3.66759	-30.3198	7.26121e-15	1.55681e-12
Ghr	growth hormone receptor	14600	5.15857	9.46919	14.9444	2.0714e-10	3.22126e-09
Rpl39l	ribosomal protein L39-like	68172	-5.15123	5.86304	-23.5474	2.97962e-13	2.02436e-11
Enpp1	ectonucleotide pyrophosphatase/phosphodiesterase 1	18605	5.13923	6.24218	28.1203	2.20387e-14	3.20259e-12
Cd53	CD53 antigen	12508	5.13117	6.85081	19.6822	4.04179e-12	1.49544e-10
Filip1l	filamin A interacting protein 1-like	78749	5.12217	6.58485	34.6795	9.95778e-16	4.00716e-13
Enpep	glutamyl aminopeptidase	13809	5.10957	6.66944	16.9461	3.47716e-11	7.90887e-10
Cxcl12	chemokine (C-X-C motif) ligand 12	20315	5.10336	7.40721	21.3747	1.22198e-12	6.01946e-11
Gem	GTP binding protein (gene overexpressed in skeletal muscle)	14579	5.0993	6.4898	16.6242	4.57192e-11	9.75431e-10
Slc7a3	solute carrier family 7 (cationic amino acid transporter, y+ system), member 3	11989	-5.09135	7.36407	-22.6253	5.33904e-13	3.17394e-11
Meis2	Meis homeobox 2	17536	5.08436	8.13318	31.0727	5.0547e-15	1.21299e-12
Nr2f1	nuclear receptor subfamily 2, group F, member 1	13865	5.06207	7.31304	14.1873	4.30113e-10	5.82926e-09
Bicc1	BicC family RNA binding protein 1	83675	5.06051	7.32799	17.8674	1.6291e-11	4.3571e-10
Runx1	runt related transcription factor 1	12394	5.05991	6.94627	29.9585	8.66613e-15	1.73606e-12
Aspn	asporin	66695	5.05496	4.38279	29.6725	9.98356e-15	1.93437e-12
4930447C04Rik	RIKEN cDNA 4930447C04 gene	75801	-5.04684	4.09022	-20.2852	2.61141e-12	1.05574e-10
Trh	thyrotropin releasing hormone	22044	-5.03774	6.93762	-15.797	9.44953e-11	1.73332e-09
2210016H18Rik	RIKEN cDNA 2210016H18 gene	70125	5.0275	6.40576	23.0614	4.04075e-13	2.54684e-11
Colec10	collectin sub-family member 10	239447	5.01722	6.03322	20.9546	1.63051e-12	7.50867e-11
Hist1h1c	histone cluster 1, H1c	50708	5.01561	8.41006	17.8567	1.6432e-11	4.38225e-10
Gpr50	G-protein-coupled receptor 50	14765	5.01312	5.47714	16.9759	3.39096e-11	7.77365e-10
Zic3	zinc finger protein of the cerebellum 3	22773	-5.0118	6.16629	-13.4615	8.95303e-10	1.05204e-08
Ddx4	DEAD (Asp-Glu-Ala-Asp) box polypeptide 4	13206	-5.00355	3.93664	-14.7723	2.4384e-10	3.6677e-09
Ifi202b	interferon activated gene 202B	26388	5.00219	6.0719	16.4564	5.28338e-11	1.10205e-09
Gbx2	gastrulation brain homeobox 2	14472	-5.00146	4.47084	-27.2037	3.58905e-14	4.38686e-12
Prss35	protease, serine 35	244954	4.99804	5.8749	20.4178	2.37603e-12	9.81828e-11
Vnn1	vanin 1	22361	4.99776	6.38535	18.6941	8.50102e-12	2.69202e-10
Gtsf1	gametocyte specific factor 1	74174	-4.99289	3.85561	-34.6983	9.87837e-16	4.00716e-13
Clu	clusterin	12759	4.97851	9.87954	13.5908	7.83725e-10	9.395e-09
Nrep	neuronal regeneration related protein	27528	4.97796	10.3357	37.5755	3.03206e-16	1.61856e-13
Myl2	myosin, light polypeptide 2, regulatory, cardiac, slow	17906	4.97688	6.95385	7.02324	4.13745e-06	1.43153e-05
Mcf2	mcf.2 transforming sequence	109904	-4.97648	3.9444	-17.0419	3.20789e-11	7.46519e-10
Ets1	E26 avian leukemia oncogene 1, 5' domain	23871	4.95188	8.38769	22.235	6.88056e-13	3.82925e-11
Nfia	nuclear factor I/A	18027	4.94508	6.87183	17.4097	2.36357e-11	5.84899e-10
Slc9b1	solute carrier family 9, subfamily B (NHA1, cation proton antiporter 1), member 1	74446	-4.94175	4.46188	-21.4032	1.1985e-12	5.92612e-11
Lin28a	lin-28 homolog A (C. elegans)	83557	-4.94133	7.4502	-24.7386	1.44719e-13	1.2211e-11
Ctsb	cathepsin B	13030	4.937	7.16123	22.3181	6.51642e-13	3.68143e-11
Kif26b	kinesin family member 26B	269152	4.93433	7.24808	32.2033	2.98073e-15	8.56781e-13
Triml1	tripartite motif family-like 1	244448	-4.92685	3.55278	-26.5666	5.08483e-14	5.68392e-12
Pla2g4a	phospholipase A2, group IVA (cytosolic, calcium-dependent)	18783	4.92623	7.6539	24.2708	1.91396e-13	1.51249e-11
Pcolce2	procollagen C-endopeptidase enhancer 2	76477	-4.92166	5.63969	-20.4821	2.27016e-12	9.50089e-11
Tshz2	teashirt zinc finger family member 2	228911	4.91231	6.59896	27.9192	2.44948e-14	3.4633e-12
Fzd1	frizzled class receptor 1	14362	4.91186	8.81351	43.1778	3.846e-17	3.86922e-14
B3gnt9	UDP-GlcNAc:betaGal beta-1,3-N-acetylglucosaminyltransferase 9	97440	4.90971	6.3365	30.6796	6.10043e-15	1.35228e-12
Sox17	SRY (sex determining region Y)-box 17	20671	4.90645	8.10736	26.7209	4.67007e-14	5.33428e-12
Gucy1a3	guanylate cyclase 1, soluble, alpha 3	60596	4.89252	5.61548	23.3834	3.29982e-13	2.16868e-11
AI256396	EST AI256396	100503463	4.87896	5.8046	25.1187	1.15745e-13	1.04039e-11
Gria3	glutamate receptor, ionotropic, AMPA3 (alpha 3)	53623	4.87696	6.5214	21.8483	8.8841e-13	4.7232e-11
Aldh1a7	aldehyde dehydrogenase family 1, subfamily A7	26358	4.85361	5.41496	23.1824	3.7434e-13	2.39772e-11
Gas1	growth arrest specific 1	14451	4.85076	10.772	27.9585	2.39933e-14	3.42203e-12
Tcf21	transcription factor 21	21412	4.85056	5.93593	15.9352	8.35076e-11	1.56913e-09
Lhfp	lipoma HMGIC fusion partner	108927	4.8384	7.56107	20.5153	2.21751e-12	9.3253e-11
Epha7	Eph receptor A7	13841	4.83798	7.80565	18.0885	1.36539e-11	3.78734e-10
Col4a2	collagen, type IV, alpha 2	12827	4.82417	8.34497	24.0944	2.12957e-13	1.63289e-11
Ms4a7	membrane-spanning 4-domains, subfamily A, member 7	109225	4.81674	5.90605	32.2998	2.85172e-15	8.45887e-13
Cryab	crystallin, alpha B	12955	4.81503	7.79861	13.9529	5.43021e-10	7.07008e-09
Dsc2	desmocollin 2	13506	4.81394	9.39658	20.7737	1.8492e-12	8.26829e-11
Fosl2	fos-like antigen 2	14284	4.81121	7.57275	20.8341	1.77294e-12	8.02333e-11
Col4a1	collagen, type IV, alpha 1	12826	4.80892	9.83798	24.5179	1.65023e-13	1.35342e-11
Cth	cystathionase (cystathionine gamma-lyase)	107869	-4.80237	8.26192	-20.2879	2.6063e-12	1.05531e-10
Nfib	nuclear factor I/B	18028	4.80125	7.051	14.8598	2.24384e-10	3.43028e-09
Gm16233	predicted gene 16233	100504497	-4.78486	4.23045	-24.2595	1.92712e-13	1.51437e-11
Gdf3	growth differentiation factor 3	14562	-4.78122	5.89613	-28.5706	1.74411e-14	2.76489e-12
Rhobtb1	Rho-related BTB domain containing 1	69288	4.76827	6.80234	39.6993	1.34042e-16	9.22668e-14
Fbn1	fibrillin 1	14118	4.76608	8.60735	27.4203	3.19392e-14	4.0555e-12
S1pr3	sphingosine-1-phosphate receptor 3	13610	4.75641	8.32624	18.5863	9.23928e-12	2.8332e-10
Pla2g1b	phospholipase A2, group IB, pancreas	18778	-4.75591	5.25141	-14.4059	3.47126e-10	4.89212e-09
Foxh1	forkhead box H1	14106	-4.75395	5.9494	-25.5241	9.15238e-14	8.74015e-12
Slc36a4	solute carrier family 36 (proton/amino acid symporter), member 4	234967	4.75246	7.50492	24.5815	1.5888e-13	1.31098e-11
Glipr1	GLI pathogenesis-related 1 (glioma)	73690	4.75048	6.96649	24.079	2.1497e-13	1.63935e-11
Tspan12	tetraspanin 12	269831	4.74714	7.25871	16.1632	6.82422e-11	1.33397e-09
Mybl2	myeloblastosis oncogene-like 2	17865	-4.74678	6.71	-33.0128	2.06467e-15	6.42924e-13
Mef2c	myocyte enhancer factor 2C	17260	4.74579	6.39062	22.5682	5.53949e-13	3.26343e-11
Serpinb6c	serine (or cysteine) peptidase inhibitor, clade B, member 6c	97848	-4.74366	4.1827	-23.3722	3.32316e-13	2.1731e-11
Zfp819	zinc finger protein 819	74400	-4.74355	4.34552	-31.7859	3.61479e-15	9.39404e-13
Tnni1	troponin I, skeletal, slow 1	21952	4.7371	7.74194	18.6278	8.94756e-12	2.77629e-10
Aqp3	aquaporin 3	11828	-4.73679	3.47218	-12.4715	2.57473e-09	2.53448e-08
Ptprc	protein tyrosine phosphatase, receptor type, C	19264	4.73328	5.16333	16.0552	7.50646e-11	1.43844e-09
Sall1	sal-like 1 (Drosophila)	58198	-4.71969	6.81977	-20.2525	2.67303e-12	1.0743e-10
Platr10	pluripotency associated transcript 10	69193	-4.71336	4.77562	-34.3711	1.13664e-15	4.43749e-13
Serpinh1	serine (or cysteine) peptidase inhibitor, clade H, member 1	12406	4.71047	10.4231	20.1651	2.84603e-12	1.12793e-10
Neurod1	neurogenic differentiation 1	18012	-4.70292	4.88808	-10.815	1.78125e-08	1.26061e-07
Nodal	nodal	18119	-4.70107	6.93799	-25.6553	8.48913e-14	8.25465e-12
Spon1	spondin 1, (f-spondin) extracellular matrix protein	233744	4.69834	7.19717	14.4387	3.36192e-10	4.7534e-09
1700019D03Rik	RIKEN cDNA 1700019D03 gene	67080	-4.6976	6.23708	-24.6044	1.56727e-13	1.29731e-11
Rex2	reduced expression 2	100043034	-4.69636	4.12519	-17.6146	1.99869e-11	5.11543e-10
Tmem119	transmembrane protein 119	231633	4.69083	7.40825	34.2274	1.20942e-15	4.58475e-13
Ptprd	protein tyrosine phosphatase, receptor type, D	19266	4.6786	7.2386	25.8083	7.77954e-14	7.79769e-12
Cpm	carboxypeptidase M	70574	4.67104	7.07156	27.7598	2.66486e-14	3.59303e-12
Lefty2	left-right determination factor 2	320202	-4.66233	4.98405	-11.8217	5.35482e-09	4.62264e-08
Dnajc6	DnaJ heat shock protein family (Hsp40) member C6	72685	-4.65481	4.84598	-15.83	9.17435e-11	1.69311e-09
Cyp1b1	cytochrome P450, family 1, subfamily b, polypeptide 1	13078	4.64604	6.63361	18.1932	1.25669e-11	3.55331e-10
Meis1	Meis homeobox 1	17268	4.64477	7.05035	30.7495	5.89886e-15	1.33014e-12
Cbx7	chromobox 7	52609	-4.64477	6.71741	-31.8651	3.48418e-15	9.39404e-13
Calca	calcitonin/calcitonin-related polypeptide, alpha	12310	-4.64293	5.59727	-19.9728	3.26961e-12	1.26327e-10
Tex19.1	testis expressed gene 19.1	73679	-4.62547	5.73025	-19.3793	5.05745e-12	1.77442e-10
Gpx8	glutathione peroxidase 8 (putative)	69590	4.62253	9.4651	18.0272	1.43366e-11	3.92672e-10
Mei4	meiotic double-stranded break formation protein 4	75033	-4.62191	3.9231	-24.7501	1.43738e-13	1.21675e-11
Dppa5a	developmental pluripotency associated 5A	434423	-4.62048	10.2486	-10.0905	4.4741e-08	2.73496e-07
Sema3c	sema domain, immunoglobulin domain (Ig), short basic domain, secreted, (semaphorin) 3C	20348	4.61826	7.16133	14.23	4.12379e-10	5.63563e-09
Evi2a	ecotropic viral integration site 2a	14017	4.61068	5.69101	18.6442	8.83459e-12	2.75611e-10
Adamts2	a disintegrin-like and metallopeptidase (reprolysin type) with thrombospondin type 1 motif, 2	216725	4.60742	7.20224	13.6918	7.06906e-10	8.69325e-09
Pou3f1	POU domain, class 3, transcription factor 1	18991	-4.6015	5.61582	-9.20833	1.4729e-07	7.60549e-07
Pcdhb17	protocadherin beta 17	93888	4.59674	5.48177	34.0407	1.31144e-15	4.63059e-13
Fam46a	family with sequence similarity 46, member A	212943	4.58711	7.0069	26.5203	5.21687e-14	5.75771e-12
Ina	internexin neuronal intermediate filament protein, alpha	226180	-4.5869	6.07666	-10.1999	3.88064e-08	2.41984e-07
Thbs1	thrombospondin 1	21825	4.58473	7.52193	15.4	1.35529e-10	2.31247e-09
Ctso	cathepsin O	229445	4.57071	6.88465	29.4159	1.13482e-14	2.07576e-12
Naa11	N(alpha)-acetyltransferase 11, NatA catalytic subunit	97243	-4.56859	3.58205	-29.4001	1.14386e-14	2.07777e-12
Senp7	SUMO1/sentrin specific peptidase 7	66315	4.56766	7.47527	15.6881	1.04237e-10	1.87133e-09
Mrc1	mannose receptor, C type 1	17533	4.56165	6.44252	11.8573	5.14021e-09	4.47132e-08
Ccl9	chemokine (C-C motif) ligand 9	20308	4.56017	5.3461	13.8613	5.954e-10	7.59331e-09
Serpina1b	serine (or cysteine) preptidase inhibitor, clade A, member 1B	20701	4.55722	5.85115	17.9556	1.51796e-11	4.11398e-10
Nfix	nuclear factor I/X	18032	4.54979	6.28607	20.3217	2.54411e-12	1.03654e-10
Cbx4	chromobox 4	12418	4.54968	7.86338	31.805	3.58282e-15	9.39404e-13
Irs1	insulin receptor substrate 1	16367	4.54643	9.35358	28.6035	1.71474e-14	2.7349e-12
Dmc1	DNA meiotic recombinase 1	13404	-4.54541	3.75081	-13.6801	7.15353e-10	8.78474e-09
Egfr	epidermal growth factor receptor	13649	4.53174	7.34546	18.9851	6.80432e-12	2.25292e-10
Col6a2	collagen, type VI, alpha 2	12834	4.52084	8.16929	26.229	6.13575e-14	6.5241e-12
Oaf	out at first homolog	102644	4.51968	8.23152	26.3682	5.67663e-14	6.18682e-12
Fut9	fucosyltransferase 9	14348	-4.51732	4.49272	-10.8408	1.72542e-08	1.22707e-07
Lrrc2	leucine rich repeat containing 2	74249	-4.51645	4.36369	-30.9543	5.34795e-15	1.22933e-12
Pag1	phosphoprotein associated with glycosphingolipid microdomains 1	94212	4.5136	7.96307	17.8144	1.70008e-11	4.48729e-10
Fli1	Friend leukemia integration 1	14247	4.51254	5.71817	15.6449	1.08393e-10	1.93268e-09
Dab2	disabled 2, mitogen-responsive phosphoprotein	13132	4.51229	7.91901	24.429	1.74035e-13	1.40936e-11
Tfcp2l1	transcription factor CP2-like 1	81879	-4.51134	6.90977	-18.2386	1.21248e-11	3.47368e-10
Npr3	natriuretic peptide receptor 3	18162	4.5043	6.34055	17.6803	1.89481e-11	4.90719e-10
Ackr3	atypical chemokine receptor 3	12778	4.50406	10.0771	13.7898	6.39985e-10	8.04056e-09
Ptgs2	prostaglandin-endoperoxide synthase 2	19225	4.49688	6.22876	17.7997	1.72042e-11	4.52727e-10
Fam114a1	family with sequence similarity 114, member A1	68303	4.4963	7.5566	24.877	1.33362e-13	1.16278e-11
Nrk	Nik related kinase	27206	4.49609	8.346	11.4083	8.68179e-09	6.87109e-08
Loxl1	lysyl oxidase-like 1	16949	4.48178	7.22445	22.8147	4.72746e-13	2.88916e-11
Klf2	Kruppel-like factor 2 (lung)	16598	-4.48071	7.29216	-18.1635	1.28657e-11	3.60771e-10
Fkbp7	FK506 binding protein 7	14231	4.47289	8.66045	24.4222	1.74748e-13	1.41077e-11
Khdc3	KH domain containing 3, subcortical maternal complex member	66991	-4.47067	4.58894	-30.073	8.19204e-15	1.68819e-12
Megf9	multiple EGF-like-domains 9	230316	4.46007	6.57285	23.5786	2.92234e-13	2.01408e-11
Actg2	actin, gamma 2, smooth muscle, enteric	11468	4.45879	6.22152	14.1916	4.28301e-10	5.81675e-09
Glod5	glyoxalase domain containing 5	69824	-4.45287	4.13328	-26.6902	4.74956e-14	5.40149e-12
Zfp521	zinc finger protein 521	225207	4.45021	7.267	24.6563	1.51965e-13	1.26996e-11
2610305D13Rik	RIKEN cDNA 2610305D13 gene	112422	-4.44861	7.54918	-20.4203	2.37185e-12	9.81654e-11
Gsn	gelsolin	227753	4.44709	8.49226	20.17	2.83593e-12	1.12564e-10
D630045M09Rik	RIKEN cDNA D630045M09 gene	432777	-4.44428	5.08044	-34.0242	1.32089e-15	4.63059e-13
Hsd17b14	hydroxysteroid (17-beta) dehydrogenase 14	66065	-4.43599	5.01816	-27.6787	2.78221e-14	3.69412e-12
Ndn	necdin	17984	4.43478	10.691	32.2072	2.97533e-15	8.56781e-13
Flrt3	fibronectin leucine rich transmembrane protein 3	71436	4.43437	9.12238	34.0123	1.32773e-15	4.63059e-13
Lcp1	lymphocyte cytosolic protein 1	18826	4.42458	6.53741	25.2915	1.04673e-13	9.70897e-12
Olfml3	olfactomedin-like 3	99543	4.41861	6.95015	29.0504	1.36452e-14	2.3328e-12
Fabp7	fatty acid binding protein 7, brain	12140	4.40979	6.41663	8.1106	7.31255e-07	3.08656e-06
Ambp	alpha 1 microglobulin/bikunin	11699	4.40662	6.67575	18.3471	1.11329e-11	3.23558e-10
Parva	parvin, alpha	57342	4.40228	7.43301	16.3284	5.90484e-11	1.19177e-09
Tmem140	transmembrane protein 140	68487	4.39372	5.49902	23.1013	3.94002e-13	2.50143e-11
Rgs5	regulator of G-protein signaling 5	19737	4.39356	7.44847	12.11	3.8542e-09	3.52497e-08
Sepp1	selenoprotein P, plasma, 1	20363	4.38864	11.2473	21.5865	1.05876e-12	5.34634e-11
Aif1	allograft inflammatory factor 1	11629	4.38554	4.67723	23.7473	2.63316e-13	1.86655e-11
Tgfb3	transforming growth factor, beta 3	21809	4.38194	5.94205	23.4004	3.26512e-13	2.15128e-11
Nedd9	neural precursor cell expressed, developmentally down-regulated gene 9	18003	4.37412	7.04947	27.3147	3.38046e-14	4.19064e-12
Itgb8	integrin beta 8	320910	4.36793	5.95292	15.295	1.49293e-10	2.48414e-09
Rcn3	reticulocalbin 3, EF-hand calcium binding domain	52377	4.35204	8.77167	20.4293	2.35679e-12	9.76966e-11
Nnat	neuronatin	18111	4.34902	7.17884	17.2115	2.78432e-11	6.65804e-10
Pcsk5	proprotein convertase subtilisin/kexin type 5	18552	4.34091	7.97963	26.8399	4.37473e-14	5.08577e-12
Rbmxl2	RNA binding motif protein, X-linked-like 2	76572	-4.32149	4.33117	-28.0098	2.33542e-14	3.35646e-12
Slc23a1	solute carrier family 23 (nucleobase transporters), member 1	20522	-4.31585	5.22443	-33.1854	1.91131e-15	6.09686e-13
Sema3a	sema domain, immunoglobulin domain (Ig), short basic domain, secreted, (semaphorin) 3A	20346	4.31148	6.81597	21.6823	9.92688e-13	5.13157e-11
Mtm1	X-linked myotubular myopathy gene 1	17772	-4.30961	10.4711	-12.2459	3.30809e-09	3.11258e-08
Tanc2	tetratricopeptide repeat, ankyrin repeat and coiled-coil containing 2	77097	4.30669	6.82567	25.7821	7.89635e-14	7.88339e-12
6720475J19Rik	RIKEN cDNA 6720475J19 gene	68157	4.3024	9.67347	22.6948	5.10534e-13	3.06989e-11
Hmga2	high mobility group AT-hook 2	15364	4.29671	10.8231	20.7391	1.89447e-12	8.4275e-11
Creb3l2	cAMP responsive element binding protein 3-like 2	208647	4.2832	8.16159	22.3226	6.49721e-13	3.67959e-11
Angptl2	angiopoietin-like 2	26360	4.28129	7.61087	25.754	8.02375e-14	7.94989e-12
Pf4	platelet factor 4	56744	4.25955	7.0421	13.6412	7.4435e-10	9.05159e-09
Antxr1	anthrax toxin receptor 1	69538	4.25779	7.5208	15.5131	1.22191e-10	2.13219e-09
Prnp	prion protein	19122	4.25519	10.211	19.6802	4.04776e-12	1.49544e-10
Foxp2	forkhead box P2	114142	4.25139	5.46305	12.4342	2.68302e-09	2.62551e-08
Gpr34	G protein-coupled receptor 34	23890	4.24754	4.201	11.1611	1.16691e-08	8.88633e-08
Gm21283	predicted gene, 21283	100861869	-4.24654	3.59758	-27.4963	3.06645e-14	3.93182e-12
Dnmt3b	DNA methyltransferase 3B	13436	-4.24592	8.05892	-17.0998	3.05627e-11	7.17619e-10
Alb	albumin	11657	4.2442	6.30991	15.2955	1.49237e-10	2.48414e-09
Pou4f2	POU domain, class 4, transcription factor 2	18997	-4.2409	3.68044	-12.7675	1.86394e-09	1.94709e-08
Msrb3	methionine sulfoxide reductase B3	320183	4.23839	6.70893	34.9807	8.76047e-16	3.66775e-13
Tenm3	teneurin transmembrane protein 3	23965	4.23833	7.93335	25.0526	1.20297e-13	1.06664e-11
Rerg	RAS-like, estrogen-regulated, growth-inhibitor	232441	4.23332	5.79161	26.2576	6.0383e-14	6.4731e-12
Sptssb	serine palmitoyltransferase, small subunit B	66183	4.22872	5.67299	10.5094	2.6112e-08	1.73002e-07
Rgs2	regulator of G-protein signaling 2	19735	4.22868	6.68251	15.2623	1.53889e-10	2.54121e-09
Col9a1	collagen, type IX, alpha 1	12839	4.22496	7.13682	10.214	3.81044e-08	2.38275e-07
Ifi27l2a	interferon, alpha-inducible protein 27 like 2A	76933	4.22316	6.36374	10.881	1.64194e-08	1.17795e-07
Adamts15	a disintegrin-like and metallopeptidase (reprolysin type) with thrombospondin type 1 motif, 15	235130	4.22125	7.01734	16.8117	3.8959e-11	8.61413e-10
Dmrt1	doublesex and mab-3 related transcription factor 1	50796	-4.21899	5.68697	-24.0363	2.20622e-13	1.65353e-11
D15Ertd55e	DNA segment, Chr 15, ERATO Doi 55, expressed	52458	-4.2155	4.37154	-21.4153	1.18873e-12	5.88892e-11
Anxa5	annexin A5	11747	4.21011	10.1055	30.4056	6.96443e-15	1.50553e-12
Pycard	PYD and CARD domain containing	66824	-4.19993	6.86085	-22.4498	5.98081e-13	3.44581e-11
Enpp3	ectonucleotide pyrophosphatase/phosphodiesterase 3	209558	-4.17716	6.79778	-15.3401	1.43216e-10	2.41217e-09
Slc25a24	solute carrier family 25 (mitochondrial carrier, phosphate carrier), member 24	229731	4.1765	9.70224	17.6928	1.87565e-11	4.87725e-10
Adamdec1	ADAM-like, decysin 1	58860	4.17081	6.39631	26.8442	4.3643e-14	5.08577e-12
Slit2	slit homolog 2 (Drosophila)	20563	4.1664	8.24392	13.888	5.79589e-10	7.44978e-09
Tet1	tet methylcytosine dioxygenase 1	52463	-4.15982	7.07277	-27.2055	3.58556e-14	4.38686e-12
Phactr2	phosphatase and actin regulator 2	215789	4.15194	6.10291	23.8532	2.46731e-13	1.7828e-11
Pitx2	paired-like homeodomain transcription factor 2	18741	4.15143	10.5545	12.9586	1.51815e-09	1.64431e-08
Ccl6	chemokine (C-C motif) ligand 6	20305	4.14954	6.29073	11.0172	1.38946e-08	1.02522e-07
Phldb2	pleckstrin homology like domain, family B, member 2	208177	4.14692	9.82664	22.3222	6.49911e-13	3.67959e-11
Zfp711	zinc finger protein 711	245595	4.14485	8.31174	16.2801	6.15908e-11	1.23214e-09
Actc1	actin, alpha, cardiac muscle 1	11464	4.14464	7.76635	6.32248	1.37396e-05	4.1923e-05
Ikbip	IKBKB interacting protein	67454	4.14284	7.82915	18.3492	1.11145e-11	3.23545e-10
Wnt2	wingless-type MMTV integration site family, member 2	22413	4.13514	6.42137	13.646	7.4074e-10	9.01428e-09
Gldc	glycine decarboxylase	104174	-4.13375	8.13036	-29.0873	1.33927e-14	2.30468e-12
Pnma5	paraneoplastic antigen family 5	385377	-4.1329	5.13347	-29.5702	1.05056e-14	2.00581e-12
Mmp2	matrix metallopeptidase 2	17390	4.13151	8.79884	18.4496	1.02751e-11	3.03909e-10
Mylk	myosin, light polypeptide kinase	107589	4.1313	6.87047	19.1871	5.84032e-12	2.00743e-10
Lhfpl2	lipoma HMGIC fusion partner-like 2	218454	4.12877	8.07519	31.7042	3.75484e-15	9.53547e-13
Cbr3	carbonyl reductase 3	109857	-4.12673	6.77666	-13.564	8.05547e-10	9.63452e-09
Tdrd7	tudor domain containing 7	100121	4.12556	7.13664	20.4537	2.31631e-12	9.67856e-11
Cdyl2	chromodomain protein, Y chromosome-like 2	75796	-4.12466	6.71574	-20.3272	2.53423e-12	1.03413e-10
Tnfaip2	tumor necrosis factor, alpha-induced protein 2	21928	4.11944	6.99317	16.0143	7.78401e-11	1.48318e-09
Pipox	pipecolic acid oxidase	19193	-4.11934	5.39327	-24.8415	1.36184e-13	1.17563e-11
Gucy1b3	guanylate cyclase 1, soluble, beta 3	54195	4.11614	6.39869	11.4612	8.15516e-09	6.5474e-08
Pcdhb22	protocadherin beta 22	93893	4.11525	6.4149	21.8523	8.86024e-13	4.72011e-11
Ephx2	epoxide hydrolase 2, cytoplasmic	13850	-4.10204	6.41123	-18.7624	8.06603e-12	2.58875e-10
Serpinb9	serine (or cysteine) peptidase inhibitor, clade B, member 9	20723	4.10155	6.83855	16.7854	3.98383e-11	8.74938e-10
Mgst1	microsomal glutathione S-transferase 1	56615	4.1011	9.33465	22.8741	4.55143e-13	2.8034e-11
Socs2	suppressor of cytokine signaling 2	216233	-4.09568	4.98798	-21.2136	1.364e-12	6.54646e-11
Vtn	vitronectin	22370	4.09425	5.95215	12.7479	1.90396e-09	1.98256e-08
Zfp672	zinc finger protein 672	319475	4.09355	5.99732	24.0185	2.23022e-13	1.66199e-11
Sema6d	sema domain, transmembrane domain (TM), and cytoplasmic domain, (semaphorin) 6D	214968	4.09129	8.1224	15.1696	1.67716e-10	2.71681e-09
Ppp2r2b	protein phosphatase 2, regulatory subunit B, beta	72930	4.08692	5.29478	18.7221	8.31967e-12	2.65387e-10
Unc5c	unc-5 netrin receptor C	22253	4.07873	8.02276	17.2608	2.67282e-11	6.44954e-10
2410087M07Rik	RIKEN cDNA 2410087M07 gene	73687	-4.06882	4.569	-18.6896	8.53058e-12	2.69486e-10
Cd83	CD83 antigen	12522	4.06746	5.90419	24.11	2.1096e-13	1.62297e-11
Cd52	CD52 antigen	23833	4.06579	5.99036	14.4391	3.36083e-10	4.7534e-09
Il10rb	interleukin 10 receptor, beta	16155	4.06157	6.89217	29.2237	1.24998e-14	2.20916e-12
Tcf15	transcription factor 15	21407	-4.05935	6.30477	-20.5165	2.21554e-12	9.3253e-11
Gm9564	predicted gene 9564	672498	-4.05785	5.13632	-15.2168	1.60517e-10	2.62579e-09
Prss23	protease, serine 23	76453	4.0548	6.52513	18.2879	1.16631e-11	3.36039e-10
Sox6	SRY (sex determining region Y)-box 6	20679	4.0479	6.44227	16.2405	6.37631e-11	1.27026e-09
Fam169a	family with sequence similarity 169, member A	320557	-4.04043	7.70072	-14.4707	3.25899e-10	4.64553e-09
Ifi27	interferon, alpha-inducible protein 27	52668	4.03892	6.77621	10.7195	2.00569e-08	1.38827e-07
Patl2	protein associated with topoisomerase II homolog 2 (yeast)	67578	-4.03823	5.68474	-18.2137	1.23646e-11	3.52806e-10
Fbln2	fibulin 2	14115	4.03764	6.90624	14.9885	1.98702e-10	3.11785e-09
Maged2	melanoma antigen, family D, 2	80884	4.02951	9.39605	41.2659	7.54176e-17	6.80241e-14
Synpo	synaptopodin	104027	4.02788	6.66333	28.3949	1.90997e-14	2.98264e-12
Cd28	CD28 antigen	12487	4.02672	4.43563	14.4989	3.17129e-10	4.54778e-09
Hoxa10	homeobox A10	15395	4.02643	5.79888	20.1976	2.78038e-12	1.10527e-10
Apoa1	apolipoprotein A-I	11806	4.02284	7.32794	13.4937	8.6603e-10	1.02177e-08
Gm13261	predicted gene 13261	102633824	-4.01878	3.7932	-26.5241	5.2059e-14	5.75771e-12
Tspan8	tetraspanin 8	216350	4.01278	7.16279	16.1804	6.72189e-11	1.31901e-09
Krt8	keratin 8	16691	4.00938	11.8235	10.7206	2.00282e-08	1.38776e-07
6330403K07Rik	RIKEN cDNA 6330403K07 gene	103712	4.00799	8.45528	21.8556	8.84059e-13	4.71925e-11
Cd93	CD93 antigen	17064	4.00152	6.31794	14.1838	4.31596e-10	5.84633e-09
Rspo3	R-spondin 3	72780	4.0005	7.24148	33.3609	1.76778e-15	5.77997e-13
Sfrp1	secreted frizzled-related protein 1	20377	3.99739	5.8304	11.5384	7.44571e-09	6.06155e-08
Mecom	MDS1 and EVI1 complex locus	14013	3.99514	7.08912	16.0428	7.58919e-11	1.4511e-09
Slc4a1	solute carrier family 4 (anion exchanger), member 1	20533	3.99435	5.88215	9.62127	8.34793e-08	4.66874e-07
Stbd1	starch binding domain 1	52331	3.98393	6.79264	21.1668	1.4085e-12	6.69859e-11
Abcc4	ATP-binding cassette, sub-family C (CFTR/MRP), member 4	239273	-3.98157	8.52887	-27.3745	3.27345e-14	4.0968e-12
Prdm14	PR domain containing 14	383491	-3.97741	4.75565	-16.0486	7.55087e-11	1.44589e-09
Eid1	EP300 interacting inhibitor of differentiation 1	58521	3.97578	8.91214	18.9806	6.82722e-12	2.25764e-10
Lats2	large tumor suppressor 2	50523	3.97199	6.17502	22.6709	5.1843e-13	3.11022e-11
Nhsl2	NHS-like 2	100042480	3.97163	5.85056	23.0969	3.95107e-13	2.50238e-11
Dleu2	deleted in lymphocytic leukemia, 2	668253	3.97066	5.71859	14.2231	4.15192e-10	5.6652e-09
Adgra2	adhesion G protein-coupled receptor A2	78560	3.96425	7.2056	12.9773	1.4881e-09	1.61914e-08
Chchd10	coiled-coil-helix-coiled-coil-helix domain containing 10	103172	-3.96026	8.79805	-21.6686	1.00187e-12	5.15866e-11
Sparc	secreted acidic cysteine rich glycoprotein	20692	3.95788	10.8111	21.0513	1.52508e-12	7.14901e-11
Emp3	epithelial membrane protein 3	13732	3.9565	8.37711	16.6334	4.53608e-11	9.70951e-10
Clic6	chloride intracellular channel 6	209195	3.95518	7.99754	15.5069	1.22888e-10	2.14293e-09
Ctla2a	cytotoxic T lymphocyte-associated protein 2 alpha	13024	3.95489	6.75956	11.4026	8.74044e-09	6.91124e-08
Peg3	paternally expressed 3	18616	3.95293	10.5221	26.5426	5.15288e-14	5.73548e-12
Inhbb	inhibin beta-B	16324	-3.94909	4.69773	-19.8298	3.62787e-12	1.3713e-10
Snhg3	small nucleolar RNA host gene 3	399101	-3.94889	7.31193	-21.1795	1.39631e-12	6.65268e-11
Grem2	gremlin 2, DAN family BMP antagonist	23893	3.94563	6.41179	16.658	4.44165e-11	9.54645e-10
Ptger3	prostaglandin E receptor 3 (subtype EP3)	19218	3.94478	6.13143	25.6206	8.65913e-14	8.35782e-12
2210409E12Rik	transcription elongation factor B (SIII), polypeptide 2 pseudogene	72381	-3.93253	3.67942	-29.646	1.01162e-14	1.94567e-12
Cttnbp2	cortactin binding protein 2	30785	3.92686	5.35735	23.561	2.95448e-13	2.01408e-11
Efnb1	ephrin B1	13641	3.92499	6.86036	16.9613	3.4328e-11	7.8429e-10
Klf9	Kruppel-like factor 9	16601	-3.92359	6.23937	-15.2364	1.57623e-10	2.58846e-09
Col12a1	collagen, type XII, alpha 1	12816	3.92152	5.54942	14.2187	4.1699e-10	5.68676e-09
Colec12	collectin sub-family member 12	140792	3.9169	8.47117	15.066	1.84748e-10	2.92521e-09
Bmp5	bone morphogenetic protein 5	12160	3.9163	7.11672	19.0533	6.46088e-12	2.16202e-10
Ppp1r3c	protein phosphatase 1, regulatory (inhibitor) subunit 3C	53412	3.90956	6.38388	25.4989	9.28579e-14	8.83231e-12
Emilin1	elastin microfibril interfacer 1	100952	3.90877	7.26403	23.3638	3.3406e-13	2.17906e-11
Lxn	latexin	17035	3.89477	8.89477	18.2114	1.2387e-11	3.52949e-10
Itpripl2	inositol 1,4,5-triphosphate receptor interacting protein-like 2	319622	3.89133	7.34763	28.653	1.67163e-14	2.71583e-12
Irak3	interleukin-1 receptor-associated kinase 3	73914	-3.88849	3.8042	-14.7412	2.51201e-10	3.76327e-09
Armcx3	armadillo repeat containing, X-linked 3	71703	3.88752	8.47377	23.7687	2.59867e-13	1.8471e-11
Tnnc1	troponin C, cardiac/slow skeletal	21924	3.88445	7.46487	10.7142	2.01883e-08	1.39552e-07
Anxa2	annexin A2	12306	3.88439	10.5154	17.9412	1.53557e-11	4.14508e-10
Tcaf1	TRPM8 channel-associated factor 1	77574	3.88431	5.78356	20.7015	1.94501e-12	8.55185e-11
Etv5	ets variant 5	104156	-3.88363	4.40873	-16.2828	6.14479e-11	1.23128e-09
Chsy3	chondroitin sulfate synthase 3	78923	3.87751	5.00821	10.8565	1.69225e-08	1.20874e-07
Srpx2	sushi-repeat-containing protein, X-linked 2	68792	3.87276	4.71018	14.4122	3.44984e-10	4.86456e-09
Adamts12	a disintegrin-like and metallopeptidase (reprolysin type) with thrombospondin type 1 motif, 12	239337	3.87121	6.15341	20.6933	1.95623e-12	8.55185e-11
Copz2	coatomer protein complex, subunit zeta 2	56358	3.86682	6.50465	15.3146	1.46626e-10	2.45322e-09
Fras1	Fraser extracellular matrix complex subunit 1	231470	3.86427	7.28362	15.7443	9.90854e-11	1.7981e-09
Mbnl1	muscleblind-like 1 (Drosophila)	56758	3.86145	8.39279	22.1398	7.32471e-13	4.02505e-11
Slc14a1	solute carrier family 14 (urea transporter), member 1	108052	3.85828	4.92416	19.0803	6.33034e-12	2.12967e-10
Tril	TLR4 interactor with leucine-rich repeats	66873	3.85689	5.58573	15.3498	1.41932e-10	2.39826e-09
Zfp296	zinc finger protein 296	63872	-3.85431	5.22962	-18.6957	8.49065e-12	2.69202e-10
Hoxa9	homeobox A9	15405	3.85093	6.09046	23.4406	3.18425e-13	2.12475e-11
Tbc1d8b	TBC1 domain family, member 8B	245638	3.85029	7.48951	21.2613	1.32023e-12	6.40691e-11
Krt19	keratin 19	16669	3.84775	8.92335	9.08941	1.74049e-07	8.79731e-07
Airn	antisense Igf2r RNA	104103	3.84573	7.55981	11.5453	7.38585e-09	6.02406e-08
Mex3b	mex3 RNA binding family member B	108797	3.84545	8.62802	11.1329	1.20732e-08	9.143e-08
Vcan	versican	13003	3.84452	10.1871	26.4332	5.47506e-14	6.01727e-12
E130012A19Rik	RIKEN cDNA E130012A19 gene	103551	-3.84246	4.41382	-18.8096	7.77898e-12	2.51355e-10
Efemp1	epidermal growth factor-containing fibulin-like extracellular matrix protein 1	216616	3.83844	6.15368	18.0619	1.39458e-11	3.83576e-10
Tmed3	transmembrane emp24 domain containing 3	66111	3.83585	9.13478	24.0903	2.13499e-13	1.63289e-11
Kdr	kinase insert domain protein receptor	16542	3.83559	8.61577	14.7091	2.59023e-10	3.85836e-09
Tigar	Trp53 induced glycolysis repulatory phosphatase	319801	-3.83479	5.50998	-27.8076	2.59832e-14	3.5398e-12
Crym	crystallin, mu	12971	-3.83114	5.1001	-20.2249	2.72638e-12	1.09043e-10
Ttc39b	tetratricopeptide repeat domain 39B	69863	-3.83027	5.08075	-23.83	2.50266e-13	1.80082e-11
Hormad1	HORMA domain containing 1	67981	-3.82962	3.65185	-19.1577	5.97109e-12	2.03898e-10
Prdm6	PR domain containing 6	225518	3.8265	8.00851	27.6094	2.88669e-14	3.81349e-12
Tmem132c	transmembrane protein 132C	208213	3.82502	5.86239	17.4419	2.30176e-11	5.7315e-10
Serpinf1	serine (or cysteine) peptidase inhibitor, clade F, member 1	20317	3.82191	7.61862	14.6625	2.70854e-10	3.99784e-09
Tmprss2	transmembrane protease, serine 2	50528	3.82016	7.49216	16.4221	5.44278e-11	1.12188e-09
Bgn	biglycan	12111	3.80919	6.72433	16.7918	3.96254e-11	8.73195e-10
Efemp2	epidermal growth factor-containing fibulin-like extracellular matrix protein 2	58859	3.79706	8.56327	18.3702	1.09334e-11	3.19893e-10
Ccr1	chemokine (C-C motif) receptor 1	12768	3.79672	6.33035	13.9364	5.52098e-10	7.17399e-09
Pde1a	phosphodiesterase 1A, calmodulin-dependent	18573	3.79327	4.81217	13.2888	1.0712e-09	1.2193e-08
Ddx43	DEAD (Asp-Glu-Ala-Asp) box polypeptide 43	100048658	-3.78971	4.14722	-28.2708	2.03727e-14	3.06288e-12
Emcn	endomucin	59308	3.7843	5.87312	17.3526	2.47728e-11	6.07293e-10
Serpinb6b	serine (or cysteine) peptidase inhibitor, clade B, member 6b	20708	3.78369	6.14808	23.8834	2.422e-13	1.75979e-11
Rhoj	ras homolog family member J	80837	3.77881	5.86117	21.0159	1.56276e-12	7.2735e-11
Parm1	prostate androgen-regulated mucin-like protein 1	231440	3.7787	7.14092	18.8878	7.3277e-12	2.38854e-10
Cd300a	CD300A antigen	217303	3.7779	5.64791	18.6946	8.49767e-12	2.69202e-10
Cobl	cordon-bleu WH2 repeat	12808	-3.77767	5.58628	-19.7612	3.81432e-12	1.43349e-10
Atrnl1	attractin like 1	226255	3.77485	8.17343	25.3576	1.00743e-13	9.41115e-12
Vasn	vasorin	246154	3.77328	8.89795	14.7771	2.42728e-10	3.65517e-09
Arhgap24	Rho GTPase activating protein 24	231532	3.77058	5.65948	18.0865	1.36756e-11	3.78932e-10
Hist3h2a	histone cluster 3, H2a	319162	3.76903	7.32462	17.0909	3.0789e-11	7.20346e-10
Utf1	undifferentiated embryonic cell transcription factor 1	22286	-3.76356	6.10797	-22.1768	7.14845e-13	3.93646e-11
Tfec	transcription factor EC	21426	3.76046	5.20935	18.0632	1.39312e-11	3.83576e-10
Lefty1	left right determination factor 1	13590	-3.75764	6.65278	-23.9761	2.28865e-13	1.69587e-11
Fcer1g	Fc receptor, IgE, high affinity I, gamma polypeptide	14127	3.75514	6.90866	17.6846	1.88812e-11	4.89469e-10
Otx2	orthodenticle homeobox 2	18424	-3.75341	6.58858	-6.25141	1.55767e-05	4.67409e-05
Gpc3	glypican 3	14734	3.75206	10.8667	22.9642	4.29765e-13	2.66383e-11
Ifit2	interferon-induced protein with tetratricopeptide repeats 2	15958	3.74471	6.76533	13.7104	6.9364e-10	8.55828e-09
Zic5	zinc finger protein of the cerebellum 5	65100	-3.74293	6.2845	-7.13161	3.45705e-06	1.22032e-05
Mrc2	mannose receptor, C type 2	17534	3.7401	7.08788	21.8882	8.65124e-13	4.62761e-11
Sdc2	syndecan 2	15529	3.73875	7.41455	33.3137	1.80527e-15	5.82968e-13
Ccl3	chemokine (C-C motif) ligand 3	20302	3.7385	5.35018	10.9887	1.4388e-08	1.05685e-07
Masp1	mannan-binding lectin serine peptidase 1	17174	3.73813	6.88025	20.2972	2.58907e-12	1.05159e-10
Timm8a2	translocase of inner mitochondrial membrane 8A2	223262	-3.73579	3.07053	-19.5604	4.42151e-12	1.60407e-10
Prrg1	proline rich Gla (G-carboxyglutamic acid) 1	546336	3.7329	7.9147	17.3156	2.55417e-11	6.22061e-10
Timp3	tissue inhibitor of metalloproteinase 3	21859	3.72961	7.89505	17.3108	2.56437e-11	6.23385e-10
Fcgr1	Fc receptor, IgG, high affinity I	14129	3.72354	5.08101	14.505	3.15249e-10	4.52826e-09
Bach2	BTB and CNC homology, basic leucine zipper transcription factor 2	12014	3.72228	7.73397	16.2247	6.46527e-11	1.28196e-09
Spry4	sprouty homolog 4 (Drosophila)	24066	-3.71628	4.60311	-20.9789	1.6033e-12	7.43571e-11
Ak5	adenylate kinase 5	229949	3.71544	6.97966	15.415	1.33678e-10	2.29261e-09
Phlda2	pleckstrin homology like domain, family A, member 2	22113	-3.71538	8.89418	-18.631	8.92502e-12	2.77258e-10
Sorbs2	sorbin and SH3 domain containing 2	234214	3.71222	5.64617	16.7863	3.98091e-11	8.74938e-10
Prickle2	prickle planar cell polarity protein 2	243548	3.71009	7.35411	20.746	1.88536e-12	8.40518e-11
Tmem108	transmembrane protein 108	81907	3.70896	7.50732	14.2242	4.14729e-10	5.66183e-09
Sema5a	sema domain, seven thrombospondin repeats (type 1 and type 1-like), transmembrane domain (TM) and short cytoplasmic domain, (semaphorin) 5A	20356	3.7089	7.71279	16.401	5.54331e-11	1.13735e-09
Pogk	pogo transposable element with KRAB domain	71592	3.70842	6.68451	21.2314	1.34751e-12	6.50308e-11
Stk31	serine threonine kinase 31	77485	-3.70358	3.28133	-12.4148	2.74119e-09	2.67642e-08
Gm22	predicted gene 22	195209	3.69976	6.23278	18.4689	1.01216e-11	3.01539e-10
5830408B19Rik	RIKEN cDNA 5830408B19 gene	74756	3.68946	6.67611	28.7414	1.59748e-14	2.61158e-12
Pkdcc	protein kinase domain containing, cytoplasmic	106522	3.68932	8.80638	14.5404	3.04647e-10	4.41722e-09
Naprt	nicotinate phosphoribosyltransferase	223646	-3.68553	5.97127	-19.8391	3.60336e-12	1.36401e-10
Pcdhb16	protocadherin beta 16	93887	3.68384	5.94177	14.2308	4.12059e-10	5.6342e-09
Gm2381	zinc finger protein 936 pseudogene	100039706	-3.66975	5.02775	-30.9505	5.35779e-15	1.22933e-12
Anxa1	annexin A1	16952	3.66851	9.34396	15.0984	1.79238e-10	2.85178e-09
Sirpa	signal-regulatory protein alpha	19261	3.66563	7.2143	32.2796	2.87816e-15	8.45887e-13
Tff3	trefoil factor 3, intestinal	21786	3.66154	7.0294	13.626	7.55968e-10	9.13764e-09
2810410L24Rik	RIKEN cDNA 2810410L24 gene	100042332	3.65971	7.0289	16.224	6.46937e-11	1.28196e-09
Dubr	Dppa2 upstream binding RNA	68190	3.65963	5.6637	13.7018	6.99743e-10	8.62138e-09
Twist2	twist basic helix-loop-helix transcription factor 2	13345	3.65947	7.67562	18.9981	6.73728e-12	2.23923e-10
Fgb	fibrinogen beta chain	110135	3.65912	6.23039	11.8703	5.06384e-09	4.41075e-08
Pim3	proviral integration site 3	223775	-3.65544	7.97457	-27.7912	2.62096e-14	3.55214e-12
Pla2g10	phospholipase A2, group X	26565	-3.6545	6.06222	-25.2591	1.06657e-13	9.85028e-12
Pcdh17	protocadherin 17	219228	3.65354	5.53599	9.59548	8.64467e-08	4.81411e-07
Tmem40	transmembrane protein 40	94346	-3.65159	5.94572	-18.1849	1.26494e-11	3.55985e-10
Cpz	carboxypeptidase Z	242939	3.64787	5.86032	12.194	3.50622e-09	3.26494e-08
Arsb	arylsulfatase B	11881	3.64786	6.46151	17.0251	3.25365e-11	7.54484e-10
4930566F21Rik	RIKEN cDNA 4930566F21 gene	75844	-3.64784	3.84046	-19.2094	5.74348e-12	1.98457e-10
Chst11	carbohydrate sulfotransferase 11	58250	3.64372	6.98768	22.2316	6.89594e-13	3.82966e-11
Edil3	EGF-like repeats and discoidin I-like domains 3	13612	3.64232	5.46594	9.76319	6.89646e-08	3.95269e-07
Kitl	kit ligand	17311	3.64135	8.98005	22.4153	6.11647e-13	3.51623e-11
Negr1	neuronal growth regulator 1	320840	3.64127	5.08437	20.4491	2.32386e-12	9.67916e-11
Amot	angiomotin	27494	3.63858	10.3886	12.9619	1.51278e-09	1.63986e-08
Ncam1	neural cell adhesion molecule 1	17967	3.63832	8.79069	11.2215	1.08509e-08	8.35274e-08
Akr1c13	aldo-keto reductase family 1, member C13	27384	3.63673	6.7867	14.8791	2.20311e-10	3.38384e-09
Ntf3	neurotrophin 3	18205	3.63654	5.66871	21.6144	1.03902e-12	5.30814e-11
Trim71	tripartite motif-containing 71	636931	-3.62605	7.91866	-21.2623	1.31933e-12	6.40691e-11
Zic1	zinc finger protein of the cerebellum 1	22771	3.62564	6.31257	7.60691	1.60132e-06	6.17822e-06
D1Pas1	DNA segment, Chr 1, Pasteur Institute 1	110957	-3.62448	3.50753	-37.0766	3.69715e-16	1.80959e-13
Zfp467	zinc finger protein 467	68910	3.62411	6.11392	12.4947	2.50991e-09	2.48492e-08
Irf8	interferon regulatory factor 8	15900	3.62091	5.57124	18.1568	1.29335e-11	3.62208e-10
Tgm2	transglutaminase 2, C polypeptide	21817	3.6205	8.53076	13.9237	5.59202e-10	7.2447e-09
Fam25c	family with sequence similarity 25, member C	69134	-3.61971	6.58055	-16.6155	4.6064e-11	9.81185e-10
Tbx2	T-box 2	21385	3.61721	5.90942	15.2658	1.5338e-10	2.53441e-09
Ntm	neurotrimin	235106	3.61643	6.32075	15.5396	1.19276e-10	2.09109e-09
L3mbtl3	l(3)mbt-like 3 (Drosophila)	237339	3.61232	7.85587	26.9487	4.12204e-14	4.87874e-12
Marcks	myristoylated alanine rich protein kinase C substrate	17118	3.60846	11.1159	34.0965	1.28004e-15	4.63059e-13
Mkrn1	makorin, ring finger protein, 1	54484	-3.60289	7.94339	-22.7797	4.83457e-13	2.93405e-11
Hivep2	human immunodeficiency virus type I enhancer binding protein 2	15273	3.60253	6.99206	15.8335	9.145e-11	1.6917e-09
Rprm	reprimo, TP53 dependent G2 arrest mediator candidate	67874	3.59789	8.56169	15.9038	8.58771e-11	1.60106e-09
Dkk3	dickkopf WNT signaling pathway inhibitor 3	50781	3.59784	7.0951	13.3816	9.72483e-10	1.12754e-08
Bcl11a	B cell CLL/lymphoma 11A (zinc finger protein)	14025	3.5959	5.07546	9.97544	5.2027e-08	3.10577e-07
Gfra2	glial cell line derived neurotrophic factor family receptor alpha 2	14586	3.59547	6.58957	17.1366	2.96353e-11	6.99611e-10
Nepn	nephrocan	66650	3.58837	6.96083	11.7952	5.52103e-09	4.73022e-08
Usp18	ubiquitin specific peptidase 18	24110	3.5861	6.60159	12.3518	2.93968e-09	2.82073e-08
Sertad4	SERTA domain containing 4	214791	3.57902	8.90241	16.7408	4.13828e-11	9.03547e-10
Znf41-ps	ZNF41, pseudogene	70005	-3.57837	6.9597	-14.7957	2.3847e-10	3.60767e-09
Man1a	mannosidase 1, alpha	17155	3.57809	8.61023	24.3211	1.85687e-13	1.4808e-11
Fam129a	family with sequence similarity 129, member A	63913	-3.57469	5.63296	-12.9029	1.61122e-09	1.73008e-08
Tmem204	transmembrane protein 204	407831	3.56876	5.19517	14.4671	3.27063e-10	4.65177e-09
Ak7	adenylate kinase 7	78801	-3.56711	5.4357	-18.0722	1.38314e-11	3.8244e-10
Sox2	SRY (sex determining region Y)-box 2	20674	-3.56629	8.8629	-7.5237	1.82837e-06	6.94015e-06
Pfkp	phosphofructokinase, platelet	56421	-3.56505	4.93083	-16.4941	5.11407e-11	1.07272e-09
Hmces	5-hydroxymethylcytosine (hmC) binding, ES cell specific	232210	-3.565	8.66157	-29.0879	1.33881e-14	2.30468e-12
Syce1	synaptonemal complex central element protein 1	74075	-3.56477	3.8942	-20.653	2.01245e-12	8.72962e-11
Rhox13	reproductive homeobox 13	73614	-3.56023	3.55803	-20.0206	3.15831e-12	1.22752e-10
Zadh2	zinc binding alcohol dehydrogenase, domain containing 2	225791	3.56021	8.66361	14.8384	2.28989e-10	3.48845e-09
Ndnf	neuron-derived neurotrophic factor	68169	3.55763	6.2376	8.57985	3.62356e-07	1.66693e-06
Speg	SPEG complex locus	11790	3.55669	8.42187	11.9662	4.53728e-09	4.04505e-08
Rasgrp3	RAS, guanyl releasing protein 3	240168	3.55305	5.97976	15.9488	8.25016e-11	1.55702e-09
Krt15	keratin 15	16665	3.5529	6.83862	15.5853	1.14415e-10	2.01667e-09
Apob	apolipoprotein B	238055	3.54919	6.4231	13.7071	6.95964e-10	8.57886e-09
1810011O10Rik	RIKEN cDNA 1810011O10 gene	69068	3.54551	6.01579	11.955	4.59585e-09	4.0889e-08
Accsl	1-aminocyclopropane-1-carboxylate synthase (non-functional)-like	381411	-3.54515	3.35321	-24.9039	1.31268e-13	1.14836e-11
Fkbp14	FK506 binding protein 14	231997	3.54213	8.03899	20.9394	1.64774e-12	7.56714e-11
1700061G19Rik	RIKEN cDNA 1700061G19 gene	78625	-3.5404	3.77732	-18.3529	1.10825e-11	3.23173e-10
Pitx1	paired-like homeodomain transcription factor 1	18740	3.53743	6.71863	13.8329	6.12662e-10	7.76424e-09
Jun	jun proto-oncogene	16476	3.53687	8.11835	20.8468	1.75733e-12	7.96646e-11
App	amyloid beta (A4) precursor protein	11820	3.5334	9.32038	22.0251	7.90011e-13	4.2872e-11
Atxn1	ataxin 1	20238	3.53086	6.42277	22.1091	7.47397e-13	4.08233e-11
Rnasel	ribonuclease L (2', 5'-oligoisoadenylate synthetase-dependent)	24014	3.52661	4.94056	11.8512	5.17624e-09	4.49817e-08
Ldb2	LIM domain binding 2	16826	3.52528	5.72489	12.1374	3.73686e-09	3.43326e-08
Lipa	lysosomal acid lipase A	16889	3.52465	7.8885	26.7635	4.56183e-14	5.2335e-12
Rasl11b	RAS-like, family 11, member B	68939	3.52406	8.98739	24.0542	2.18223e-13	1.649e-11
Chst2	carbohydrate sulfotransferase 2	54371	3.52364	5.61273	27.5606	2.96291e-14	3.87504e-12
Mxra8	matrix-remodelling associated 8	74761	3.52319	8.47062	19.0795	6.33439e-12	2.12967e-10
Amhr2	anti-Mullerian hormone type 2 receptor	110542	-3.52042	5.92562	-13.1454	1.24516e-09	1.38594e-08
Cd47	CD47 antigen (Rh-related antigen, integrin-associated signal transducer)	16423	3.51907	8.26007	24.9368	1.28751e-13	1.13012e-11
Wnt5a	wingless-type MMTV integration site family, member 5A	22418	3.51656	7.62135	16.028	7.68969e-11	1.46924e-09
Ceacam20	carcinoembryonic antigen-related cell adhesion molecule 20	71601	-3.50824	3.40072	-17.6962	1.87041e-11	4.87725e-10
Deptor	DEP domain containing MTOR-interacting protein	97998	-3.50749	5.9262	-11.8422	5.22968e-09	4.53749e-08
Mmd	monocyte to macrophage differentiation-associated	67468	3.50502	9.13272	23.5409	2.9915e-13	2.02651e-11
Zcchc12	zinc finger, CCHC domain containing 12	72693	3.49823	7.95949	10.7337	1.97038e-08	1.36926e-07
Pim2	proviral integration site 2	18715	-3.49481	6.47293	-9.7624	6.90373e-08	3.95577e-07
Tmtc2	transmembrane and tetratricopeptide repeat containing 2	278279	3.49461	5.67139	26.846	4.36008e-14	5.08577e-12
2310043M15Rik	RIKEN cDNA 2310043M15 gene	71930	-3.49204	5.25321	-21.5487	1.08607e-12	5.47369e-11
Hipk2	homeodomain interacting protein kinase 2	15258	3.49141	8.82739	25.2075	1.09905e-13	9.94736e-12
Kbtbd8	kelch repeat and BTB (POZ) domain containing 8	243574	-3.49034	7.01687	-14.6811	2.66048e-10	3.93832e-09
Trim30a	tripartite motif-containing 30A	20128	3.4896	4.98564	13.1591	1.2273e-09	1.36928e-08
4930526L06Rik	RIKEN cDNA 4930526L06 gene	75138	-3.48639	3.36395	-14.7739	2.43488e-10	3.66451e-09
Fyb	FYN binding protein	23880	3.48312	6.00744	12.1335	3.75329e-09	3.44441e-08
Lgi2	leucine-rich repeat LGI family, member 2	246316	3.48125	7.22858	15.7674	9.7048e-11	1.76529e-09
Ptprm	protein tyrosine phosphatase, receptor type, M	19274	3.47708	6.01182	18.2141	1.23609e-11	3.52806e-10
Klhl6	kelch-like 6	239743	3.46899	7.01318	15.9155	8.49873e-11	1.59242e-09
Krt18	keratin 18	16668	3.46695	11.5872	10.2827	3.48739e-08	2.21299e-07
Tfap2c	transcription factor AP-2, gamma	21420	-3.46555	6.57989	-12.1697	3.60326e-09	3.33866e-08
Scarf2	scavenger receptor class F, member 2	224024	3.46491	6.80973	19.7105	3.95874e-12	1.47607e-10
Limch1	LIM and calponin homology domains 1	77569	3.46438	6.4536	14.7251	2.55085e-10	3.80619e-09
Mnd1	meiotic nuclear divisions 1	76915	-3.45824	6.4728	-28.6283	1.69298e-14	2.73213e-12
Pkia	protein kinase inhibitor, alpha	18767	3.45732	7.26697	8.67246	3.16442e-07	1.47622e-06
Ifit1	interferon-induced protein with tetratricopeptide repeats 1	15957	3.45712	5.60584	10.307	3.38005e-08	2.15481e-07
Gbp6	guanylate binding protein 6	100702	3.45226	5.81975	12.1084	3.86095e-09	3.52991e-08
Trim6	tripartite motif-containing 6	94088	-3.44971	7.86257	-20.0827	3.01974e-12	1.18778e-10
Pnoc	prepronociceptin	18155	3.44667	5.85906	12.7087	1.98654e-09	2.04978e-08
Cenpv	centromere protein V	73139	-3.44584	7.30509	-14.3711	3.59111e-10	5.0325e-09
Prune2	prune homolog 2 (Drosophila)	353211	-3.44543	3.73846	-23.6384	2.81616e-13	1.96958e-11
Mxd4	Max dimerization protein 4	17122	3.44359	7.66315	28.3649	1.94002e-14	2.985e-12
Lipo1	lipase, member O1	381236	-3.44344	4.02814	-16.8178	3.87597e-11	8.59184e-10
Krt7	keratin 7	110310	3.44296	8.24727	16.2071	6.5662e-11	1.29625e-09
Gjb3	gap junction protein, beta 3	14620	-3.43939	6.62885	-12.7186	1.96536e-09	2.03357e-08
Zfp362	zinc finger protein 362	230761	3.43933	8.09956	13.8242	6.18123e-10	7.81452e-09
Adamts9	a disintegrin-like and metallopeptidase (reprolysin type) with thrombospondin type 1 motif, 9	101401	3.43757	8.55875	15.8014	9.41254e-11	1.73139e-09
Samd5	sterile alpha motif domain containing 5	320825	3.43263	7.23285	23.2372	3.61664e-13	2.33581e-11
Uba1y	ubiquitin-activating enzyme, Chr Y	22202	-3.42849	4.36729	-11.7285	5.96391e-09	5.04685e-08
Tmcc2	transmembrane and coiled-coil domains 2	68875	3.4244	6.46844	11.591	7.00051e-09	5.75825e-08
Smim14	small integral membrane protein 14	68552	3.42354	6.97983	32.0165	3.24839e-15	9.13635e-13
Slco2b1	solute carrier organic anion transporter family, member 2b1	101488	3.42049	4.86394	15.7844	9.55761e-11	1.74702e-09
Zmiz1	zinc finger, MIZ-type containing 1	328365	3.41851	6.19569	9.07658	1.77228e-07	8.93039e-07
Caps2	calcyphosphine 2	353025	-3.4175	4.25308	-18.3663	1.09671e-11	3.20521e-10
Sall4	sal-like 4 (Drosophila)	99377	-3.4168	9.6955	-21.1886	1.38757e-12	6.62311e-11
Cdh2	cadherin 2	12558	3.41266	8.32315	12.4855	2.53541e-09	2.50354e-08
D630023F18Rik	RIKEN cDNA D630023F18 gene	98303	-3.41163	4.0801	-14.3692	3.59768e-10	5.03771e-09
Cfh	complement component factor h	12628	3.40744	3.59074	16.207	6.56624e-11	1.29625e-09
Col4a6	collagen, type IV, alpha 6	94216	3.40725	6.66826	20.6212	2.05784e-12	8.82407e-11
Zmat4	zinc finger, matrin type 4	320158	-3.40721	4.47022	-12.6531	2.1103e-09	2.15959e-08
Mab21l2	mab-21-like 2 (C. elegans)	23937	3.40516	6.52489	24.8706	1.33869e-13	1.16332e-11
Afm	afamin	280662	3.40435	5.55088	10.9407	1.52576e-08	1.10951e-07
Kndc1	kinase non-catalytic C-lobe domain (KIND) containing 1	76484	-3.40255	3.98809	-14.9127	2.13426e-10	3.30135e-09
Cx3cr1	chemokine (C-X3-C motif) receptor 1	13051	3.40243	5.72051	11.2755	1.01696e-08	7.88634e-08
Cald1	caldesmon 1	109624	3.39961	10.5924	10.1885	3.9386e-08	2.45115e-07
Platr4	pluripotency associated transcript 4	78706	-3.39858	3.47476	-29.1508	1.2969e-14	2.26154e-12
Klhl4	kelch-like 4	237010	3.39825	5.64675	11.3471	9.33615e-09	7.3291e-08
Enox1	ecto-NOX disulfide-thiol exchanger 1	239188	-3.39793	6.19077	-13.6136	7.65632e-10	9.21612e-09
Capsl	calcyphosine-like	75568	-3.39575	4.65522	-17.1664	2.89089e-11	6.85557e-10
Serf1	small EDRK-rich factor 1	20365	3.3917	8.22616	7.70266	1.37624e-06	5.4011e-06
Col8a2	collagen, type VIII, alpha 2	329941	3.38717	6.67051	13.1527	1.23562e-09	1.37708e-08
Pdp1	pyruvate dehyrogenase phosphatase catalytic subunit 1	381511	3.3826	6.83801	13.6172	7.62835e-10	9.19939e-09
C77370	expressed sequence C77370	245555	-3.38256	5.37613	-13.6603	7.29942e-10	8.91784e-09
Bmp2	bone morphogenetic protein 2	12156	3.38202	7.65487	18.6037	9.11594e-12	2.81186e-10
Hacd4	3-hydroxyacyl-CoA dehydratase 4	66775	3.3812	6.31944	15.2095	1.61602e-10	2.63695e-09
Galnt4	UDP-N-acetyl-alpha-D-galactosamine:polypeptide N-acetylgalactosaminyltransferase 4	14426	3.38095	6.41359	15.7908	9.50228e-11	1.74055e-09
Phc1	polyhomeotic-like 1 (Drosophila)	13619	-3.37673	9.08726	-24.0561	2.17972e-13	1.649e-11
Platr22	pluripotency associated transcript 22	100503474	-3.37571	3.59628	-22.4611	5.93726e-13	3.43586e-11
Tgm1	transglutaminase 1, K polypeptide	21816	-3.37259	5.41877	-21.9269	8.43147e-13	4.52858e-11
Angptl1	angiopoietin-like 1	72713	3.37034	4.69776	15.1182	1.75949e-10	2.81493e-09
Pfn2	profilin 2	18645	3.3692	9.95739	23.611	2.86437e-13	1.98736e-11
Pbx1	pre B cell leukemia homeobox 1	18514	3.36598	9.60415	15.4144	1.33751e-10	2.29261e-09
Tpbpa	trophoblast specific protein alpha	21984	3.36313	4.45898	14.4277	3.39812e-10	4.7968e-09
Foxa2	forkhead box A2	15376	3.36061	7.80235	20.3659	2.46529e-12	1.01323e-10
Ankrd44	ankyrin repeat domain 44	329154	3.35247	6.75969	17.4883	2.21576e-11	5.57284e-10
Ehd2	EH-domain containing 2	259300	3.35225	5.84262	13.8389	6.08964e-10	7.72112e-09
Clca3a1	chloride channel accessory 3A1	12722	3.35135	4.96212	10.5502	2.47995e-08	1.6554e-07
S100a4	S100 calcium binding protein A4	20198	3.3509	6.33996	14.6079	2.85428e-10	4.17791e-09
Dhx16	DEAH (Asp-Glu-Ala-His) box polypeptide 16	69192	-3.34622	8.78028	-27.4667	3.11547e-14	3.97518e-12
Slc7a8	solute carrier family 7 (cationic amino acid transporter, y+ system), member 8	50934	3.34469	6.11303	17.3676	2.44684e-11	6.00957e-10
Rec114	REC114 meiotic recombination protein	73673	-3.34439	5.15096	-13.9212	5.60565e-10	7.25343e-09
Rtp4	receptor transporter protein 4	67775	3.34393	6.30787	15.0522	1.87162e-10	2.96165e-09
Grik3	glutamate receptor, ionotropic, kainate 3	14807	-3.34314	5.2534	-10.5742	2.40608e-08	1.61622e-07
B2m	beta-2 microglobulin	12010	3.34271	10.7159	17.6177	1.9936e-11	5.10739e-10
Dhrs3	dehydrogenase/reductase (SDR family) member 3	20148	3.34109	6.79955	16.2254	6.46123e-11	1.28196e-09
Mllt3	myeloid/lymphoid or mixed-lineage leukemia; translocated to, 3	70122	3.33971	7.74556	21.4962	1.12528e-12	5.6279e-11
Fabp3	fatty acid binding protein 3, muscle and heart	14077	-3.33831	8.55576	-14.6738	2.67915e-10	3.96371e-09
Plekha4	pleckstrin homology domain containing, family A (phosphoinositide binding specific) member 4	69217	-3.33826	4.96205	-23.6302	2.83048e-13	1.97432e-11
Crispld2	cysteine-rich secretory protein LCCL domain containing 2	78892	3.33726	7.70616	21.8144	9.08665e-13	4.78229e-11
Hoxd8	homeobox D8	15437	3.33687	7.16228	23.9656	2.30336e-13	1.69715e-11
Pnldc1	poly(A)-specific ribonuclease (PARN)-like domain containing 1	240023	-3.33359	5.55961	-25.8448	7.62013e-14	7.79006e-12
Megf10	multiple EGF-like-domains 10	70417	3.33096	5.29227	18.5319	9.63788e-12	2.91106e-10
Nefh	neurofilament, heavy polypeptide	380684	-3.32918	4.00257	-9.69937	7.51304e-08	4.2601e-07
Osmr	oncostatin M receptor	18414	3.32862	4.5289	18.6434	8.84038e-12	2.75611e-10
Lrrc31	leucine rich repeat containing 31	320352	-3.32273	3.21915	-13.4956	8.64299e-10	1.02026e-08
Sfxn3	sideroflexin 3	94280	3.32121	6.82734	15.7875	9.53093e-11	1.74458e-09
Ncf1	neutrophil cytosolic factor 1	17969	3.31742	5.22407	14.8431	2.27977e-10	3.48318e-09
Ulk2	unc-51 like kinase 2	29869	3.31668	7.56265	11.5176	7.63019e-09	6.18862e-08
1190005I06Rik	RIKEN cDNA 1190005I06 gene	68918	-3.31568	5.28458	-17.218	2.76947e-11	6.65206e-10
Nol4l	nucleolar protein 4-like	329540	3.31441	7.33204	17.1514	2.92734e-11	6.93572e-10
Mrvi1	MRV integration site 1	17540	3.31035	5.82247	20.5746	2.12655e-12	9.07411e-11
Cbln1	cerebellin 1 precursor protein	12404	3.30915	6.02588	11.4088	8.67675e-09	6.86918e-08
Zfhx3	zinc finger homeobox 3	11906	3.30712	6.49978	18.2133	1.23685e-11	3.52806e-10
Runx1t1	runt-related transcription factor 1; translocated to, 1 (cyclin D-related)	12395	3.30654	6.91195	18.6823	8.57894e-12	2.70687e-10
Prkg1	protein kinase, cGMP-dependent, type I	19091	3.29469	6.93753	12.5502	2.3613e-09	2.36096e-08
Slc16a12	solute carrier family 16 (monocarboxylic acid transporters), member 12	240638	3.29232	4.86426	9.30836	1.28148e-07	6.74982e-07
Sox4	SRY (sex determining region Y)-box 4	20677	3.29169	8.81533	12.8262	1.7497e-09	1.84693e-08
Lamp2	lysosomal-associated membrane protein 2	16784	3.29087	10.1444	22.6658	5.20149e-13	3.11339e-11
Bambi	BMP and activin membrane-bound inhibitor	68010	3.29055	10.1308	21.3495	1.24316e-12	6.08939e-11
Nphs1	nephrosis 1, nephrin	54631	-3.28786	5.17424	-21.1356	1.43902e-12	6.80661e-11
Slc6a15	solute carrier family 6 (neurotransmitter transporter), member 15	103098	-3.28779	5.6009	-8.83873	2.48736e-07	1.19533e-06
BB182297	expressed sequence BB182297	99463	-3.28765	7.59933	-16.435	5.38236e-11	1.1147e-09
Fndc3b	fibronectin type III domain containing 3B	72007	3.28687	8.73307	15.3957	1.36061e-10	2.31702e-09
Sncaip	synuclein, alpha interacting protein (synphilin)	67847	3.28471	5.72885	17.6927	1.87579e-11	4.87725e-10
Sult6b1	sulfotransferase family, cytosolic, 6B, member 1	73671	-3.28201	2.9992	-25.6355	8.58594e-14	8.31786e-12
Hbb-b2	hemoglobin, beta adult minor chain	15130	3.28163	3.73978	12.386	2.82988e-09	2.73747e-08
Mfap4	microfibrillar-associated protein 4	76293	3.28162	7.0654	15.0408	1.89167e-10	2.98795e-09
Gjb5	gap junction protein, beta 5	14622	-3.27943	6.11641	-13.0058	1.44359e-09	1.57859e-08
Hcfc2	host cell factor C2	67933	3.27914	7.45725	17.2251	2.75306e-11	6.61872e-10
Adamtsl1	ADAMTS-like 1	77739	3.27577	5.11037	20.9568	1.62804e-12	7.50867e-11
Slc15a3	solute carrier family 15, member 3	65221	3.27428	4.78813	17.489	2.21455e-11	5.57284e-10
Slit3	slit homolog 3 (Drosophila)	20564	3.26686	7.44806	14.6461	2.75148e-10	4.05011e-09
Gna14	guanine nucleotide binding protein, alpha 14	14675	-3.26578	5.55488	-12.7947	1.81007e-09	1.89687e-08
D330040H18Rik	RIKEN cDNA D330040H18 gene	320847	3.26292	5.21802	11.5972	6.94979e-09	5.72373e-08
Slc35f2	solute carrier family 35, member F2	72022	-3.2602	5.65568	-19.15	6.00594e-12	2.04288e-10
Fstl1	follistatin-like 1	14314	3.25803	10.8472	32.4234	2.69506e-15	8.10285e-13
Piwil2	piwi-like RNA-mediated gene silencing 2	57746	-3.25729	3.76744	-11.78	5.61848e-09	4.79956e-08
Pcyt1b	phosphate cytidylyltransferase 1, choline, beta isoform	236899	-3.25666	5.382	-17.0808	3.10522e-11	7.25855e-10
Spats2l	spermatogenesis associated, serine-rich 2-like	67198	3.25539	8.72473	16.8378	3.8107e-11	8.47589e-10
Slc7a7	solute carrier family 7 (cationic amino acid transporter, y+ system), member 7	20540	-3.25287	5.66595	-16.1987	6.61467e-11	1.3009e-09
Snhg11	small nucleolar RNA host gene 11	319317	-3.24904	5.6196	-7.79289	1.19444e-06	4.76192e-06
Klhl29	kelch-like 29	208439	3.24739	5.30189	15.1047	1.78189e-10	2.83855e-09
9430047L24Rik	RIKEN cDNA 9430047L24 gene	320850	3.24125	5.24046	8.34476	5.1341e-07	2.26463e-06
Chac1	ChaC, cation transport regulator 1	69065	-3.24106	6.5233	-16.4566	5.28243e-11	1.10205e-09
Pcdhb20	protocadherin beta 20	93891	3.23956	5.70477	18.1899	1.25996e-11	3.55331e-10
Zbtb4	zinc finger and BTB domain containing 4	75580	3.23367	5.79926	18.5207	9.72227e-12	2.93316e-10
Ano9	anoctamin 9	71345	-3.23256	4.60035	-16.4826	5.165e-11	1.08081e-09
Pml	promyelocytic leukemia	18854	-3.23204	4.52193	-14.2888	3.89229e-10	5.37259e-09
Ikzf2	IKAROS family zinc finger 2	22779	3.23045	7.46476	25.3613	1.00526e-13	9.41115e-12
Mylip	myosin regulatory light chain interacting protein	218203	3.23026	9.30514	19.7589	3.82089e-12	1.4339e-10
Gstt2	glutathione S-transferase, theta 2	14872	-3.22646	6.51676	-23.5373	2.99827e-13	2.02651e-11
P3h4	prolyl 3-hydroxylase family member 4 (non-enzymatic)	66180	3.22634	8.53464	18.2892	1.16511e-11	3.36039e-10
Ltbp1	latent transforming growth factor beta binding protein 1	268977	3.2241	7.19063	26.24	6.09808e-14	6.51051e-12
Fbxl7	F-box and leucine-rich repeat protein 7	448987	3.22399	6.04622	8.2969	5.51606e-07	2.41196e-06
Iigp1	interferon inducible GTPase 1	60440	3.2219	6.08063	20.4309	2.35407e-12	9.76966e-11
Zp3	zona pellucida glycoprotein 3	22788	-3.22109	4.1563	-15.1102	1.77273e-10	2.83084e-09
Thbs2	thrombospondin 2	21826	3.21726	4.95392	21.1948	1.38171e-12	6.60722e-11
Ssbp2	single-stranded DNA binding protein 2	66970	3.20914	5.30374	15.7613	9.75772e-11	1.77287e-09
Creg1	cellular repressor of E1A-stimulated genes 1	433375	3.20827	8.20559	17.6681	1.91363e-11	4.95101e-10
Pde5a	phosphodiesterase 5A, cGMP-specific	242202	3.20826	6.98932	12.1487	3.6895e-09	3.4005e-08
Iqcg	IQ motif containing G	69707	-3.20707	4.14046	-21.4312	1.17598e-12	5.84792e-11
Pcdhb21	protocadherin beta 21	93892	3.20426	5.60373	22.4679	5.91096e-13	3.42823e-11
Ddc	dopa decarboxylase	13195	3.2022	8.45536	19.4277	4.87849e-12	1.72675e-10
Sfmbt2	Scm-like with four mbt domains 2	353282	-3.19686	7.40563	-12.533	2.40633e-09	2.39964e-08
Cdkn2b	cyclin-dependent kinase inhibitor 2B (p15, inhibits CDK4)	12579	3.19519	6.94856	15.631	1.09766e-10	1.94786e-09
Egr3	early growth response 3	13655	3.19255	5.76949	9.16895	1.55635e-07	7.98694e-07
Kcnj8	potassium inwardly-rectifying channel, subfamily J, member 8	16523	3.18687	5.93608	12.9525	1.52809e-09	1.65371e-08
Wipf1	WAS/WASL interacting protein family, member 1	215280	3.18537	8.17833	18.7307	8.26474e-12	2.63957e-10
Heph	hephaestin	15203	3.18309	5.66501	8.64031	3.31643e-07	1.53917e-06
Ttpa	tocopherol (alpha) transfer protein	50500	-3.18174	4.89753	-22.5326	5.66822e-13	3.33177e-11
Tcea3	transcription elongation factor A (SII), 3	21401	-3.18042	6.09599	-19.712	3.9544e-12	1.47607e-10
Pxdn	peroxidasin	69675	3.17823	9.63982	17.3402	2.50274e-11	6.11815e-10
Dynlt3	dynein light chain Tctex-type 3	67117	3.17703	9.2269	17.9114	1.57264e-11	4.22771e-10
Adamts5	a disintegrin-like and metallopeptidase (reprolysin type) with thrombospondin type 1 motif, 5 (aggrecanase-2)	23794	3.17339	5.22686	13.6725	7.20972e-10	8.82474e-09
Zfp106	zinc finger protein 106	20402	-3.1724	5.14141	-12.673	2.06513e-09	2.1175e-08
Plxna2	plexin A2	18845	3.17199	7.14538	14.4982	3.17338e-10	4.54828e-09
Tnfsf11	tumor necrosis factor (ligand) superfamily, member 11	21943	-3.17178	3.27524	-14.1882	4.29717e-10	5.82691e-09
St8sia4	ST8 alpha-N-acetyl-neuraminide alpha-2,8-sialyltransferase 4	20452	3.1692	5.91464	11.7666	5.70679e-09	4.86071e-08
Krt42	keratin 42	68239	-3.1674	4.4142	-19.4416	4.82825e-12	1.7136e-10
AW551984	expressed sequence AW551984	244810	3.1643	8.11117	18.2023	1.24766e-11	3.53959e-10
Gas6	growth arrest specific 6	14456	3.15859	8.16221	14.4582	3.29876e-10	4.68435e-09
Dab1	disabled 1	13131	-3.15639	4.25614	-7.96243	9.17848e-07	3.7719e-06
Farp1	FERM, RhoGEF (Arhgef) and pleckstrin domain protein 1 (chondrocyte-derived)	223254	3.1531	8.79196	16.7534	4.09394e-11	8.95362e-10
Syt9	synaptotagmin IX	60510	-3.15304	5.26088	-23.5113	3.04717e-13	2.05407e-11
Slc39a8	solute carrier family 39 (metal ion transporter), member 8	67547	3.14985	8.51319	6.6047	8.40521e-06	2.68837e-05
Ppic	peptidylprolyl isomerase C	19038	3.14942	11.2684	28.3067	1.99953e-14	3.0442e-12
Dnajc21	DnaJ heat shock protein family (Hsp40) member C21	78244	-3.1486	9.60498	-28.8507	1.51056e-14	2.54325e-12
Slc40a1	solute carrier family 40 (iron-regulated transporter), member 1	53945	3.14767	9.50916	15.4197	1.33095e-10	2.29037e-09
Fbxo2	F-box protein 2	230904	-3.14555	5.42314	-14.0491	4.93298e-10	6.52006e-09
P4ha2	procollagen-proline, 2-oxoglutarate 4-dioxygenase (proline 4-hydroxylase), alpha II polypeptide	18452	3.14147	8.52579	17.8152	1.69895e-11	4.48729e-10
Itga8	integrin alpha 8	241226	3.1404	8.13249	9.97855	5.18143e-08	3.09554e-07
Plpp5	phospholipid phosphatase 5	71910	3.13945	7.63498	19.9553	3.31135e-12	1.27375e-10
Csf2rb	colony stimulating factor 2 receptor, beta, low-affinity (granulocyte-macrophage)	12983	3.13805	5.66748	12.6344	2.15362e-09	2.19448e-08
Gng12	guanine nucleotide binding protein (G protein), gamma 12	14701	3.13712	8.58742	22.1056	7.49137e-13	4.08233e-11
Calcrl	calcitonin receptor-like	54598	3.13693	6.77398	13.7489	6.67024e-10	8.28459e-09
Ncf4	neutrophil cytosolic factor 4	17972	3.13634	5.82197	14.2551	4.02313e-10	5.52028e-09
Ahsp	alpha hemoglobin stabilizing protein	170812	3.13559	6.42693	9.1786	1.53546e-07	7.89521e-07
Rbm46	RNA binding motif protein 46	633285	3.13433	6.41183	10.4356	2.86744e-08	1.87229e-07
Gab2	growth factor receptor bound protein 2-associated protein 2	14389	3.13395	6.80048	14.9958	1.9734e-10	3.10206e-09
P3h3	prolyl 3-hydroxylase 3	14789	3.13328	5.83857	16.3391	5.85e-11	1.1835e-09
Rlbp1	retinaldehyde binding protein 1	19771	-3.13162	3.47663	-12.0387	4.17797e-09	3.77229e-08
Cpsf4l	cleavage and polyadenylation specific factor 4-like	52670	-3.13159	5.56243	-30.6851	6.08445e-15	1.35228e-12
Hba-x	hemoglobin X, alpha-like embryonic chain in Hba complex	15126	3.12816	7.10903	11.137	1.20143e-08	9.1138e-08
Npnt	nephronectin	114249	3.12316	6.29488	20.7453	1.88624e-12	8.40518e-11
Endod1	endonuclease domain containing 1	71946	3.11859	6.50296	11.6224	6.74806e-09	5.57163e-08
Chst15	carbohydrate (N-acetylgalactosamine 4-sulfate 6-O) sulfotransferase 15	77590	3.11831	7.34432	10.3668	3.13046e-08	2.01783e-07
Grtp1	GH regulated TBC protein 1	66790	-3.1178	7.08232	-20.0045	3.19536e-12	1.23663e-10
Mdfic	MyoD family inhibitor domain containing	16543	3.11465	7.42916	16.4371	5.37253e-11	1.11415e-09
Rab27b	RAB27B, member RAS oncogene family	80718	3.11381	6.05034	12.4188	2.72913e-09	2.66664e-08
Cd248	CD248 antigen, endosialin	70445	3.10942	7.20562	16.6531	4.46017e-11	9.57838e-10
Celf4	CUGBP, Elav-like family member 4	108013	-3.10859	5.8057	-7.25644	2.81631e-06	1.01651e-05
C730049O14Rik	RIKEN cDNA C730049O14 gene	320117	-3.10805	6.79684	-13.8668	5.92131e-10	7.57008e-09
Dnmt3a	DNA methyltransferase 3A	13435	3.10639	8.12663	22.5249	5.69663e-13	3.34096e-11
Pde7b	phosphodiesterase 7B	29863	3.10451	5.17624	18.1947	1.25516e-11	3.55331e-10
Rnase4	ribonuclease, RNase A family 4	58809	3.10419	9.21955	21.8356	8.95951e-13	4.75363e-11
Sh3bgrl	SH3-binding domain glutamic acid-rich protein like	56726	3.10251	9.5387	21.0648	1.51095e-12	7.10828e-11
Pik3r3	phosphatidylinositol 3 kinase, regulatory subunit, polypeptide 3 (p55)	18710	3.10116	7.48606	12.6085	2.21552e-09	2.24183e-08
Nsmf	NMDA receptor synaptonuclear signaling and neuronal migration factor	56876	3.10099	9.52974	16.4153	5.47518e-11	1.12678e-09
Pvt1	plasmacytoma variant translocation 1	19296	-3.09802	3.88746	-18.4565	1.02205e-11	3.03104e-10
Enah	enabled homolog (Drosophila)	13800	-3.09609	5.68886	-12.3687	2.8848e-09	2.77724e-08
Atf7ip2	activating transcription factor 7 interacting protein 2	75329	-3.09455	5.13632	-14.9812	2.00073e-10	3.13284e-09
Slc1a1	solute carrier family 1 (neuronal/epithelial high affinity glutamate transporter, system Xag), member 1	20510	-3.09161	3.40625	-10.8692	1.66601e-08	1.19282e-07
Ttc28	tetratricopeptide repeat domain 28	209683	3.0886	7.10403	15.727	1.00638e-10	1.81795e-09
Rnf217	ring finger protein 217	268291	3.08563	6.7629	15.4035	1.35089e-10	2.30798e-09
Rnf103	ring finger protein 103	22644	3.0851	8.12592	26.2663	6.00893e-14	6.46813e-12
Ier5	immediate early response 5	15939	3.08411	8.54835	18.942	7.03094e-12	2.30751e-10
Ube2h	ubiquitin-conjugating enzyme E2H	22214	3.0837	8.92583	13.3745	9.79758e-10	1.13296e-08
Meioc	meiosis specific with coiled-coil domain	268491	-3.08195	4.80621	-9.26546	1.36014e-07	7.09556e-07
A230050P20Rik	RIKEN cDNA A230050P20 gene	319278	-3.08006	5.97942	-20.5554	2.15554e-12	9.16789e-11
Gypa	glycophorin A	14934	3.07298	4.77619	7.1073	3.59876e-06	1.26455e-05
Taf1d	TATA-box binding protein associated factor, RNA polymerase I, D	75316	-3.07238	5.76584	-12.0969	3.91134e-09	3.56886e-08
Tcfl5	transcription factor-like 5 (basic helix-loop-helix)	277353	-3.06997	8.57492	-19.7049	3.97515e-12	1.47906e-10
Mpped2	metallophosphoesterase domain containing 2	77015	3.06706	6.39161	14.2924	3.87856e-10	5.35647e-09
Fas	Fas (TNF receptor superfamily member 6)	14102	3.0654	5.76104	12.4083	2.76089e-09	2.68931e-08
Exph5	exophilin 5	320051	3.06441	6.06638	12.296	3.12805e-09	2.97204e-08
5730410E19Rik	RIKEN cDNA 5730410E19 gene	70517	-3.06361	3.80925	-15.678	1.05194e-10	1.88464e-09
Has2	hyaluronan synthase 2	15117	3.06219	8.6355	16.8168	3.87927e-11	8.59187e-10
1700029P11Rik	RIKEN cDNA 1700029P11 gene	66346	-3.05965	4.66347	-17.4002	2.38196e-11	5.88338e-10
Fmo1	flavin containing monooxygenase 1	14261	3.05851	6.1281	18.5956	9.17327e-12	2.81957e-10
Fcgrt	Fc receptor, IgG, alpha chain transporter	14132	3.05706	6.71775	12.0627	4.06613e-09	3.68786e-08
Ankrd33b	ankyrin repeat domain 33B	67434	-3.0566	4.87635	-19.1932	5.81365e-12	2.00089e-10
Dusp27	dual specificity phosphatase 27 (putative)	240892	-3.05541	5.01612	-24.2886	1.89354e-13	1.50089e-11
Sspn	sarcospan	16651	3.05488	5.03224	17.1447	2.94369e-11	6.96184e-10
Bmi1	Bmi1 polycomb ring finger oncogene	12151	3.05422	7.97925	12.1349	3.74746e-09	3.44059e-08
Jade1	jade family PHD finger 1	269424	-3.05094	7.77351	-28.7606	1.58178e-14	2.60218e-12
Apobec3	apolipoprotein B mRNA editing enzyme, catalytic polypeptide 3	80287	-3.04817	6.49975	-15.3261	1.45073e-10	2.43404e-09
Letmd1	LETM1 domain containing 1	68614	3.0477	6.07057	18.1319	1.3192e-11	3.67871e-10
Plin2	perilipin 2	11520	3.04309	10.4571	15.6159	1.11278e-10	1.97068e-09
Rnf125	ring finger protein 125	67664	-3.04202	6.38899	-14.1128	4.63008e-10	6.18534e-09
Aire	autoimmune regulator (autoimmune polyendocrinopathy candidiasis ectodermal dystrophy)	11634	-3.03328	5.23308	-12.2651	3.23763e-09	3.05949e-08
Gm10451	predicted gene 10451	100041694	-3.0318	3.89925	-17.3552	2.4721e-11	6.06593e-10
Aim2	absent in melanoma 2	383619	-3.02766	3.65099	-16.4578	5.277e-11	1.10205e-09
Mir99ahg	Mir99a and Mirlet7c-1 host gene (non-protein coding)	77994	3.0268	4.86335	14.4763	3.24144e-10	4.62303e-09
Pmel	premelanosome protein	20431	-3.02675	6.81055	-8.90894	2.24905e-07	1.09713e-06
Gm6792	predicted gene 6792	627821	-3.02421	5.26359	-23.3521	3.36516e-13	2.18418e-11
Smpdl3b	sphingomyelin phosphodiesterase, acid-like 3B	100340	-3.02419	5.11763	-13.1415	1.25028e-09	1.39046e-08
St7	suppression of tumorigenicity 7	64213	3.02344	6.58048	19.6089	4.26604e-12	1.56065e-10
Bvht	braveheart long non-coding RNA	545261	-3.0233	6.46069	-22.6149	5.3748e-13	3.18795e-11
Lbh	limb-bud and heart	77889	3.02294	5.44021	13.4008	9.53381e-10	1.10735e-08
Myb	myeloblastosis oncogene	17863	-3.02179	5.63588	-8.60297	3.50269e-07	1.6173e-06
Gls2	glutaminase 2 (liver, mitochondrial)	216456	-3.02057	5.4095	-22.1074	7.48246e-13	4.08233e-11
Pramef12	PRAME family member 12	77632	-3.02031	5.53778	-24.2458	1.94305e-13	1.52169e-11
Creb3l1	cAMP responsive element binding protein 3-like 1	26427	3.01895	7.04618	13.3616	9.92988e-10	1.14472e-08
Olr1	oxidized low density lipoprotein (lectin-like) receptor 1	108078	3.01762	3.90917	12.9024	1.61209e-09	1.7303e-08
Zmat1	zinc finger, matrin type 1	215693	3.01716	5.62442	12.3206	3.04344e-09	2.90962e-08
Krt20	keratin 20	66809	3.01698	5.22226	10.3978	3.00893e-08	1.94765e-07
Calcoco2	calcium binding and coiled-coil domain 2	76815	-3.01641	3.42503	-18.4169	1.05413e-11	3.10155e-10
Ripk3	receptor-interacting serine-threonine kinase 3	56532	-3.01216	4.33244	-18.0579	1.39898e-11	3.83979e-10
Lpl	lipoprotein lipase	16956	3.00965	6.69567	16.6996	4.28646e-11	9.29612e-10
Psd3	pleckstrin and Sec7 domain containing 3	234353	3.00904	6.50997	25.9199	7.30231e-14	7.51994e-12
Fabp4	fatty acid binding protein 4, adipocyte	11770	3.00655	4.74858	13.6001	7.76339e-10	9.31927e-09
Fzd2	frizzled class receptor 2	57265	3.00272	8.19921	15.0759	1.83054e-10	2.90191e-09
Tesk2	testis-specific kinase 2	230661	-3.00267	6.28951	-19.8462	3.58484e-12	1.35897e-10
Tac2	tachykinin 2	21334	3.00218	5.39913	17.128	2.98508e-11	7.03431e-10
Cygb	cytoglobin	114886	3.00151	6.26669	10.9568	1.49599e-08	1.09151e-07
Aldh1a1	aldehyde dehydrogenase family 1, subfamily A1	11668	3.00023	4.8261	16.9895	3.35228e-11	7.71879e-10
Gng3	guanine nucleotide binding protein (G protein), gamma 3	14704	-2.99833	5.06622	-13.2888	1.07121e-09	1.2193e-08
Sgcb	sarcoglycan, beta (dystrophin-associated glycoprotein)	24051	2.99694	5.14447	15.4027	1.35195e-10	2.30829e-09
Acat1	acetyl-Coenzyme A acetyltransferase 1	110446	2.99679	6.95129	18.6415	8.85288e-12	2.75672e-10
Ly6g6e	lymphocyte antigen 6 complex, locus G6E	70274	-2.99621	5.23894	-14.4685	3.26617e-10	4.65069e-09
Abat	4-aminobutyrate aminotransferase	268860	2.99579	6.7958	19.3804	5.05347e-12	1.77442e-10
Gpa33	glycoprotein A33 (transmembrane)	59290	-2.99119	4.92448	-14.6857	2.64888e-10	3.9256e-09
Fam101b	family with sequence similarity 101, member B	76566	2.99057	7.48663	16.3474	5.80794e-11	1.17675e-09
LOC552901	uncharacterized LOC552901	552901	2.98959	4.9932	9.70796	7.42677e-08	4.21942e-07
Adamts3	a disintegrin-like and metallopeptidase (reprolysin type) with thrombospondin type 1 motif, 3	330119	2.98763	6.41075	13.7641	6.56835e-10	8.18524e-09
Mme	membrane metallo endopeptidase	17380	-2.98516	7.51148	-9.23817	1.41283e-07	7.33677e-07
Agtr2	angiotensin II receptor, type 2	11609	2.98437	4.11391	13.4425	9.13071e-10	1.06908e-08
Mt4	metallothionein 4	17752	-2.98367	4.3446	-14.4947	3.1842e-10	4.55879e-09
Rgl1	ral guanine nucleotide dissociation stimulator,-like 1	19731	2.98335	6.08309	15.637	1.09178e-10	1.94138e-09
Orc1	origin recognition complex, subunit 1	18392	-2.98247	7.97622	-21.5416	1.09133e-12	5.4896e-11
Cyct	cytochrome c, testis	13067	-2.97884	3.65507	-20.3646	2.46753e-12	1.01323e-10
Zfp703	zinc finger protein 703	353310	2.97859	7.5088	19.5653	4.40548e-12	1.60198e-10
Kcnd3	potassium voltage-gated channel, Shal-related family, member 3	56543	2.97769	5.95363	14.0066	5.14636e-10	6.74754e-09
Lgals2	lectin, galactose-binding, soluble 2	107753	2.97669	7.19974	10.4989	2.64601e-08	1.74909e-07
Itm2b	integral membrane protein 2B	16432	2.97642	11.4598	26.3915	5.60364e-14	6.13282e-12
Aim1l	absent in melanoma 1-like	230806	-2.9745	5.95008	-17.5038	2.18776e-11	5.51835e-10
Casp8	caspase 8	12370	2.97009	6.89275	15.4329	1.31501e-10	2.2704e-09
Rgs10	regulator of G-protein signalling 10	67865	2.96814	7.17323	16.9999	3.32311e-11	7.6719e-10
Cntln	centlein, centrosomal protein	338349	2.96771	6.00186	14.2723	3.9559e-10	5.43744e-09
Ifi44l	interferon-induced protein 44 like	15061	2.96626	4.13207	9.08364	1.75473e-07	8.85727e-07
Pcdhb19	protocadherin beta 19	93890	2.96566	5.14628	18.4692	1.01194e-11	3.01539e-10
Ranbp17	RAN binding protein 17	66011	-2.96528	5.25642	-15.525	1.20871e-10	2.11339e-09
Ccdc160	coiled-coil domain containing 160	434778	-2.96425	6.14101	-15.289	1.50134e-10	2.49336e-09
H1f0	H1 histone family, member 0	14958	2.96407	10.5907	19.4601	4.76231e-12	1.69823e-10
Lypd6	LY6/PLAUR domain containing 6	320343	2.96164	7.53524	15.2147	1.60827e-10	2.62842e-09
Frrs1	ferric-chelate reductase 1	20321	-2.96146	7.48223	-16.8718	3.70225e-11	8.28397e-10
Rdh10	retinol dehydrogenase 10 (all-trans)	98711	2.96136	7.94139	19.1757	5.89097e-12	2.01953e-10
Zfp618	zinc finger protein 618	72701	2.95944	7.6585	21.137	1.43764e-12	6.80661e-11
D930003E18Rik	RIKEN cDNA D930003E18 gene	100048911	2.95878	5.94318	22.587	5.47252e-13	3.23857e-11
Socs5	suppressor of cytokine signaling 5	56468	2.95811	7.19434	14.8838	2.19332e-10	3.37078e-09
Prrx1	paired related homeobox 1	18933	2.95707	5.62888	10.3956	3.01755e-08	1.95226e-07
Stc2	stanniocalcin 2	20856	-2.95393	5.79219	-22.4922	5.81875e-13	3.38978e-11
Hpdl	4-hydroxyphenylpyruvate dioxygenase-like	242642	-2.95292	3.41347	-11.2314	1.07225e-08	8.26854e-08
Clcn4	chloride channel, voltage-sensitive 4	12727	2.95165	8.15963	24.7805	1.4118e-13	1.19898e-11
Adcy7	adenylate cyclase 7	11513	2.94877	4.63563	15.7995	9.42853e-11	1.7329e-09
Gnas	GNAS (guanine nucleotide binding protein, alpha stimulating) complex locus	14683	2.94604	6.91296	7.42739	2.13405e-06	7.9482e-06
Wt1	Wilms tumor 1 homolog	22431	2.94564	5.91916	10.5957	2.34192e-08	1.58166e-07
Ifnar2	interferon (alpha and beta) receptor 2	15976	2.94438	5.8415	13.0154	1.42895e-09	1.56455e-08
Cd36	CD36 antigen	12491	2.94343	4.17884	15.4151	1.33663e-10	2.29261e-09
Gdf10	growth differentiation factor 10	14560	2.94167	5.5164	11.0209	1.38319e-08	1.02262e-07
Pea15a	phosphoprotein enriched in astrocytes 15A	18611	2.94157	7.0765	20.2905	2.60151e-12	1.055e-10
Tnfaip8	tumor necrosis factor, alpha-induced protein 8	106869	2.94057	8.74073	23.0201	4.14776e-13	2.57703e-11
Pde10a	phosphodiesterase 10A	23984	2.93925	5.11146	10.1879	3.94145e-08	2.4523e-07
Smim10l1	small integral membrane protein 10 like 1	381820	2.93779	9.66859	20.6933	1.95621e-12	8.55185e-11
Pth1r	parathyroid hormone 1 receptor	19228	2.93719	6.60532	20.643	2.02663e-12	8.74762e-11
Pamr1	peptidase domain containing associated with muscle regeneration 1	210622	2.93713	5.36498	9.1361	1.62978e-07	8.29541e-07
Mafb	v-maf musculoaponeurotic fibrosarcoma oncogene family, protein B (avian)	16658	2.93698	6.38388	12.5837	2.27634e-09	2.29256e-08
Mcc	mutated in colorectal cancers	328949	2.93616	7.3398	11.5412	7.42087e-09	6.04885e-08
Acap1	ArfGAP with coiled-coil, ankyrin repeat and PH domains 1	216859	-2.93172	5.71366	-16.3753	5.66848e-11	1.15475e-09
Ccdc8	coiled-coil domain containing 8	434130	2.92462	7.85424	28.9578	1.43026e-14	2.4293e-12
Mtcl1	microtubule crosslinking factor 1	68617	-2.92405	6.82667	-20.724	1.91466e-12	8.50285e-11
Ltbp3	latent transforming growth factor beta binding protein 3	16998	2.9144	6.63186	12.3828	2.83997e-09	2.74418e-08
Tor3a	torsin family 3, member A	30935	-2.91404	5.82526	-15.4045	1.3497e-10	2.30792e-09
Prickle1	prickle planar cell polarity protein 1	106042	2.91363	9.0165	12.341	2.97508e-09	2.85156e-08
1700110I01Rik	RIKEN cDNA 1700110I01 gene	73549	2.91253	5.36356	10.2915	3.44806e-08	2.19123e-07
Cdk14	cyclin-dependent kinase 14	18647	2.9124	7.79382	10.4342	2.87276e-08	1.87529e-07
Itm2c	integral membrane protein 2C	64294	2.91148	10.271	20.6974	1.95063e-12	8.55185e-11
Tex14	testis expressed gene 14	83560	-2.90994	4.99596	-9.87422	5.94774e-08	3.47576e-07
Tmem86a	transmembrane protein 86A	67893	2.90654	7.27542	15.4726	1.26808e-10	2.20394e-09
P2ry6	pyrimidinergic receptor P2Y, G-protein coupled, 6	233571	2.90357	5.80063	10.5803	2.3875e-08	1.60659e-07
Plxnd1	plexin D1	67784	2.90347	6.76968	10.9507	1.5072e-08	1.09908e-07
Cpd	carboxypeptidase D	12874	2.90221	7.43001	14.4506	3.32344e-10	4.71616e-09
Gm12688	predicted gene 12688	102639232	-2.90052	3.77634	-13.7852	6.4293e-10	8.06576e-09
Tagln	transgelin	21345	2.89891	9.35888	6.62341	8.13882e-06	2.61275e-05
Pmm1	phosphomannomutase 1	29858	-2.89692	9.43933	-23.4532	3.15926e-13	2.11347e-11
AU020094	expressed sequence AU020094	105596	-2.89681	6.12778	-17.4178	2.34778e-11	5.82094e-10
Sh3bp5	SH3-domain binding protein 5 (BTK-associated)	24056	2.89564	5.90598	16.1616	6.83383e-11	1.33397e-09
Cited1	Cbp/p300-interacting transactivator with Glu/Asp-rich carboxy-terminal domain 1	12705	2.89533	6.34036	11.6751	6.34548e-09	5.30623e-08
Adamts6	a disintegrin-like and metallopeptidase (reprolysin type) with thrombospondin type 1 motif, 6	108154	2.89496	5.57364	18.6458	8.82355e-12	2.75611e-10
Osr1	odd-skipped related 1 (Drosophila)	23967	2.89466	4.8917	18.7174	8.34973e-12	2.66022e-10
Fxyd3	FXYD domain-containing ion transport regulator 3	17178	2.89343	6.71976	11.0961	1.26241e-08	9.48056e-08
Noxred1	NADP+ dependent oxidoreductase domain containing 1	71275	-2.8923	3.53816	-15.3777	1.38331e-10	2.35109e-09
Fam102b	family with sequence similarity 102, member B	329739	2.88897	7.33013	26.1879	6.27871e-14	6.64907e-12
Mfhas1	malignant fibrous histiocytoma amplified sequence 1	52065	2.88703	8.08321	23.939	2.34107e-13	1.71528e-11
Samd4	sterile alpha motif domain containing 4	74480	2.88349	7.46453	9.16423	1.56668e-07	8.02894e-07
Pappa	pregnancy-associated plasma protein A	18491	2.88284	4.45992	16.6785	4.36434e-11	9.40346e-10
Casp12	caspase 12	12364	2.88239	4.16661	15.9398	8.31634e-11	1.56497e-09
Pbx3	pre B cell leukemia homeobox 3	18516	2.88238	9.66483	16.5341	4.94058e-11	1.04338e-09
Hoxc4	homeobox C4	15423	2.88235	6.21504	19.3675	5.10241e-12	1.78427e-10
Nfatc2ip	nuclear factor of activated T cells, cytoplasmic, calcineurin dependent 2 interacting protein	18020	-2.8821	8.35685	-17.9425	1.53387e-11	4.14479e-10
Sgk2	serum/glucocorticoid regulated kinase 2	27219	-2.88173	5.16811	-14.0069	5.14471e-10	6.74754e-09
Rgn	regucalcin	19733	2.87932	5.78651	11.1189	1.22804e-08	9.26501e-08
Foxc2	forkhead box C2	14234	2.87888	5.89051	8.92441	2.19985e-07	1.078e-06
Fkbp10	FK506 binding protein 10	14230	2.87818	7.90425	18.1679	1.28205e-11	3.602e-10
St3gal1	ST3 beta-galactoside alpha-2,3-sialyltransferase 1	20442	2.87576	5.37847	9.88514	5.86218e-08	3.43574e-07
Emp1	epithelial membrane protein 1	13730	2.87503	8.20701	13.5729	7.98243e-10	9.55153e-09
Camk2d	calcium/calmodulin-dependent protein kinase II, delta	108058	2.87208	5.28522	15.5047	1.23142e-10	2.14591e-09
Gm20559	predicted gene, 20559	330256	2.87146	6.68489	19.6586	4.11276e-12	1.51517e-10
Clip1	CAP-GLY domain containing linker protein 1	56430	2.87026	5.64503	7.12631	3.48745e-06	1.23056e-05
Mmp14	matrix metallopeptidase 14 (membrane-inserted)	17387	2.86889	8.53065	30.9752	5.29504e-15	1.22933e-12
Cd84	CD84 antigen	12523	2.86807	4.97874	12.8862	1.64041e-09	1.75351e-08
Rarres2	retinoic acid receptor responder (tazarotene induced) 2	71660	2.86773	6.31636	10.8511	1.70355e-08	1.21482e-07
Dyrk3	dual-specificity tyrosine-(Y)-phosphorylation regulated kinase 3	226419	-2.86691	7.30068	-24.0502	2.18757e-13	1.649e-11
Efna5	ephrin A5	13640	2.86472	7.81062	11.7157	6.05309e-09	5.10086e-08
Pdk1	pyruvate dehydrogenase kinase, isoenzyme 1	228026	-2.8636	8.50982	-19.9582	3.30433e-12	1.27292e-10
Nab1	Ngfi-A binding protein 1	17936	2.86016	9.09048	18.7013	8.45399e-12	2.68689e-10
Icam1	intercellular adhesion molecule 1	15894	-2.85802	6.88793	-18.5732	9.33348e-12	2.84541e-10
Mbnl3	muscleblind-like 3 (Drosophila)	171170	2.85557	8.11358	9.18851	1.5143e-07	7.7987e-07
Amph	amphiphysin	218038	-2.85448	5.72046	-10.2071	3.84486e-08	2.3998e-07
Stag3	stromal antigen 3	50878	-2.8533	5.89018	-9.69316	7.57615e-08	4.28938e-07
Stk39	serine/threonine kinase 39	53416	2.85123	6.53327	17.6938	1.87417e-11	4.87725e-10
Noct	nocturnin	12457	-2.85102	8.21539	-16.9947	3.33787e-11	7.69239e-10
Cd200r4	CD200 receptor 4	239849	2.85101	4.30158	13.0835	1.32934e-09	1.46964e-08
Serpine2	serine (or cysteine) peptidase inhibitor, clade E, member 2	20720	2.84787	10.271	22.2775	6.69179e-13	3.74011e-11
Sptbn4	spectrin beta, non-erythrocytic 4	80297	-2.84777	5.15781	-12.3114	3.07449e-09	2.92967e-08
Gbp8	guanylate-binding protein 8	76074	2.84753	4.68817	12.8666	1.67522e-09	1.7827e-08
Dap	death-associated protein	223453	2.84697	10.0572	14.0287	5.03446e-10	6.64412e-09
Ifi44	interferon-induced protein 44	99899	2.8463	4.67604	8.70648	3.01152e-07	1.41524e-06
Rinl	Ras and Rab interactor-like	320435	-2.84587	4.45463	-14.5117	3.13217e-10	4.50527e-09
P4ha1	procollagen-proline, 2-oxoglutarate 4-dioxygenase (proline 4-hydroxylase), alpha 1 polypeptide	18451	2.84494	6.55452	19.4858	4.67242e-12	1.67191e-10
2610008E11Rik	RIKEN cDNA 2610008E11 gene	72128	2.84471	7.47881	13.8592	5.96663e-10	7.60571e-09
Hpx	hemopexin	15458	2.84373	6.80237	7.70968	1.36111e-06	5.34732e-06
Selm	selenoprotein M	114679	2.84354	8.22048	20.8053	1.80884e-12	8.14351e-11
Taf4b	TATA-box binding protein associated factor 4b	72504	-2.84273	6.50665	-19.0014	6.72016e-12	2.23638e-10
Inpp5d	inositol polyphosphate-5-phosphatase D	16331	-2.84108	7.05487	-15.6121	1.11662e-10	1.97615e-09
Helb	helicase (DNA) B	117599	-2.83367	6.54147	-17.6661	1.91674e-11	4.95415e-10
Sult4a1	sulfotransferase family 4A, member 1	29859	-2.83182	4.49209	-12.4017	2.7812e-09	2.70438e-08
Fmr1nb	fragile X mental retardation 1 neighbor	207854	-2.83178	6.39402	-14.3479	3.67335e-10	5.12399e-09
Gm5817	predicted gene 5817	545228	2.83114	5.79751	11.3466	9.34201e-09	7.33005e-08
Arhgap6	Rho GTPase activating protein 6	11856	2.83023	6.31623	17.2538	2.6884e-11	6.47518e-10
Fam46c	family with sequence similarity 46, member C	74645	2.82689	5.90787	12.1332	3.75426e-09	3.44441e-08
Cplx2	complexin 2	12890	2.82147	7.08529	15.1107	1.77188e-10	2.83084e-09
Epb41l4a	erythrocyte membrane protein band 4.1 like 4a	13824	-2.82134	7.5609	-25.1455	1.13948e-13	1.02777e-11
Cybb	cytochrome b-245, beta polypeptide	13058	2.82129	4.6107	14.1195	4.59945e-10	6.1507e-09
Cav1	caveolin 1, caveolae protein	12389	2.8199	6.39328	13.5922	7.8263e-10	9.39048e-09
Agtrap	angiotensin II, type I receptor-associated protein	11610	-2.81937	6.77932	-20.6918	1.95839e-12	8.55185e-11
Phf2	PHD finger protein 2	18676	2.81815	7.30368	20.2365	2.70383e-12	1.08326e-10
Txlng	taxilin gamma	353170	-2.8179	6.73166	-15.8127	9.31739e-11	1.71751e-09
Pir	pirin	69656	-2.81714	7.17498	-16.3855	5.6186e-11	1.14907e-09
Rif1	replication timing regulatory factor 1	51869	-2.81628	8.54185	-9.08438	1.75289e-07	8.84969e-07
Nf2	neurofibromatosis 2	18016	-2.81576	5.0036	-15.9095	8.54442e-11	1.59833e-09
Lrrk1	leucine-rich repeat kinase 1	233328	2.814	6.44118	18.0048	1.45944e-11	3.98096e-10
Zscan10	zinc finger and SCAN domain containing 10	332221	-2.80997	6.47179	-20.1992	2.77712e-12	1.10527e-10
Ccdc141	coiled-coil domain containing 141	545428	2.80973	4.82652	10.6601	2.16015e-08	1.4772e-07
Stxbp6	syntaxin binding protein 6 (amisyn)	217517	2.80836	6.22158	17.4621	2.26386e-11	5.67047e-10
S100g	S100 calcium binding protein G	12309	2.80803	6.3416	9.89506	5.78565e-08	3.39885e-07
Zfp386	zinc finger protein 386 (Kruppel-like)	56220	2.80726	7.26823	9.99656	5.0601e-08	3.03015e-07
Ddx21	DEAD (Asp-Glu-Ala-Asp) box polypeptide 21	56200	-2.80674	7.36251	-16.2169	6.50973e-11	1.28801e-09
Mn1	meningioma 1	433938	2.8056	6.4993	16.6169	4.60081e-11	9.80794e-10
Cdkn2a	cyclin-dependent kinase inhibitor 2A	12578	2.80538	6.58782	7.92184	9.77267e-07	3.98913e-06
Sh3gl2	SH3-domain GRB2-like 2	20404	-2.80505	5.8909	-15.214	1.60931e-10	2.62842e-09
Lck	lymphocyte protein tyrosine kinase	16818	-2.8044	6.22556	-14.9094	2.14095e-10	3.30842e-09
Plcxd1	phosphatidylinositol-specific phospholipase C, X domain containing 1	403178	-2.80428	3.90689	-12.2334	3.35454e-09	3.14497e-08
AW552889	expressed sequence AW552889	102787	-2.80343	4.37648	-14.1055	4.66391e-10	6.22735e-09
Fbln1	fibulin 1	14114	2.80249	9.29665	13.2073	1.16673e-09	1.31143e-08
Cd302	CD302 antigen	66205	2.80137	6.82982	13.3063	1.05182e-09	1.2016e-08
Aurkc	aurora kinase C	20871	-2.79912	5.35261	-11.8721	5.05344e-09	4.40462e-08
Cdh5	cadherin 5	12562	2.79775	5.38561	7.79402	1.19234e-06	4.75625e-06
Sdcbp	syndecan binding protein	53378	2.79701	8.64936	16.9598	3.43736e-11	7.84564e-10
Hspbap1	Hspb associated protein 1	66667	-2.79608	6.286	-23.7381	2.6482e-13	1.87213e-11
Hapln1	hyaluronan and proteoglycan link protein 1	12950	2.79305	4.93345	9.014	1.93641e-07	9.6643e-07
Itpk1	inositol 1,3,4-triphosphate 5/6 kinase	217837	-2.79278	8.10666	-24.4952	1.67269e-13	1.36301e-11
Slc35a2	solute carrier family 35 (UDP-galactose transporter), member A2	22232	2.79193	6.97469	16.903	3.60608e-11	8.11987e-10
Irx3	Iroquois related homeobox 3	16373	2.79155	7.60356	12.0085	4.32409e-09	3.88144e-08
Chd3	chromodomain helicase DNA binding protein 3	216848	2.79144	7.01754	16.8783	3.68223e-11	8.2533e-10
Gm15698	transcription elongation factor B (SIII), polypeptide 2 pseudogene	217066	-2.79013	3.53762	-16.0141	7.78535e-11	1.48318e-09
Ddr2	discoidin domain receptor family, member 2	18214	2.78978	5.60416	9.70991	7.4073e-08	4.21019e-07
Dnajb4	DnaJ heat shock protein family (Hsp40) member B4	67035	2.78644	8.31781	19.3535	5.15567e-12	1.79809e-10
Cds2	CDP-diacylglycerol synthase (phosphatidate cytidylyltransferase) 2	110911	-2.78617	6.68337	-18.5545	9.47014e-12	2.88036e-10
Gm11627	predicted gene 11627	100040792	-2.78587	4.57403	-7.95403	9.2982e-07	3.8169e-06
Qprt	quinolinate phosphoribosyltransferase	67375	-2.78496	6.81968	-17.5886	2.04139e-11	5.21451e-10
Pik3ap1	phosphoinositide-3-kinase adaptor protein 1	83490	2.78456	6.12146	13.8974	5.74149e-10	7.39439e-09
Usp28	ubiquitin specific peptidase 28	235323	-2.78428	7.2023	-21.6054	1.04534e-12	5.30932e-11
Klk8	kallikrein related-peptidase 8	259277	-2.78365	6.64919	-18.5151	9.76429e-12	2.94245e-10
Pdzd4	PDZ domain containing 4	245469	-2.78333	6.29577	-14.8872	2.18644e-10	3.36416e-09
Bcl11b	B cell leukemia/lymphoma 11B	58208	2.78185	6.12703	13.1462	1.24418e-09	1.38544e-08
Spon2	spondin 2, extracellular matrix protein	100689	2.78078	6.89799	15.4442	1.30149e-10	2.24856e-09
Tmem255a	transmembrane protein 255A	245386	2.77856	4.43507	11.8398	5.24445e-09	4.54539e-08
2300010F08Rik	RIKEN cDNA 2300010F08 gene	71875	2.77743	5.13684	10.017	4.92609e-08	2.95939e-07
Prkce	protein kinase C, epsilon	18754	2.77699	7.05114	19.4461	4.81208e-12	1.71018e-10
Lsp1	lymphocyte specific 1	16985	2.77217	7.41741	12.0692	4.0362e-09	3.66452e-08
Adcy6	adenylate cyclase 6	11512	2.77135	8.02447	17.2136	2.77961e-11	6.65804e-10
Bcl2	B cell leukemia/lymphoma 2	12043	2.77093	7.07018	11.1007	1.25546e-08	9.43648e-08
Fam120c	family with sequence similarity 120, member C	207375	2.77037	5.9325	11.5396	7.43553e-09	6.05514e-08
Bcl3	B cell leukemia/lymphoma 3	12051	-2.76936	6.1332	-12.6228	2.18119e-09	2.21481e-08
9530086O07Rik	RIKEN cDNA 9530086O07 gene	78741	2.7692	5.13083	7.11402	3.55895e-06	1.25224e-05
Clgn	calmegin	12745	-2.76883	3.96318	-20.5776	2.12211e-12	9.06992e-11
Slc30a2	solute carrier family 30 (zinc transporter), member 2	230810	-2.76829	4.59901	-13.2241	1.14635e-09	1.29079e-08
St3gal6	ST3 beta-galactoside alpha-2,3-sialyltransferase 6	54613	2.76684	6.34777	11.5512	7.33423e-09	5.9868e-08
Sepn1	selenoprotein N, 1	74777	2.76552	6.44282	15.6689	1.06067e-10	1.89638e-09
Tmx4	thioredoxin-related transmembrane protein 4	52837	2.76551	9.44124	18.5778	9.30075e-12	2.84205e-10
Map7d2	MAP7 domain containing 2	78283	-2.76432	5.96006	-11.6702	6.38219e-09	5.33351e-08
Esco2	establishment of sister chromatid cohesion N-acetyltransferase 2	71988	-2.76074	8.51022	-13.8154	6.23631e-10	7.86894e-09
Slc20a1	solute carrier family 20, member 1	20515	-2.7606	6.89312	-12.2811	3.18028e-09	3.01728e-08
Pja2	praja 2, RING-H2 motif containing	224938	2.76053	7.58497	20.9205	1.66951e-12	7.64786e-11
Zbtb8a	zinc finger and BTB domain containing 8a	73680	-2.75787	6.55154	-15.1606	1.69133e-10	2.72918e-09
Papss2	3'-phosphoadenosine 5'-phosphosulfate synthase 2	23972	2.75675	5.37667	11.9584	4.57798e-09	4.07577e-08
Mest	mesoderm specific transcript	17294	2.7548	11.4218	13.6317	7.51634e-10	9.11263e-09
Slc25a31	solute carrier family 25 (mitochondrial carrier; adenine nucleotide translocator), member 31	73333	-2.75437	3.44746	-9.68767	7.63228e-08	4.31649e-07
Vamp4	vesicle-associated membrane protein 4	53330	2.75429	7.2729	16.4132	5.48492e-11	1.1279e-09
Lmo2	LIM domain only 2	16909	2.75407	7.25851	19.4593	4.76545e-12	1.69823e-10
Ecm1	extracellular matrix protein 1	13601	2.75272	6.39384	13.5246	8.38892e-10	9.94691e-09
Oat	ornithine aminotransferase	18242	2.75103	10.6299	15.9688	8.10445e-11	1.53726e-09
Tuba4a	tubulin, alpha 4A	22145	-2.75033	8.86716	-18.9226	7.13554e-12	2.33598e-10
Zfp473	zinc finger protein 473	243963	-2.74895	6.91368	-21.418	1.18657e-12	5.88892e-11
Crmp1	collapsin response mediator protein 1	12933	-2.74452	6.54363	-8.63324	3.35087e-07	1.5524e-06
Naglu	alpha-N-acetylglucosaminidase (Sanfilippo disease IIIB)	27419	2.74434	6.49197	12.3558	2.92641e-09	2.81006e-08
Wnt5b	wingless-type MMTV integration site family, member 5B	22419	2.74358	5.26683	14.9621	2.03703e-10	3.17725e-09
Sesn3	sestrin 3	75747	2.743	9.25169	21.0348	1.54251e-12	7.20488e-11
Nkd1	naked cuticle 1 homolog (Drosophila)	93960	2.74278	6.6432	14.7382	2.51914e-10	3.76963e-09
Golim4	golgi integral membrane protein 4	73124	2.74251	9.00467	23.0541	4.05937e-13	2.55005e-11
Nkain4	Na+/K+ transporting ATPase interacting 4	58237	2.73737	7.52875	12.8266	1.74894e-09	1.84687e-08
Cecr2	cat eye syndrome chromosome region, candidate 2	330409	-2.73332	5.76143	-18.8658	7.45171e-12	2.4213e-10
Rhebl1	Ras homolog enriched in brain like 1	69159	-2.73319	8.12343	-18.7576	8.09563e-12	2.58886e-10
Tnfrsf1a	tumor necrosis factor receptor superfamily, member 1a	21937	2.73163	8.51773	15.4716	1.26924e-10	2.20448e-09
Gdpd1	glycerophosphodiester phosphodiesterase domain containing 1	66569	2.73117	6.75714	18.6744	8.63093e-12	2.71672e-10
Mapt	microtubule-associated protein tau	17762	-2.73088	4.07365	-7.16901	3.25041e-06	1.15596e-05
Trib3	tribbles pseudokinase 3	228775	-2.7298	7.64537	-12.6801	2.04909e-09	2.10271e-08
Fads3	fatty acid desaturase 3	60527	2.72971	6.57867	12.795	1.80952e-09	1.89687e-08
Gpr153	G protein-coupled receptor 153	100129	2.72952	6.94432	13.7785	6.47342e-10	8.10449e-09
Stat4	signal transducer and activator of transcription 4	20849	-2.72722	3.68885	-17.8447	1.65907e-11	4.40914e-10
Ccdc82	coiled-coil domain containing 82	66396	2.725	6.23464	14.533	3.06821e-10	4.43153e-09
D430019H16Rik	RIKEN cDNA D430019H16 gene	268595	2.72116	6.50481	13.0133	1.43212e-09	1.56736e-08
A230058F20Rik	RIKEN cDNA A230058F20 gene	320270	2.721	5.34221	14.6151	2.83467e-10	4.15153e-09
Tcta	T cell leukemia translocation altered gene	102791	2.71858	7.04394	12.884	1.64431e-09	1.75624e-08
Ifit3	interferon-induced protein with tetratricopeptide repeats 3	15959	2.71812	5.76344	11.4381	8.38104e-09	6.68159e-08
Pcdh19	protocadherin 19	279653	2.71736	6.24947	8.33029	5.24657e-07	2.30918e-06
2610318N02Rik	RIKEN cDNA 2610318N02 gene	70458	-2.71733	6.51344	-13.832	6.13271e-10	7.7682e-09
8030474K03Rik	RIKEN cDNA 8030474K03 gene	382231	-2.71583	4.43298	-16.1912	6.65814e-11	1.30847e-09
Actn3	actinin alpha 3	11474	-2.71511	5.23135	-13.5463	8.20378e-10	9.77614e-09
Mgll	monoglyceride lipase	23945	2.7135	5.7176	15.1694	1.67743e-10	2.71681e-09
Tspan7	tetraspanin 7	21912	2.71126	9.13237	12.6238	2.17876e-09	2.21481e-08
Lrp4	low density lipoprotein receptor-related protein 4	228357	2.71061	5.85147	16.8525	3.76337e-11	8.39203e-10
Snx24	sorting nexing 24	69226	2.70998	9.43584	29.5489	1.06179e-14	2.00741e-12
Slc29a1	solute carrier family 29 (nucleoside transporters), member 1	63959	-2.70899	6.39159	-11.0916	1.2693e-08	9.52689e-08
4930402H24Rik	RIKEN cDNA 4930402H24 gene	228602	2.7083	7.06928	14.1897	4.29112e-10	5.82173e-09
4930444M15Rik	RIKEN cDNA 4930444M15 gene	75789	-2.70781	4.01992	-15.5132	1.2218e-10	2.13219e-09
Chrna9	cholinergic receptor, nicotinic, alpha polypeptide 9	231252	-2.70731	4.1173	-11.6309	6.68119e-09	5.52695e-08
Samd14	sterile alpha motif domain containing 14	217125	2.70669	6.57473	18.3615	1.10078e-11	3.21351e-10
Gltscr1l	GLTSCR1-like	210982	-2.70407	6.22351	-20.6268	2.04978e-12	8.80397e-11
Eya4	EYA transcriptional coactivator and phosphatase 4	14051	2.7029	5.10008	12.8965	1.62231e-09	1.73628e-08
Aph1b	aph1 homolog B, gamma secretase subunit	208117	2.70216	7.23514	25.0937	1.17445e-13	1.05206e-11
Scrg1	scrapie responsive gene 1	20284	2.70163	4.32296	10.9677	1.47608e-08	1.07969e-07
Cpe	carboxypeptidase E	12876	2.70143	8.85073	12.3146	3.06363e-09	2.92358e-08
Cpq	carboxypeptidase Q	54381	2.70026	5.14612	12.5175	2.4478e-09	2.43541e-08
Pim1	proviral integration site 1	18712	-2.69893	7.94452	-15.6698	1.0598e-10	1.89612e-09
Cd99l2	CD99 antigen-like 2	171486	2.69682	7.79578	17.8294	1.67973e-11	4.45064e-10
L3mbtl2	l(3)mbt-like 2 (Drosophila)	214669	-2.69643	7.02497	-23.9214	2.36645e-13	1.72903e-11
LOC552876	uncharacterized LOC552876	552876	2.69632	5.28561	9.11014	1.6904e-07	8.57228e-07
Rcbtb2	regulator of chromosome condensation (RCC1) and BTB (POZ) domain containing protein 2	105670	2.69404	7.93726	16.1116	7.14145e-11	1.37757e-09
Ms4a6c	membrane-spanning 4-domains, subfamily A, member 6C	73656	2.69332	6.00797	14.0114	5.12175e-10	6.72538e-09
Nasp	nuclear autoantigenic sperm protein (histone-binding)	50927	-2.69075	6.71406	-8.58428	3.60005e-07	1.65786e-06
Tram1l1	translocation associated membrane protein 1-like 1	229801	2.68967	6.41968	19.1203	6.14201e-12	2.08104e-10
Yaf2	YY1 associated factor 2	67057	2.68767	9.85318	19.3785	5.06066e-12	1.77442e-10
Trim13	tripartite motif-containing 13	66597	-2.68651	7.79615	-21.0674	1.50816e-12	7.10793e-11
Crtc3	CREB regulated transcription coactivator 3	70461	2.68625	6.49759	22.4082	6.14476e-13	3.51772e-11
Cnrip1	cannabinoid receptor interacting protein 1	380686	2.67995	6.40097	12.4658	2.59114e-09	2.5489e-08
Myocd	myocardin	214384	2.67958	6.03181	10.3153	3.34409e-08	2.13553e-07
Mapkapk3	mitogen-activated protein kinase-activated protein kinase 3	102626	-2.67944	7.70642	-17.6369	1.9627e-11	5.04667e-10
Rhob	ras homolog family member B	11852	2.67897	8.41315	14.7935	2.38972e-10	3.61315e-09
Socs3	suppressor of cytokine signaling 3	12702	-2.67873	6.35802	-10.2405	3.68233e-08	2.31368e-07
Tspan6	tetraspanin 6	56496	2.67839	9.26266	18.089	1.36481e-11	3.78734e-10
Sh3kbp1	SH3-domain kinase binding protein 1	58194	2.67655	7.17828	14.7031	2.60508e-10	3.87606e-09
Cthrc1	collagen triple helix repeat containing 1	68588	2.67634	8.47622	8.01478	8.46763e-07	3.51363e-06
Mcm10	minichromosome maintenance 10 replication initiation factor	70024	-2.67365	8.4496	-22.2791	6.68467e-13	3.74011e-11
Mpdz	multiple PDZ domain protein	17475	2.67253	8.18683	13.7618	6.58352e-10	8.18855e-09
Kalrn	kalirin, RhoGEF kinase	545156	2.67165	7.58466	12.7639	1.87117e-09	1.95308e-08
Scel	sciellin	64929	2.67162	5.25308	9.28797	1.31826e-07	6.90877e-07
Ipmk	inositol polyphosphate multikinase	69718	-2.66935	7.58898	-24.2072	1.98894e-13	1.55109e-11
Metrnl	meteorin, glial cell differentiation regulator-like	210029	2.66844	5.84525	12.325	3.02836e-09	2.89627e-08
Csf1	colony stimulating factor 1 (macrophage)	12977	2.66737	7.15016	15.4449	1.30059e-10	2.24848e-09
5830474E16Rik	RIKEN cDNA 5830474E16 gene	76094	2.66585	5.83851	6.55979	9.08217e-06	2.88479e-05
Efnb2	ephrin B2	13642	2.66514	8.32688	10.1317	4.24027e-08	2.60787e-07
Dock10	dedicator of cytokinesis 10	210293	2.66483	5.04213	14.4183	3.42944e-10	4.83839e-09
Slc39a4	solute carrier family 39 (zinc transporter), member 4	72027	-2.66449	7.55605	-10.7308	1.9775e-08	1.37239e-07
Polr3g	polymerase (RNA) III (DNA directed) polypeptide G	67486	-2.66328	7.88267	-16.0181	7.75764e-11	1.48114e-09
Lyve1	lymphatic vessel endothelial hyaluronan receptor 1	114332	2.66223	4.73704	10.1808	3.97818e-08	2.4705e-07
Reep5	receptor accessory protein 5	13476	2.66157	8.20669	16.3827	5.63245e-11	1.151e-09
Prkar2b	protein kinase, cAMP dependent regulatory, type II beta	19088	2.66044	8.31233	9.44519	1.06111e-07	5.77038e-07
3930401B19Rik	RIKEN cDNA 3930401B19 gene	77570	2.66	7.51113	10.4611	2.77611e-08	1.82452e-07
Gm266	predicted gene 266	212539	2.65988	5.68777	8.42258	4.57147e-07	2.04753e-06
Slc5a4b	solute carrier family 5 (neutral amino acid transporters, system A), member 4b	64454	-2.65951	3.66472	-17.962	1.51017e-11	4.09768e-10
Tmem9b	TMEM9 domain family, member B	56786	2.65946	7.99747	20.0054	3.19321e-12	1.23663e-10
Tax1bp3	Tax1 (human T cell leukemia virus type I) binding protein 3	76281	2.65873	9.12354	18.9423	7.02914e-12	2.30751e-10
Zmynd8	zinc finger, MYND-type containing 8	228880	-2.65743	6.91872	-16.6422	4.50216e-11	9.6527e-10
Zbtb44	zinc finger and BTB domain containing 44	235132	-2.65444	7.96837	-18.6762	8.61893e-12	2.71621e-10
3110052M02Rik	RIKEN cDNA 3110052M02 gene	73229	2.65429	5.52828	15.2501	1.55634e-10	2.56194e-09
Prdx6	peroxiredoxin 6	11758	-2.65227	6.53967	-12.1814	3.55601e-09	3.30073e-08
Pard3b	par-3 family cell polarity regulator beta	72823	2.65184	5.63109	18.2095	1.24057e-11	3.53098e-10
Tmprss13	transmembrane protease, serine 13	214531	-2.65115	4.46574	-9.58584	8.75854e-08	4.86612e-07
Onecut1	one cut domain, family member 1	15379	2.64904	4.45893	8.46908	4.26664e-07	1.92651e-06
Tert	telomerase reverse transcriptase	21752	-2.64841	4.03312	-11.6309	6.68115e-09	5.52695e-08
Aard	alanine and arginine rich domain containing protein	239435	-2.64744	7.63428	-10.7153	2.01609e-08	1.39399e-07
Spin4	spindlin family, member 4	270624	2.64626	8.06712	17.2783	2.63428e-11	6.3624e-10
Vim	vimentin	22352	2.64547	12.035	17.0296	3.24135e-11	7.52555e-10
Prps1	phosphoribosyl pyrophosphate synthetase 1	19139	-2.64529	9.3465	-20.3032	2.5779e-12	1.04868e-10
Runx2	runt related transcription factor 2	12393	2.64508	4.4042	14.071	4.82676e-10	6.41206e-09
Flt1	FMS-like tyrosine kinase 1	14254	2.64481	5.76348	15.72	1.01278e-10	1.82577e-09
Grina	glutamate receptor, ionotropic, N-methyl D-aspartate-associated protein 1 (glutamate binding)	66168	2.64425	9.16437	13.6277	7.54709e-10	9.13086e-09
5031426D15Rik	RIKEN cDNA 5031426D15 gene	68144	2.64293	4.68149	10.5891	2.3612e-08	1.59221e-07
Inafm2	InaF motif containing 2	100043272	2.64257	5.84964	14.0853	4.75823e-10	6.34035e-09
Zfp697	zinc finger protein 697	242109	2.64107	6.40384	19.903	3.43949e-12	1.3153e-10
Hspb1	heat shock protein 1	15507	-2.64086	9.70613	-10.4465	2.82816e-08	1.85079e-07
AA986860	expressed sequence AA986860	212439	2.63998	4.92408	11.8205	5.36227e-09	4.62754e-08
Serpina1c	serine (or cysteine) peptidase inhibitor, clade A, member 1C	20702	2.63937	5.10592	6.94259	4.73413e-06	1.61364e-05
Rcc2	regulator of chromosome condensation 2	108911	-2.63791	9.51615	-17.2451	2.70768e-11	6.51563e-10
Klf4	Kruppel-like factor 4 (gut)	16600	-2.63776	7.08535	-11.6309	6.68127e-09	5.52695e-08
Arid5b	AT rich interactive domain 5B (MRF1-like)	71371	-2.63739	5.57872	-20.6748	1.9818e-12	8.63967e-11
Tsx	testis specific X-linked gene	22127	-2.63721	4.08652	-20.6496	2.01723e-12	8.73588e-11
Irgm2	immunity-related GTPase family M member 2	54396	2.63634	6.09015	10.1528	4.12511e-08	2.54722e-07
Ildr1	immunoglobulin-like domain containing receptor 1	106347	-2.63591	4.39177	-12.5399	2.38822e-09	2.38339e-08
Tnfrsf19	tumor necrosis factor receptor superfamily, member 19	29820	2.63486	8.24281	13.1029	1.3023e-09	1.44157e-08
Cap2	CAP, adenylate cyclase-associated protein, 2 (yeast)	67252	2.63347	6.01401	11.349	9.31569e-09	7.31743e-08
Plk3	polo-like kinase 3	12795	-2.63329	6.17463	-17.7137	1.84412e-11	4.82366e-10
Radil	Ras association and DIL domains	231858	-2.63262	5.63839	-19.635	4.18469e-12	1.53519e-10
Cldn8	claudin 8	54420	2.63027	5.06247	13.3358	1.01996e-09	1.17014e-08
Plscr3	phospholipid scramblase 3	70310	2.62906	8.48341	20.6549	2.00968e-12	8.72962e-11
2010315B03Rik	RIKEN cDNA 2010315B03 gene	630836	2.62888	5.09088	10.7949	1.82615e-08	1.28785e-07
Fam13c	family with sequence similarity 13, member C	71721	-2.62829	6.27199	-11.8864	4.97121e-09	4.34599e-08
Slco4c1	solute carrier organic anion transporter family, member 4C1	227394	-2.62628	3.89297	-9.3553	1.20089e-07	6.39404e-07
Plekhf2	pleckstrin homology domain containing, family F (with FYVE domain) member 2	71801	-2.6258	6.7441	-15.107	1.77796e-10	2.83503e-09
Angptl7	angiopoietin-like 7	654812	2.62569	6.27892	10.417	2.93636e-08	1.90918e-07
Egflam	EGF-like, fibronectin type III and laminin G domains	268780	2.62566	6.48394	10.4011	2.99639e-08	1.94193e-07
Gprc5c	G protein-coupled receptor, family C, group 5, member C	70355	2.62436	7.89272	14.0542	4.90819e-10	6.50176e-09
As3mt	arsenic (+3 oxidation state) methyltransferase	57344	-2.62228	3.99842	-12.07	4.03265e-09	3.66452e-08
Slitrk6	SLIT and NTRK-like family, member 6	239250	2.62134	3.88184	11.2601	1.03588e-08	8.01172e-08
Sh3glb1	SH3-domain GRB2-like B1 (endophilin)	54673	2.62109	8.59241	18.9957	6.74976e-12	2.24053e-10
Hhip	Hedgehog-interacting protein	15245	2.62063	5.67001	7.03465	4.05961e-06	1.40874e-05
Akap5	A kinase (PRKA) anchor protein 5	238276	2.62008	4.29474	10.1988	3.88643e-08	2.42272e-07
Col23a1	collagen, type XXIII, alpha 1	237759	2.6198	5.74865	10.69	2.08074e-08	1.43188e-07
P3h2	prolyl 3-hydroxylase 2	210530	2.61946	6.24134	11.1264	1.21692e-08	9.1917e-08
Fam105a	family with sequence similarity 105, member A	223433	2.61699	6.05915	13.7174	6.88769e-10	8.51425e-09
Sema4c	sema domain, immunoglobulin domain (Ig), transmembrane domain (TM) and short cytoplasmic domain, (semaphorin) 4C	20353	2.61219	6.8723	9.88667	5.85028e-08	3.43107e-07
Klf15	Kruppel-like factor 15	66277	-2.6118	5.92332	-18.8842	7.34783e-12	2.39051e-10
Fhl2	four and a half LIM domains 2	14200	2.60912	7.56096	16.2977	6.06506e-11	1.22034e-09
Eva1a	eva-1 homolog A (C. elegans)	232146	2.60883	4.85506	10.7511	1.92822e-08	1.34569e-07
Pcp4l1	Purkinje cell protein 4-like 1	66425	2.60878	5.63687	15.1986	1.6325e-10	2.65555e-09
Macc1	metastasis associated in colon cancer 1	238455	2.60818	4.5652	13.6861	7.11062e-10	8.74024e-09
Mycn	v-myc avian myelocytomatosis viral related oncogene, neuroblastoma derived	18109	-2.6079	6.87111	-11.4208	8.55417e-09	6.79682e-08
Phlda1	pleckstrin homology like domain, family A, member 1	21664	2.60646	9.51765	10.4144	2.94612e-08	1.91363e-07
Slc2a3	solute carrier family 2 (facilitated glucose transporter), member 3	20527	-2.60572	5.01578	-12.2587	3.26077e-09	3.07691e-08
Serpini1	serine (or cysteine) peptidase inhibitor, clade I, member 1	20713	-2.60439	4.6911	-8.29972	5.49269e-07	2.40335e-06
Hck	hemopoietic cell kinase	15162	-2.60236	4.97173	-10.5134	2.59798e-08	1.72257e-07
Slc8a1	solute carrier family 8 (sodium/calcium exchanger), member 1	20541	2.60071	4.24777	13.9623	5.37977e-10	7.01839e-09
Mum1l1	melanoma associated antigen (mutated) 1-like 1	245631	2.59895	8.88538	10.6907	2.07904e-08	1.43147e-07
Plau	plasminogen activator, urokinase	18792	2.59844	4.92785	9.1321	1.63898e-07	8.33575e-07
Nr4a2	nuclear receptor subfamily 4, group A, member 2	18227	2.59718	4.7249	8.57911	3.62748e-07	1.66784e-06
Naalad2	N-acetylated alpha-linked acidic dipeptidase 2	72560	2.5966	6.68122	14.7	2.61275e-10	3.88305e-09
Aldoc	aldolase C, fructose-bisphosphate	11676	-2.59612	7.0044	-19.9674	3.28245e-12	1.26636e-10
AU044157	expressed sequence AU044157	100334	-2.59548	4.7814	-17.8301	1.67876e-11	4.45064e-10
Rab32	RAB32, member RAS oncogene family	67844	2.59487	6.12647	18.4966	9.90575e-12	2.96798e-10
Manba	mannosidase, beta A, lysosomal	110173	-2.59403	6.98849	-13.3062	1.05198e-09	1.2016e-08
C030034E14Rik	RIKEN cDNA C030034E14 gene	77469	2.59102	4.74748	11.4148	8.61515e-09	6.83697e-08
Zswim1	zinc finger SWIM-type containing 1	71971	-2.58955	6.45292	-19.564	4.40962e-12	1.60198e-10
9030425L15Rik	RIKEN cDNA 9030425L15 gene	74539	2.58945	5.51166	11.5274	7.5428e-09	6.12914e-08
Clmp	CXADR-like membrane protein	71566	2.58933	6.26427	16.2667	6.23161e-11	1.24512e-09
Fuca2	fucosidase, alpha-L- 2, plasma	66848	2.58798	7.8648	15.0062	1.95414e-10	3.07548e-09
Pigc	phosphatidylinositol glycan anchor biosynthesis, class C	67292	2.58717	8.11471	20.3566	2.48175e-12	1.0143e-10
Arhgap18	Rho GTPase activating protein 18	73910	2.58639	6.28788	12.5499	2.36214e-09	2.36096e-08
Ccdc92b	coiled-coil domain containing 92B	432582	-2.58586	4.38116	-14.3985	3.49621e-10	4.92198e-09
Lpar1	lysophosphatidic acid receptor 1	14745	2.58544	7.69451	14.2875	3.89717e-10	5.37649e-09
Casp6	caspase 6	12368	2.58356	8.52912	23.0518	4.06535e-13	2.55005e-11
Upk3b	uroplakin 3B	100647	2.58352	6.98032	7.64164	1.5155e-06	5.8937e-06
Tsc22d2	TSC22 domain family, member 2	72033	2.58153	5.9715	11.8285	5.31291e-09	4.59404e-08
Prss41	protease, serine 41	71003	-2.58104	4.40526	-15.2081	1.61816e-10	2.63715e-09
Ppp1r13b	protein phosphatase 1, regulatory (inhibitor) subunit 13B	21981	2.57925	8.38842	14.575	2.94638e-10	4.28873e-09
Spry2	sprouty homolog 2 (Drosophila)	24064	-2.57707	6.65978	-13.9059	5.69242e-10	7.34567e-09
Gulp1	GULP, engulfment adaptor PTB domain containing 1	70676	2.57671	8.97721	13.3403	1.0152e-09	1.16621e-08
Lhx2	LIM homeobox protein 2	16870	2.57534	5.06576	5.83906	3.27066e-05	9.14295e-05
Ppp1r1a	protein phosphatase 1, regulatory (inhibitor) subunit 1A	58200	-2.57529	7.51684	-10.4931	2.66566e-08	1.7612e-07
Hdgfrp3	hepatoma-derived growth factor, related protein 3	29877	2.57368	7.07242	10.4799	2.71053e-08	1.78677e-07
Synpo2	synaptopodin 2	118449	2.57365	5.8539	10.6694	2.13507e-08	1.46503e-07
Adamts20	a disintegrin-like and metallopeptidase (reprolysin type) with thrombospondin type 1 motif, 20	223838	2.57343	5.72319	13.6745	7.19503e-10	8.81914e-09
Gria1	glutamate receptor, ionotropic, AMPA1 (alpha 1)	14799	2.57295	3.38018	11.838	5.25548e-09	4.55341e-08
Adam10	a disintegrin and metallopeptidase domain 10	11487	2.57239	7.70047	17.4359	2.3132e-11	5.75155e-10
Olfml1	olfactomedin-like 1	244198	2.5707	5.43699	14.7366	2.52301e-10	3.77327e-09
Cd82	CD82 antigen	12521	2.57021	6.87431	12.4084	2.76059e-09	2.68931e-08
Slc9a9	solute carrier family 9 (sodium/hydrogen exchanger), member 9	331004	2.56834	4.98166	17.3764	2.42921e-11	5.97189e-10
Tshz3	teashirt zinc finger family member 3	243931	2.56822	5.73608	12.0696	4.03443e-09	3.66452e-08
Zxdb	zinc finger, X-linked, duplicated B	668166	2.5681	5.93789	12.8399	1.72403e-09	1.82352e-08
Lrch2	leucine-rich repeats and calponin homology (CH) domain containing 2	210297	2.56673	7.68101	13.4574	8.99061e-10	1.05551e-08
Sgce	sarcoglycan, epsilon	20392	2.56618	8.35279	18.4252	1.04731e-11	3.08658e-10
Alas2	aminolevulinic acid synthase 2, erythroid	11656	2.56377	5.41661	6.66529	7.5743e-06	2.4523e-05
Jarid2	jumonji, AT rich interactive domain 2	16468	-2.56355	9.29518	-18.2966	1.15835e-11	3.35165e-10
Ly75	lymphocyte antigen 75	17076	-2.56253	6.23261	-10.9592	1.49165e-08	1.08925e-07
Ip6k2	inositol hexaphosphate kinase 2	76500	2.56037	7.79043	17.2999	2.58758e-11	6.27279e-10
Etv4	ets variant 4	18612	-2.55928	6.09973	-17.4789	2.233e-11	5.60007e-10
Rbm44	RNA binding motif protein 44	329207	-2.55911	3.51609	-14.2027	4.23647e-10	5.76852e-09
Cdon	cell adhesion molecule-related/down-regulated by oncogenes	57810	2.55673	8.13848	17.6863	1.88557e-11	4.89295e-10
Erbb2ip	Erbb2 interacting protein	59079	2.55588	9.25491	14.2001	4.24722e-10	5.77823e-09
Gfpt2	glutamine fructose-6-phosphate transaminase 2	14584	-2.55552	6.57021	-19.1532	5.99146e-12	2.04288e-10
Ppp3ca	protein phosphatase 3, catalytic subunit, alpha isoform	19055	2.55479	9.157	23.8609	2.45569e-13	1.77932e-11
Mdn1	midasin AAA ATPase 1	100019	-2.5546	8.58718	-18.194	1.25587e-11	3.55331e-10
Zbtb16	zinc finger and BTB domain containing 16	235320	2.55368	4.82295	16.15	6.90362e-11	1.34659e-09
Fap	fibroblast activation protein	14089	2.55281	4.44911	6.9072	5.02386e-06	1.70219e-05
Twist1	twist basic helix-loop-helix transcription factor 1	22160	2.54915	7.0764	14.789	2.40012e-10	3.62261e-09
Prkcdbp	protein kinase C, delta binding protein	109042	2.54811	5.75836	9.96439	5.279e-08	3.14468e-07
Gk	glycerol kinase	14933	-2.54811	7.2359	-10.734	1.9697e-08	1.36916e-07
Lrp1	low density lipoprotein receptor-related protein 1	16971	2.54773	7.70763	10.6272	2.25089e-08	1.53102e-07
Glt8d1	glycosyltransferase 8 domain containing 1	76485	2.54422	9.00138	17.5615	2.08712e-11	5.30543e-10
Prkg2	protein kinase, cGMP-dependent, type II	19092	2.54203	4.3913	10.563	2.44019e-08	1.63703e-07
Hs3st1	heparan sulfate (glucosamine) 3-O-sulfotransferase 1	15476	2.54176	5.84853	10.408	2.97001e-08	1.92675e-07
Slc30a4	solute carrier family 30 (zinc transporter), member 4	22785	2.54005	8.74793	17.5664	2.07877e-11	5.29156e-10
Fzd4	frizzled class receptor 4	14366	2.53826	6.60664	12.6915	2.02396e-09	2.07855e-08
Gsta3	glutathione S-transferase, alpha 3	14859	2.5381	5.72911	11.2118	1.09784e-08	8.43355e-08
Fzd3	frizzled class receptor 3	14365	2.53757	8.16958	12.0216	4.26e-09	3.83049e-08
Arhgap31	Rho GTPase activating protein 31	12549	2.5356	6.06522	10.6842	2.09601e-08	1.44163e-07
Tlr4	toll-like receptor 4	21898	2.53476	3.89566	8.92941	2.18419e-07	1.07149e-06
Cldn23	claudin 23	71908	2.53082	5.36567	13.15	1.23923e-09	1.38052e-08
Tox3	TOX high mobility group box family member 3	244579	2.53078	8.10579	8.45717	4.34259e-07	1.95641e-06
Wnt11	wingless-type MMTV integration site family, member 11	22411	2.52313	6.33807	11.4302	8.45901e-09	6.73554e-08
Pik3r1	phosphatidylinositol 3-kinase, regulatory subunit, polypeptide 1 (p85 alpha)	18708	2.52282	8.62436	17.6288	1.97564e-11	5.07133e-10
Rnf11	ring finger protein 11	29864	2.52228	9.23125	23.5657	2.94598e-13	2.01408e-11
Klhdc8b	kelch domain containing 8B	78267	2.52226	6.56275	22.0127	7.96496e-13	4.29566e-11
Mlh3	mutL homolog 3	217716	-2.522	5.87612	-15.9076	8.55917e-11	1.59916e-09
Clec4d	C-type lectin domain family 4, member d	17474	2.52039	4.88524	9.44658	1.0591e-07	5.76184e-07
Frk	fyn-related kinase	14302	2.51867	4.61227	10.5962	2.34035e-08	1.58101e-07
Dzip1	DAZ interacting protein 1	66573	2.5157	8.41005	14.5282	3.08259e-10	4.44985e-09
Lcp2	lymphocyte cytosolic protein 2	16822	2.51468	5.42571	12.2146	3.42604e-09	3.19939e-08
Arhgap8	Rho GTPase activating protein 8	73167	-2.51443	7.39714	-12.2791	3.18756e-09	3.0231e-08
Acbd7	acyl-Coenzyme A binding domain containing 7	78245	-2.5134	3.32374	-12.4787	2.55446e-09	2.5176e-08
Aebp1	AE binding protein 1	11568	2.51329	6.28268	9.5607	9.06272e-08	5.0202e-07
Tcf12	transcription factor 12	21406	2.51317	10.4939	19.082	6.32231e-12	2.12967e-10
Rab3il1	RAB3A interacting protein (rabin3)-like 1	74760	2.51241	4.77119	12.4807	2.54871e-09	2.51474e-08
Atp8b1	ATPase, class I, type 8B, member 1	54670	2.51184	4.98489	10.6034	2.31919e-08	1.56914e-07
Six1	sine oculis-related homeobox 1	20471	-2.5117	3.95517	-9.2592	1.37205e-07	7.14827e-07
Mtmr11	myotubularin related protein 11	194126	2.51015	5.78765	9.21291	1.46351e-07	7.56482e-07
Bcat1	branched chain aminotransferase 1, cytosolic	12035	-2.51007	6.22475	-9.4527	1.05025e-07	5.72438e-07
2810043O03Rik	RIKEN cDNA 2810043O03 gene	72697	2.50884	6.93727	6.61781	8.21759e-06	2.63483e-05
Fam60a	family with sequence similarity 60, member A	56306	-2.50487	9.84905	-15.1547	1.70058e-10	2.7349e-09
Clmn	calmin	94040	2.50395	6.09403	8.97786	2.03844e-07	1.01041e-06
9530068E07Rik	RIKEN cDNA 9530068E07 gene	213673	2.50371	9.8772	19.3687	5.09764e-12	1.78427e-10
Cd300lb	CD300 antigen like family member B	217304	2.50043	3.80299	17.2859	2.61763e-11	6.32804e-10
C030013E06Rik	RIKEN cDNA C030013E06 gene	77421	-2.49917	4.19333	-10.9595	1.49098e-08	1.08907e-07
Nbea	neurobeachin	26422	2.49892	7.83235	11.0248	1.37672e-08	1.01899e-07
Bmpr2	bone morphogenetic protein receptor, type II (serine/threonine kinase)	12168	2.49886	9.97757	18.5432	9.55364e-12	2.89901e-10
Btbd11	BTB (POZ) domain containing 11	74007	-2.49872	5.55215	-8.83153	2.51323e-07	1.20555e-06
Ano1	anoctamin 1, calcium activated chloride channel	101772	2.49869	6.88528	10.1284	4.25854e-08	2.61788e-07
Fabp5	fatty acid binding protein 5, epidermal	16592	2.49759	10.623	8.98709	2.01186e-07	9.99131e-07
Arhgdib	Rho, GDP dissociation inhibitor (GDI) beta	11857	2.49694	7.2297	14.1245	4.57703e-10	6.13327e-09
Tmem8	transmembrane protein 8 (five membrane-spanning domains)	60455	-2.49459	5.61761	-17.2553	2.68502e-11	6.47299e-10
Ccr5	chemokine (C-C motif) receptor 5	12774	2.49394	4.19633	8.32893	5.25726e-07	2.31349e-06
Zeb1	zinc finger E-box binding homeobox 1	21417	2.49157	8.91168	15.491	1.24687e-10	2.1714e-09
Pla1a	phospholipase A1 member A	85031	-2.4895	6.89967	-12.3119	3.07279e-09	2.92911e-08
Cyp4v3	cytochrome P450, family 4, subfamily v, polypeptide 3	102294	2.48817	4.27579	11.7993	5.49492e-09	4.71557e-08
Cobll1	Cobl-like 1	319876	2.48727	7.66844	9.69755	7.53145e-08	4.26777e-07
Dtx1	deltex 1, E3 ubiquitin ligase	14357	-2.48677	6.31435	-18.0671	1.38876e-11	3.83572e-10
Frmd4b	FERM domain containing 4B	232288	2.48626	9.03166	13.1589	1.22757e-09	1.36928e-08
Cxcr4	chemokine (C-X-C motif) receptor 4	12767	2.48615	6.16058	9.48993	9.98061e-08	5.46729e-07
Prph	peripherin	19132	-2.48353	4.64002	-8.43095	4.51493e-07	2.02498e-06
Ablim1	actin-binding LIM protein 1	226251	2.48181	7.7	15.3388	1.43385e-10	2.41217e-09
Epb41l3	erythrocyte membrane protein band 4.1 like 3	13823	2.47967	8.85319	17.2114	2.78468e-11	6.65804e-10
Wdr31	WD repeat domain 31	71354	-2.4792	5.15502	-16.4	5.54824e-11	1.13735e-09
Rfx2	regulatory factor X, 2 (influences HLA class II expression)	19725	-2.47689	4.97677	-11.7006	6.16008e-09	5.17047e-08
6430537K16Rik	RIKEN cDNA 6430537K16 gene	320480	2.47682	6.52213	5.86337	3.12868e-05	8.78738e-05
Cds1	CDP-diacylglycerol synthase 1	74596	-2.4757	5.39126	-10.5872	2.36695e-08	1.59568e-07
Elavl2	ELAV (embryonic lethal, abnormal vision, Drosophila)-like 2 (Hu antigen B)	15569	-2.47465	8.20419	-6.73387	6.73659e-06	2.21229e-05
Il33	interleukin 33	77125	2.47241	4.66785	10.0322	4.82847e-08	2.91211e-07
Papss1	3'-phosphoadenosine 5'-phosphosulfate synthase 1	23971	2.46967	9.23383	28.0533	2.28265e-14	3.29875e-12
Nptx2	neuronal pentraxin 2	53324	-2.46923	4.91135	-14.8754	2.21093e-10	3.38987e-09
Ydjc	YdjC homolog (bacterial)	69101	-2.46838	7.02478	-10.3837	3.06366e-08	1.97916e-07
Hoxb3	homeobox B3	15410	2.46788	6.5259	7.96642	9.12205e-07	3.75245e-06
Wnt9a	wingless-type MMTV integration site family, member 9A	216795	2.46776	5.9997	11.0287	1.37024e-08	1.01534e-07
Arhgef17	Rho guanine nucleotide exchange factor (GEF) 17	207212	2.46672	5.9767	13.842	6.0707e-10	7.70275e-09
Anxa3	annexin A3	11745	2.46569	8.89142	6.7572	6.47426e-06	2.13481e-05
Mthfd1l	methylenetetrahydrofolate dehydrogenase (NADP+ dependent) 1-like	270685	-2.46567	8.92188	-16.7232	4.20092e-11	9.13411e-10
Gse1	genetic suppressor element 1	382034	-2.46496	5.6568	-21.4808	1.13708e-12	5.67607e-11
Pde4b	phosphodiesterase 4B, cAMP specific	18578	2.46287	5.18073	11.669	6.39051e-09	5.33729e-08
Glrb	glycine receptor, beta subunit	14658	2.46253	4.32161	10.4503	2.8146e-08	1.84469e-07
Slc25a13	solute carrier family 25 (mitochondrial carrier, adenine nucleotide translocator), member 13	50799	-2.46211	7.97707	-13.6029	7.74084e-10	9.30119e-09
Acvr1	activin A receptor, type 1	11477	2.46058	8.56957	27.3933	3.24055e-14	4.09161e-12
Sox9	SRY (sex determining region Y)-box 9	20682	2.46025	5.06704	12.5645	2.32463e-09	2.32882e-08
Heatr1	HEAT repeat containing 1	217995	-2.45946	9.0504	-22.018	7.93707e-13	4.28946e-11
Zfp941	zinc finger protein 941	407812	-2.45861	5.27127	-12.6141	2.2019e-09	2.23064e-08
Terf1	telomeric repeat binding factor 1	21749	-2.45835	7.26246	-15.5821	1.14748e-10	2.02119e-09
Elk3	ELK3, member of ETS oncogene family	13713	2.45807	7.56102	15.418	1.3331e-10	2.29257e-09
Tceal1	transcription elongation factor A (SII)-like 1	237052	2.45675	7.29376	14.5418	3.04219e-10	4.4159e-09
Bmp2k	BMP2 inducible kinase	140780	2.45554	7.17465	11.6961	6.19217e-09	5.19297e-08
Nppb	natriuretic peptide type B	18158	2.45244	6.09098	6.06068	2.1889e-05	6.35956e-05
Col25a1	collagen, type XXV, alpha 1	77018	2.45202	4.46929	7.4589	2.02854e-06	7.60398e-06
Dtl	denticleless E3 ubiquitin protein ligase	76843	-2.45152	5.33296	-10.9121	1.58024e-08	1.1409e-07
Vamp8	vesicle-associated membrane protein 8	22320	2.45026	8.78675	21.5919	1.05486e-12	5.34515e-11
Capn3	calpain 3	12335	-2.4496	4.55252	-10.08	4.53575e-08	2.76554e-07
Asns	asparagine synthetase	27053	-2.4491	9.98279	-11.2322	1.07116e-08	8.26258e-08
Abca9	ATP-binding cassette, sub-family A (ABC1), member 9	217262	2.44645	4.48368	10.9079	1.58839e-08	1.14646e-07
Aoah	acyloxyacyl hydrolase	27052	-2.44643	3.68796	-7.47685	1.97087e-06	7.4147e-06
Zfp800	zinc finger protein 800	627049	2.44567	6.35116	16.1039	7.19002e-11	1.3849e-09
Lgals3bp	lectin, galactoside-binding, soluble, 3 binding protein	19039	2.44531	6.18222	10.5769	2.39781e-08	1.6115e-07
Clcn5	chloride channel 5	12728	2.4451	9.52954	15.3662	1.39804e-10	2.36996e-09
Bbs2	Bardet-Biedl syndrome 2 (human)	67378	-2.4445	7.40066	-17.0606	3.15817e-11	7.36259e-10
Bnipl	BCL2/adenovirus E1B 19kD interacting protein like	171388	-2.43797	5.02242	-17.8438	1.66036e-11	4.40914e-10
Cep55	centrosomal protein 55	74107	-2.43725	4.67016	-10.4536	2.80272e-08	1.83874e-07
5031439G07Rik	RIKEN cDNA 5031439G07 gene	223739	2.43623	8.31145	13.1298	1.26584e-09	1.40596e-08
Plxdc1	plexin domain containing 1	72324	-2.43577	4.29081	-13.4441	9.11537e-10	1.06776e-08
Nav1	neuron navigator 1	215690	2.43363	5.91002	11.6337	6.65916e-09	5.5206e-08
Rbbp6	retinoblastoma binding protein 6	19647	2.43094	6.59802	11.5007	7.78361e-09	6.29937e-08
Ndor1	NADPH dependent diflavin oxidoreductase 1	78797	-2.42852	4.64024	-10.0558	4.68147e-08	2.83543e-07
Otud1	OTU domain containing 1	71198	-2.42776	5.17015	-15.7316	1.00228e-10	1.81179e-09
9430020K01Rik	RIKEN cDNA 9430020K01 gene	240185	2.42615	8.70001	16.1408	6.96001e-11	1.35355e-09
Ror1	receptor tyrosine kinase-like orphan receptor 1	26563	2.42563	7.00353	7.64704	1.50261e-06	5.8478e-06
Klf14	Kruppel-like factor 14	619665	2.42512	6.70905	12.9676	1.50357e-09	1.63123e-08
Tmem98	transmembrane protein 98	103743	2.42435	9.02022	11.95	4.62186e-09	4.10773e-08
Itgb5	integrin beta 5	16419	2.42433	8.75492	20.5958	2.095e-12	8.96873e-11
Pja1	praja ring finger 1, E3 ubiquitin protein ligase	18744	2.42245	8.26927	16.839	3.80685e-11	8.47454e-10
Magee1	melanoma antigen, family E, 1	107528	2.42136	6.76968	11.9142	4.81507e-09	4.24209e-08
Cd200	CD200 antigen	17470	2.42091	4.27991	8.70407	3.02209e-07	1.41919e-06
Irf2	interferon regulatory factor 2	16363	2.41965	4.85041	16.2981	6.06294e-11	1.22034e-09
Nsg1	neuron specific gene family member 1	18196	2.41904	6.8268	11.185	1.13382e-08	8.66846e-08
Rbpms2	RNA binding protein with multiple splicing 2	71973	-2.41695	8.64445	-15.5935	1.13567e-10	2.00579e-09
Fam213a	family with sequence similarity 213, member A	70564	2.41638	6.17438	10.8535	1.69862e-08	1.21263e-07
Pcdh11x	protocadherin 11 X-linked	245578	2.41565	4.46277	9.90874	5.6817e-08	3.3457e-07
Foxq1	forkhead box Q1	15220	2.41243	5.69827	12.2307	3.36487e-09	3.15127e-08
Fanci	Fanconi anemia, complementation group I	208836	-2.41204	7.40558	-21.8282	9.0038e-13	4.76746e-11
Celf2	CUGBP, Elav-like family member 2	14007	2.41117	8.44303	16.4839	5.15924e-11	1.08081e-09
Gpd2	glycerol phosphate dehydrogenase 2, mitochondrial	14571	-2.41081	7.75613	-22.6994	5.09016e-13	3.06782e-11
Rrp1b	ribosomal RNA processing 1 homolog B (S. cerevisiae)	72462	-2.41068	7.6158	-16.2928	6.09141e-11	1.2247e-09
C80425	expressed sequence C80425	96999	-2.40972	4.18912	-9.13319	1.63645e-07	8.3245e-07
Mep1b	meprin 1 beta	17288	-2.40805	3.33032	-19.7929	3.7269e-12	1.4067e-10
[truncated: 509 more rows]

## Sheet: Day16
Symbol	Name	GeneID	logFC	AveExpr	t	P.Value	adj.P.Val
[truncated: 1,933 more rows]
