# Supplementary material for: Detection of Novel Potential Regulators of Stem Cell Differentiation and Cardiogenesis through Combined Genome-Wide Profiling of Protein-Coding Transcripts and microRNAs
Source: Cells. 2021 Sep 18;10(9):2477. doi: 10.3390/cells10092477 (PMC8469649; doi:10.3390/cells10092477)
Supplement: Supplementary file 1 [file cells-10-02477-s001.zip › Table S2.xlsx]

## Sheet: Day4
ProbeID	miRID	logFC	AveExpr	t	P.Value	adj.P.Val
mmu-miR-676_st	mmu-miR-676-3p	2.73139	8.374	15.4211	7.55964e-10	2.61437e-08
mmu-miR-672_st	mmu-miR-672-5p	-3.08305	9.37451	-15.9129	5.08729e-10	2.11123e-08
mmu-miR-669p_st	mmu-miR-669p-5p	-2.0378	8.59551	-7.99775	1.97806e-06	1.2072e-05
mmu-miR-669p-star_st	mmu-miR-669p-3p	-2.27983	4.86483	-7.63278	3.31257e-06	1.88317e-05
mmu-miR-669o-3p_st	mmu-miR-669o-3p	-2.75371	7.72361	-8.65451	8.13563e-07	5.62714e-06
mmu-miR-669m-5p_st	mmu-miR-669m-5p	-2.96574	6.27682	-11.9969	1.70767e-08	3.22129e-07
mmu-miR-669l_st	mmu-miR-669l-5p	-4.03177	3.10087	-7.38004	4.77969e-06	2.57607e-05
mmu-miR-669k-star_st	mmu-miR-669k-5p	-3.47114	2.84512	-8.8727	6.12112e-07	4.53619e-06
mmu-miR-669h-5p_st	mmu-miR-669h-5p	-4.10031	3.78837	-13.1776	5.38642e-09	1.17651e-07
mmu-miR-669f-5p_st	mmu-miR-669f-5p	-2.43214	7.20693	-9.7564	2.03404e-07	1.84282e-06
mmu-miR-669d_st	mmu-miR-669d-5p	-4.60625	2.68626	-13.2015	5.26727e-09	1.17651e-07
mmu-miR-669c_st	mmu-miR-669c-5p	-2.19591	8.23773	-10.6085	7.54568e-08	8.24067e-07
mmu-miR-669b_st	mmu-miR-669b-5p	-3.21041	3.20545	-6.91978	9.51681e-06	4.81643e-05
mmu-miR-669a-3p_st	mmu-miR-669a-3p	-2.66244	7.78089	-9.0396	4.94098e-07	3.86888e-06
mmu-miR-652-star_st	mmu-miR-652-5p	2.1953	6.75571	9.75289	2.04264e-07	1.84282e-06
mmu-miR-542-5p_st	mmu-miR-542-5p	3.31105	6.82626	7.79814	2.6172e-06	1.55163e-05
mmu-miR-532-3p_st	mmu-miR-532-3p	2.51353	7.98978	11.3713	3.27424e-08	4.68555e-07
mmu-miR-505-5p_st	mmu-miR-505-5p	3.27352	6.85768	12.3338	1.21691e-08	2.52508e-07
mmu-miR-503_st	mmu-miR-503-5p	5.93231	10.2984	24.1438	2.42112e-12	2.51192e-10
mmu-miR-503-star_st	mmu-miR-503-3p	3.07375	4.63402	9.10018	4.57471e-07	3.72256e-06
mmu-miR-501-3p_st	mmu-miR-501-3p	2.39937	7.48223	14.4123	1.76738e-09	5.23903e-08
mmu-miR-500-star_st	mmu-miR-500-5p	2.8907	4.76147	9.10023	4.57444e-07	3.72256e-06
mmu-miR-497_st	mmu-miR-497a-5p	-2.4212	5.13386	-6.51883	1.77395e-05	8.17987e-05
mmu-miR-467e_st	mmu-miR-467e-5p	-3.43244	2.99087	-6.55812	1.66735e-05	7.77471e-05
mmu-miR-467d_st	mmu-miR-467d-5p	-3.66469	2.6182	-8.77461	6.95186e-07	5.03871e-06
mmu-miR-467d-star_st	mmu-miR-467d-3p	-2.86475	6.42096	-10.7635	6.34378e-08	7.52191e-07
mmu-miR-467b_st	mmu-miR-467b-3p	-3.14967	2.98094	-8.30013	1.30597e-06	8.08922e-06
mmu-miR-467a_st	mmu-miR-467a-3p	-2.38848	8.30484	-7.5378	3.79836e-06	2.10176e-05
mmu-miR-466p-3p_st	mmu-miR-466p-3p	-2.89758	6.32517	-7.61921	3.37772e-06	1.89426e-05
mmu-miR-466m-5p_st	mmu-miR-466m-5p	-2.74289	6.27194	-10.4573	8.9547e-08	9.2905e-07
mmu-miR-466j_st	mmu-miR-466j	-3.25519	5.04834	-10.0708	1.40005e-07	1.35121e-06
mmu-miR-466h-5p_st	mmu-miR-466h-5p	-4.1417	4.66373	-9.64504	2.32701e-07	2.0547e-06
mmu-miR-466g_st	mmu-miR-466g	-2.13457	6.56973	-8.41855	1.11318e-06	7.01176e-06
mmu-miR-466f-5p_st	mmu-miR-466f-5p	-3.11641	5.97461	-11.138	4.20564e-08	5.63014e-07
mmu-miR-466f_st	mmu-miR-466f	-3.34075	6.31361	-10.7964	6.11574e-08	7.4648e-07
mmu-miR-466e-3p_st	mmu-miR-466e-3p	-2.80135	6.79729	-11.103	4.3679e-08	5.66462e-07
mmu-miR-466d-3p_st	mmu-miR-466d-3p	-3.58605	3.42774	-6.61478	1.52534e-05	7.19337e-05
mmu-miR-466c-5p_st	mmu-miR-466c-5p	-3.12839	6.9578	-6.65429	1.43391e-05	6.83992e-05
mmu-miR-466c-3p_st	mmu-miR-466c-3p	-3.10957	6.18237	-10.6475	7.22178e-08	8.1001e-07
mmu-miR-466b-3p_st	mmu-miR-466b-3p	-3.09515	6.35316	-11.6357	2.47784e-08	3.80854e-07
mmu-miR-466a-3p_st	mmu-miR-466a-3p	-2.93785	6.83965	-9.6115	2.42381e-07	2.09559e-06
mmu-miR-375_st	mmu-miR-375-3p	6.28913	5.19266	18.1859	9.32476e-11	5.52825e-09
mmu-miR-365-2-star_st	mmu-miR-365-2-5p	2.78478	4.5607	7.28925	5.46331e-06	2.90676e-05
mmu-miR-362-5p_st	mmu-miR-362-5p	2.18917	8.29862	11.8451	1.99447e-08	3.51787e-07
mmu-miR-351_st	mmu-miR-351-5p	5.25913	11.1844	26.2405	8.20252e-13	1.13468e-10
mmu-miR-351-star_st	mmu-miR-351-3p	5.31019	8.3477	11.7468	2.2076e-08	3.66462e-07
mmu-miR-345-5p_st	mmu-miR-345-5p	2.04097	7.45135	10.6506	7.19692e-08	8.1001e-07
mmu-miR-322_st	mmu-miR-322-5p	5.17724	6.69097	13.4726	4.09402e-09	9.99422e-08
mmu-miR-322-star_st	mmu-miR-322-3p	7.35803	8.77644	19.9319	2.88046e-11	2.39078e-09
mmu-miR-3099_st	mmu-miR-3099-3p	3.71542	5.39928	16.1405	4.25106e-10	1.96021e-08
mmu-miR-3096b-3p_st	mmu-miR-3096b-3p	-3.61301	4.01281	-8.4582	1.05558e-06	6.8448e-06
mmu-miR-302d-star_st	mmu-miR-302d-5p	5.12587	4.44612	6.38617	2.19033e-05	9.77404e-05
mmu-miR-302d_st	mmu-miR-302d-3p	5.96537	7.99673	10.252	1.13346e-07	1.14728e-06
mmu-miR-302c-star_st	mmu-miR-302c-5p	8.36426	3.51508	28.3856	2.94532e-13	6.11153e-11
mmu-miR-302c_st	mmu-miR-302c-3p	8.00737	4.02617	19.3074	4.33469e-11	2.99816e-09
mmu-miR-302b_st	mmu-miR-302b-3p	7.41157	3.32268	15.5593	6.7553e-10	2.54859e-08
mmu-miR-302a-star_st	mmu-miR-302a-5p	6.25988	2.37384	36.2671	1.19101e-14	4.94271e-12
mmu-miR-302a_st	mmu-miR-302a-3p	6.78474	5.23951	11.5966	2.58136e-08	3.82594e-07
mmu-miR-297a_st	mmu-miR-297a-5p	-3.70472	5.14097	-7.74631	2.81678e-06	1.62356e-05
mmu-miR-297a-5-star_st	mmu-mir-297a-5	-3.32189	2.56405	-11.8259	2.03443e-08	3.51787e-07
mmu-miR-212-3p_st	mmu-miR-212-3p	3.5886	5.81084	16.1477	4.22698e-10	1.96021e-08
mmu-miR-196a_st	mmu-miR-196a-5p	-2.23951	4.95804	-6.81597	1.11587e-05	5.51292e-05
mmu-miR-1965_st	mmu-mir-1965	-2.6145	6.70635	-12.0681	1.58862e-08	3.13942e-07
mmu-miR-1935_st	mmu-mir-1935	-2.53318	6.63492	-9.19318	4.06758e-07	3.44499e-06
mmu-miR-181d_st	mmu-miR-181d-5p	-3.06669	8.26874	-9.81902	1.8868e-07	1.7796e-06
mmu-miR-181c-star_st	mmu-miR-181c-3p	-2.74429	5.37396	-8.59829	8.76184e-07	5.96092e-06
mmu-miR-150_st	mmu-miR-150-5p	-6.40164	4.09343	-13.7723	3.11488e-09	8.07923e-08
mmu-miR-149_st	mmu-miR-149-5p	2.12753	8.99527	9.06618	4.77657e-07	3.81207e-06
mmu-miR-146a_st	mmu-miR-146a-5p	2.36441	5.93354	8.88822	5.99966e-07	4.52702e-06
mmu-miR-138_st	mmu-miR-138-5p	2.49768	7.55368	10.1539	1.27024e-07	1.25511e-06
mmu-miR-132_st	mmu-miR-132-3p	3.90057	7.59883	14.4777	1.67015e-09	5.23903e-08
mmu-miR-125b-5p_st	mmu-miR-125b-5p	-2.4856	8.87161	-8.4985	1.00029e-06	6.58919e-06

## Sheet: Day8
ProbeID	miRID	logFC	AveExpr	t	P.Value	adj.P.Val
mmu-let-7a_st	mmu-let-7a-5p	3.40575	9.0336	11.1396	4.19832e-08	2.15099e-07
mmu-let-7e_st	mmu-let-7e-5p	3.63342	11.4884	26.5022	7.20816e-13	6.22948e-11
mmu-let-7i_st	mmu-let-7i-5p	4.07283	6.68629	9.64042	2.3401e-07	9.42856e-07
mmu-miR-100_st	mmu-miR-100-5p	6.70646	6.05295	26.4201	7.5054e-13	6.22948e-11
mmu-miR-106a-star_st	mmu-miR-106a-3p	-6.13302	3.81927	-14.8749	1.18967e-09	1.08822e-08
mmu-miR-10a_st	mmu-miR-10a-5p	4.38464	4.07114	16.2568	3.88185e-10	4.60276e-09
mmu-miR-10b_st	mmu-miR-10b-5p	7.12892	5.80071	20.7687	1.69693e-11	4.40142e-10
hp_mmu-mir-124-1_s_st	mmu-mir-124-1_s	-4.56203	8.12086	-11.2875	3.58032e-08	1.8808e-07
hp_mmu-mir-124-2_s_st	mmu-mir-124-2_s	-5.01375	7.74918	-10.3421	1.02159e-07	4.60827e-07
hp_mmu-mir-124-3_s_st	mmu-mir-124-3_s	-5.1412	7.57743	-10.8757	5.60149e-08	2.80075e-07
mmu-miR-124_st	mmu-miR-124-3p	-5.19691	8.17063	-10.6438	7.25195e-08	3.45854e-07
mmu-miR-125b-1-3p_st	mmu-miR-125b-1-3p	5.07408	4.91553	24.8078	1.70224e-12	8.83038e-11
mmu-miR-125b-5p_st	mmu-miR-125b-5p	5.56332	8.87161	19.0215	5.24831e-11	1.08902e-09
mmu-miR-126-3p_st	mmu-miR-126a-3p	4.03753	9.26782	10.8558	5.72605e-08	2.82894e-07
mmu-miR-132_st	mmu-miR-132-3p	2.22632	7.59883	8.26339	1.37276e-06	4.38228e-06
mmu-miR-139-5p_st	mmu-miR-139-5p	2.14495	6.96723	10.4485	9.04457e-08	4.21741e-07
mmu-miR-143_st	mmu-miR-143-3p	3.6709	9.7972	13.7658	3.13327e-09	2.32198e-08
mmu-miR-145_st	mmu-miR-145a-5p	3.09921	11.0547	15.5077	7.04415e-10	7.30831e-09
mmu-miR-146a_st	mmu-miR-146a-5p	5.43671	5.93354	20.4376	2.08706e-11	5.09489e-10
mmu-miR-150_st	mmu-miR-150-5p	-6.8781	4.09343	-14.7973	1.2703e-09	1.12165e-08
mmu-miR-152_st	mmu-miR-152-3p	6.08432	8.82545	12.0518	1.61515e-08	9.57555e-08
mmu-miR-181a_st	mmu-miR-181a-5p	5.75996	8.12094	23.386	3.66107e-12	1.38122e-10
mmu-miR-181b_st	mmu-miR-181b-5p	2.3726	8.56747	11.8831	1.91812e-08	1.12062e-07
mmu-miR-181c-star_st	mmu-miR-181c-3p	-2.9821	5.37396	-9.34336	3.37088e-07	1.28022e-06
mmu-miR-181d_st	mmu-miR-181d-5p	-3.02143	8.26874	-9.67409	2.24647e-07	9.22987e-07
mmu-miR-183-star_st	mmu-miR-183-3p	-2.84014	6.72581	-11.2497	3.72841e-08	1.93411e-07
mmu-miR-183_st	mmu-miR-183-5p	-2.2443	9.1183	-11.87	1.94421e-08	1.12062e-07
mmu-miR-18b_st	mmu-miR-18b-5p	-4.46387	6.42783	-12.4012	1.1383e-08	7.05064e-08
mmu-miR-1931_st	mmu-miR-1931	-2.15385	6.69917	-7.54594	3.75394e-06	1.08187e-05
mmu-miR-1935_st	mmu-mir-1935	-3.24189	6.63492	-11.7652	2.16597e-08	1.2147e-07
mmu-miR-193b_st	mmu-miR-193b-3p	2.63872	8.96573	12.912	6.92734e-09	4.56325e-08
mmu-miR-1946a_st	mmu-miR-1946a	-3.93519	7.82989	-13.8332	2.94855e-09	2.22482e-08
mmu-miR-1946b_st	mmu-miR-1946b	-3.62593	7.93105	-11.3874	3.21843e-08	1.71302e-07
mmu-miR-1949_st	mmu-miR-1949	-2.26376	8.49992	-7.78437	2.66874e-06	8.08414e-06
mmu-miR-195_st	mmu-miR-195a-5p	-2.01209	7.77737	-9.46811	2.8888e-07	1.12042e-06
mmu-miR-1965_st	mmu-mir-1965	-3.69837	6.70635	-17.0711	2.08815e-10	3.20957e-09
mmu-miR-1968_st	mmu-miR-1968-5p	-2.88809	5.18342	-9.44615	2.968e-07	1.14048e-06
mmu-miR-196a_st	mmu-miR-196a-5p	2.91018	4.95804	8.85718	6.24524e-07	2.17796e-06
mmu-miR-196b_st	mmu-miR-196b-5p	4.60215	4.02051	14.6648	1.42198e-09	1.22942e-08
mmu-miR-199a-5p_st	mmu-miR-199a-3p	7.63556	7.3356	52.5062	9.13183e-17	3.78971e-14
mmu-miR-199a-3p_st	mmu-miR-199a-5p	8.23568	8.01221	21.3081	1.21929e-11	3.69311e-10
mmu-miR-199b-star_st	mmu-miR-199b-3p	5.91604	4.982	24.0739	2.51383e-12	1.04324e-10
mmu-miR-199b_st	mmu-miR-199b-5p	8.25172	7.9865	14.3284	1.90132e-09	1.5781e-08
mmu-miR-20b-star_st	mmu-miR-20b-3p	-5.62536	3.31962	-17.1801	1.9257e-10	3.07371e-09
mmu-miR-20b_st	mmu-miR-20b-5p	-2.34364	11.3603	-8.52239	9.68958e-07	3.21694e-06
mmu-miR-212-3p_st	mmu-miR-212-3p	2.1195	5.81084	9.53719	2.65393e-07	1.03904e-06
mmu-miR-214_st	mmu-miR-214-3p	8.80453	8.53022	15.055	1.0228e-09	9.8712e-09
mmu-miR-214-star_st	mmu-miR-214-5p	6.49876	5.45623	24.9804	1.55563e-12	8.83038e-11
mmu-miR-222_st	mmu-miR-222-3p	-2.29394	7.91357	-8.73792	7.29279e-07	2.52209e-06
mmu-miR-25-star_st	mmu-miR-25-5p	-2.8474	7.31617	-12.822	7.55142e-09	4.82129e-08
mmu-miR-290-3p_st	mmu-miR-290a-3p	-8.25603	5.02313	-14.8585	1.20622e-09	1.08822e-08
mmu-miR-291a-3p_st	mmu-miR-291a-3p	-5.1543	6.71404	-9.33074	3.42422e-07	1.28022e-06
mmu-miR-291a-5p_st	mmu-miR-291a-5p	-4.29984	8.91354	-8.72804	7.38755e-07	2.53375e-06
mmu-miR-291b-5p_st	mmu-miR-291b-5p	-4.69112	7.96589	-12.4075	1.13119e-08	7.05064e-08
hp_mmu-mir-292_st	mmu-mir-292	-3.19507	3.64677	-10.6576	7.14021e-08	3.44557e-07
mmu-miR-292-5p_st	mmu-miR-292a-5p	-3.36471	10.3484	-6.40669	2.11971e-05	5.26754e-05
mmu-miR-294_st	mmu-miR-294-3p	-5.10133	5.94073	-8.63864	8.30746e-07	2.80292e-06
mmu-miR-294-star_st	mmu-miR-294-5p	-5.2885	7.50826	-8.16957	1.56033e-06	4.94302e-06
mmu-miR-295_st	mmu-miR-295-3p	-4.73782	5.30587	-8.48169	1.02297e-06	3.36932e-06
mmu-miR-295-star_st	mmu-miR-295-5p	-4.34154	8.41707	-8.40818	1.12879e-06	3.65976e-06
mmu-miR-297a-5-star_st	mmu-mir-297a-5	-4.06584	2.56405	-14.4743	1.67496e-09	1.41859e-08
mmu-miR-297a_st	mmu-miR-297a-5p	-5.08568	5.14097	-10.6338	7.33376e-08	3.45854e-07
mmu-miR-302c_st	mmu-miR-302c-3p	3.15758	4.02617	7.61357	3.40519e-06	1.00224e-05
mmu-miR-3096-5p_st	mmu-miR-3096-5p	2.57735	4.44767	6.25708	2.69534e-05	6.65814e-05
mmu-miR-3099_st	mmu-miR-3099-3p	4.89678	5.39928	21.2725	1.24587e-11	3.69311e-10
mmu-miR-3107_st	mmu-miR-3107-5p	7.00599	4.60901	22.8138	5.04579e-12	1.745e-10
mmu-miR-322-star_st	mmu-miR-322-3p	9.04693	8.77644	24.5069	1.99459e-12	9.19726e-11
mmu-miR-322_st	mmu-miR-322-5p	8.01034	6.69097	20.8452	1.6184e-11	4.40142e-10
mmu-miR-331-3p_st	mmu-miR-331-3p	2.62563	4.29352	6.67297	1.39269e-05	3.63502e-05
mmu-miR-335-5p_st	mmu-miR-335-5p	4.33809	6.42308	13.2821	4.88474e-09	3.37036e-08
mmu-miR-345-5p_st	mmu-miR-345-5p	2.22237	7.45135	11.5972	2.57961e-08	1.42738e-07
mmu-miR-34c_st	mmu-miR-34c-5p	2.23462	6.99136	7.62401	3.3545e-06	9.94371e-06
mmu-miR-351-star_st	mmu-miR-351-3p	5.19116	8.3477	11.4834	2.90723e-08	1.5875e-07
mmu-miR-351_st	mmu-miR-351-5p	5.99023	11.1844	29.8883	1.50151e-13	3.11564e-11
mmu-miR-362-5p_st	mmu-miR-362-5p	2.60038	8.29862	14.0701	2.3861e-09	1.86836e-08
hp_mmu-mir-363_st	mmu-mir-363	-4.14181	3.88118	-15.5141	7.00799e-10	7.30831e-09
mmu-miR-363-3p_st	mmu-miR-363-3p	-4.98373	6.22452	-8.60696	8.66199e-07	2.89897e-06
mmu-miR-363-5p_st	mmu-miR-363-5p	-5.2129	6.71922	-11.093	4.41589e-08	2.23487e-07
mmu-miR-365-2-star_st	mmu-miR-365-2-5p	2.75168	4.5607	7.2026	6.2129e-06	1.75398e-05
mmu-miR-375_st	mmu-miR-375-3p	4.64401	5.19266	13.4288	4.26307e-09	2.9986e-08
mmu-miR-379_st	mmu-miR-379-5p	3.25791	5.91143	6.44543	1.99286e-05	4.98215e-05
mmu-miR-382_st	mmu-miR-382-5p	3.91274	4.88899	10.2473	1.13973e-07	4.9018e-07
mmu-miR-450b-3p_st	mmu-miR-450b-3p	3.76717	3.58512	7.56017	3.67753e-06	1.06726e-05
mmu-miR-466a-3p_st	mmu-miR-466a-3p	-4.55979	6.83965	-14.9179	1.14736e-09	1.08217e-08
mmu-miR-466b-3p_st	mmu-miR-466b-3p	-4.83128	6.35316	-18.1624	9.47989e-11	1.72406e-09
mmu-miR-466c-3p_st	mmu-miR-466c-3p	-4.96758	6.18237	-17.0095	2.18621e-10	3.24027e-09
mmu-miR-466c-5p_st	mmu-miR-466c-5p	-4.85347	6.9578	-10.3236	1.04354e-07	4.65667e-07
mmu-miR-466d-3p_st	mmu-miR-466d-3p	-4.57942	3.42774	-8.44712	1.07135e-06	3.50087e-06
mmu-miR-466e-3p_st	mmu-miR-466e-3p	-4.87523	6.79729	-19.3228	4.29055e-11	9.37146e-10
mmu-miR-466f_st	mmu-miR-466f	-5.10021	6.31361	-16.4825	3.25983e-10	4.22759e-09
mmu-miR-466f-5p_st	mmu-miR-466f-5p	-4.45032	5.97461	-15.9053	5.11778e-10	5.89966e-09
mmu-miR-466g_st	mmu-miR-466g	-3.52537	6.56973	-13.9038	2.76748e-09	2.12686e-08
mmu-miR-466h-5p_st	mmu-miR-466h-5p	-5.22279	4.66373	-12.1626	1.44412e-08	8.68565e-08
mmu-miR-466i-5p_st	mmu-miR-466i-5p	-2.29801	6.42932	-6.11682	3.38577e-05	8.23734e-05
mmu-miR-466j_st	mmu-miR-466j	-4.92963	5.04834	-15.2511	8.69173e-10	8.58826e-09
mmu-miR-466m-3p_st	mmu-miR-466m-3p	-2.77137	3.66229	-6.22086	2.85811e-05	7.01844e-05
mmu-miR-466m-5p_st	mmu-miR-466m-5p	-4.42342	6.27194	-16.8643	2.43778e-10	3.37227e-09
mmu-miR-466p-3p_st	mmu-miR-466p-3p	-4.90387	6.32517	-12.8948	7.04251e-09	4.56663e-08
mmu-miR-467a_st	mmu-miR-467a-3p	-4.31362	8.30484	-13.6134	3.5985e-09	2.61996e-08
mmu-miR-467b_st	mmu-miR-467b-3p	-3.93311	2.98094	-10.3647	9.95485e-08	4.53985e-07
mmu-miR-467c_st	mmu-miR-467c-5p	-5.30516	5.92623	-10.2427	1.14572e-07	4.9018e-07
mmu-miR-467d-star_st	mmu-miR-467d-3p	-4.16635	6.42096	-15.6539	6.25849e-10	6.83493e-09
mmu-miR-467d_st	mmu-miR-467d-5p	-3.82237	2.6182	-9.15214	4.28355e-07	1.57316e-06
mmu-miR-467e_st	mmu-miR-467e-5p	-3.99566	2.99087	-7.63423	3.30565e-06	9.86938e-06
mmu-miR-483_st	mmu-miR-483-3p	3.32168	7.10964	10.2442	1.14374e-07	4.9018e-07
mmu-miR-486_st	mmu-miR-486a-5p	6.91099	4.66621	16.9343	2.31291e-10	3.30986e-09
mmu-miR-487b_st	mmu-miR-487b-3p	3.27157	4.08754	7.0633	7.65495e-06	2.13208e-05
mmu-miR-497_st	mmu-miR-497a-5p	-2.57788	5.13386	-6.94067	9.21835e-06	2.5004e-05
mmu-miR-500-star_st	mmu-miR-500-5p	3.86901	4.76147	12.18	1.41908e-08	8.66054e-08
mmu-miR-501-3p_st	mmu-miR-501-3p	3.02182	7.48223	18.1512	9.55501e-11	1.72406e-09
mmu-miR-503-star_st	mmu-miR-503-3p	4.48116	4.63402	13.267	4.95402e-09	3.37036e-08
mmu-miR-503_st	mmu-miR-503-5p	6.63447	10.2984	27.0015	5.65265e-13	6.22948e-11
mmu-miR-505-5p_st	mmu-miR-505-5p	2.53524	6.85768	9.55217	2.60571e-07	1.02988e-06
mmu-miR-5097_st	mmu-mir-5097	-2.5463	5.64768	-11.3871	3.21965e-08	1.71302e-07
mmu-miR-532-3p_st	mmu-miR-532-3p	2.20809	7.98978	9.98947	1.54067e-07	6.52429e-07
mmu-miR-542-5p_st	mmu-miR-542-5p	5.7263	6.82626	13.4865	4.0421e-09	2.89219e-08
mmu-miR-574-3p_st	mmu-miR-574-3p	3.88521	8.26938	17.295	1.76916e-10	2.93681e-09
mmu-miR-615-3p_st	mmu-miR-615-3p	5.63031	5.27519	14.2199	2.09062e-09	1.66848e-08
mmu-miR-652_st	mmu-miR-652-3p	2.58165	10.7351	16.3655	3.56753e-10	4.46498e-09
mmu-miR-669a-3p_st	mmu-miR-669a-3p	-4.49583	7.78089	-15.2644	8.59699e-10	8.58826e-09
mmu-miR-669a-5p_st	mmu-miR-669a-5p	-4.19978	8.64406	-16.3332	3.65806e-10	4.46498e-09
mmu-miR-669b_st	mmu-miR-669b-5p	-3.70087	3.20545	-7.97692	2.03627e-06	6.25965e-06
mmu-miR-669c_st	mmu-miR-669c-5p	-3.68072	8.23773	-17.7817	1.24234e-10	2.14821e-09
mmu-miR-669d_st	mmu-miR-669d-5p	-4.59461	2.68626	-13.1681	5.43477e-09	3.63779e-08
mmu-miR-669f-5p_st	mmu-miR-669f-5p	-3.90389	7.20693	-15.6602	6.22651e-10	6.83493e-09
mmu-miR-669h-5p_st	mmu-miR-669h-5p	-6.01602	3.78837	-19.3344	4.2578e-11	9.37146e-10
mmu-miR-669k-star_st	mmu-miR-669k-5p	-4.22082	2.84512	-10.789	6.16629e-08	3.0106e-07
mmu-miR-669l_st	mmu-miR-669l-5p	-4.38354	3.10087	-8.02395	1.90737e-06	5.90715e-06
mmu-miR-669m-5p_st	mmu-miR-669m-5p	-4.59662	6.27682	-18.5941	7.02103e-11	1.38749e-09
mmu-miR-669o-3p_st	mmu-miR-669o-3p	-4.55078	7.72361	-14.3024	1.94488e-09	1.5826e-08
mmu-miR-669p-star_st	mmu-miR-669p-3p	-2.72016	4.86483	-9.10697	4.53549e-07	1.65108e-06
mmu-miR-669p_st	mmu-miR-669p-5p	-4.24283	8.59551	-16.6519	2.8634e-10	3.83326e-09
hp_mmu-mir-692-2_x_st	mmu-mir-692-2_x	-2.29386	3.31858	-9.91441	1.68392e-07	6.98828e-07
mmu-miR-712_st	mmu-miR-712-5p	-2.14333	7.51916	-11.8244	2.03741e-08	1.15826e-07
mmu-miR-92a-1-star_st	mmu-miR-92a-1-5p	-2.8369	7.57421	-9.20389	4.01312e-07	1.487e-06
mmu-miR-92a-2-star_st	mmu-miR-92a-2-5p	-3.95443	4.82219	-8.85725	6.24463e-07	2.17796e-06
mmu-miR-92b_st	mmu-miR-92b-3p	-2.0639	7.53541	-8.332	1.25082e-06	4.02395e-06
mmu-miR-99a_st	mmu-miR-99a-5p	6.17124	5.87808	25.6961	1.0775e-12	7.45271e-11

## Sheet: Day12
ProbeID	miRID	logFC	AveExpr	t	P.Value	adj.P.Val
hp_mmu-mir-124-1_s_st	mmu-mir-124-1	-3.64669	8.12086	-9.02277	5.04816e-07	1.46502e-06
hp_mmu-mir-124-2_s_st	mmu-mir-124-2	-3.90191	7.74918	-8.04868	1.84307e-06	4.84098e-06
hp_mmu-mir-124-3_s_st	mmu-mir-124-3	-3.85386	7.57743	-8.1525	1.5973e-06	4.30442e-06
hp_mmu-mir-181a-2_x_st	mmu-mir-181a-2	3.39434	3.94998	17.4331	1.59879e-10	1.55502e-09
hp_mmu-mir-290_st	mmu-mir-290	-3.43653	3.45184	-9.44505	2.97205e-07	9.41527e-07
hp_mmu-mir-292_st	mmu-mir-292	-4.58558	3.64677	-15.2959	8.37686e-10	5.60709e-09
hp_mmu-mir-363_st	mmu-mir-363	-4.79348	3.88118	-17.9551	1.09765e-10	1.13881e-09
hp_mmu-mir-692-2_x_st	mmu-mir-692-2	-2.13554	3.31858	-9.2301	3.88316e-07	1.15936e-06
mmu-let-7a_st	mmu-let-7a-5p	5.54635	9.0336	18.1411	9.62322e-11	1.02401e-09
mmu-let-7b_st	mmu-let-7b-5p	5.2092	7.5379	22.0859	7.67481e-12	1.76947e-10
mmu-let-7c_st	mmu-let-7c-5p	2.83297	10.768	15.4234	7.54525e-10	5.30725e-09
mmu-let-7d_st	mmu-let-7d-5p	4.50431	9.8783	26.3468	7.78213e-13	3.09462e-11
mmu-let-7e_st	mmu-let-7e-5p	4.90381	11.4884	35.7685	1.42836e-14	2.96384e-12
mmu-let-7f_st	mmu-let-7f-5p	6.01087	4.44139	11.3473	3.35876e-08	1.31499e-07
mmu-let-7g_st	mmu-let-7g-5p	5.35104	5.47933	11.6996	2.31838e-08	9.43261e-08
mmu-let-7i_st	mmu-let-7i-5p	8.27168	6.68629	19.5791	3.62316e-11	6.26505e-10
mmu-miR-100_st	mmu-miR-100-5p	8.36255	6.05295	32.9443	4.20003e-14	3.48603e-12
mmu-miR-106a-star_st	mmu-miR-106a-3p	-6.10884	3.81927	-14.8162	1.25012e-09	7.74329e-09
mmu-miR-10a_st	mmu-miR-10a-5p	4.44212	4.07114	16.4699	3.29148e-10	2.78768e-09
mmu-miR-10b_st	mmu-miR-10b-5p	6.53067	5.80071	19.0258	5.23328e-11	7.26909e-10
mmu-miR-122_st	mmu-miR-122-5p	8.3451	5.30606	26.2405	8.20262e-13	3.09462e-11
mmu-miR-124_st	mmu-miR-124-3p	-3.97535	8.17063	-8.1419	1.62071e-06	4.33931e-06
mmu-miR-125a-3p_st	mmu-miR-125a-3p	2.21325	6.30299	8.06089	1.81221e-06	4.79022e-06
mmu-miR-125b-1-3p_st	mmu-miR-125b-1-3p	6.90619	4.91553	33.7653	3.04198e-14	3.15605e-12
mmu-miR-125b-5p_st	mmu-miR-125b-5p	7.37322	8.87161	25.2097	1.38143e-12	4.77745e-11
mmu-miR-127_st	mmu-miR-127-3p	2.05435	7.12118	7.0649	7.63655e-06	1.79049e-05
mmu-miR-132_st	mmu-miR-132-3p	4.66234	7.59883	17.3051	1.75608e-10	1.6563e-09
mmu-miR-143_st	mmu-miR-143-3p	3.81902	9.7972	14.3213	1.91316e-09	1.10273e-08
mmu-miR-145_st	mmu-miR-145a-5p	2.88922	11.0547	14.457	1.70025e-09	1.008e-08
mmu-miR-146a_st	mmu-miR-146a-5p	5.99301	5.93354	22.5288	5.93714e-12	1.50564e-10
mmu-miR-150_st	mmu-miR-150-5p	-7.74403	4.09343	-16.6603	2.84511e-10	2.56678e-09
mmu-miR-152_st	mmu-miR-152-3p	6.66292	8.82545	13.1978	5.28517e-09	2.5504e-08
mmu-miR-181a-1-star_st	mmu-miR-181a-1-3p	2.99776	2.57308	11.0493	4.63088e-08	1.7471e-07
mmu-miR-181a_st	mmu-miR-181a-5p	7.42054	8.12094	30.1281	1.35262e-13	9.35564e-12
mmu-miR-181b_st	mmu-miR-181b-5p	3.67801	8.56747	18.4213	7.91151e-11	9.12022e-10
mmu-miR-181d_st	mmu-miR-181d-5p	-2.10438	8.26874	-6.73788	1.25899e-05	2.82422e-05
mmu-miR-183-star_st	mmu-miR-183-3p	-3.0153	6.72581	-11.9435	1.80317e-08	7.87701e-08
mmu-miR-183_st	mmu-miR-183-5p	-2.6237	9.1183	-13.8766	2.83562e-09	1.48451e-08
mmu-miR-1839-5p_st	mmu-miR-1839-5p	2.52514	7.10127	7.98351	2.01764e-06	5.23326e-06
mmu-miR-18a-star_st	mmu-miR-18a-3p	-2.8763	6.10535	-13.5506	3.81115e-09	1.90558e-08
mmu-miR-18b_st	mmu-miR-18b-5p	-5.67227	6.42783	-15.7583	5.75478e-10	4.18989e-09
mmu-miR-1931_st	mmu-miR-1931	-2.85668	6.69917	-10.0083	1.50684e-07	5.08406e-07
mmu-miR-1935_st	mmu-mir-1935	-3.2398	6.63492	-11.7576	2.1831e-08	9.00741e-08
mmu-miR-193_st	mmu-miR-193a-3p	3.29815	4.35572	6.28521	2.57568e-05	5.50984e-05
mmu-miR-193-star_st	mmu-miR-193a-5p	2.15306	6.92272	9.60334	2.448e-07	7.87536e-07
mmu-miR-193b_st	mmu-miR-193b-3p	2.16289	8.96573	10.5836	7.75995e-08	2.80033e-07
mmu-miR-1946a_st	mmu-miR-1946a	-4.21879	7.82989	-14.8301	1.23556e-09	7.74329e-09
mmu-miR-1946b_st	mmu-miR-1946b	-4.03457	7.93105	-12.6708	8.73978e-09	4.07529e-08
mmu-miR-1949_st	mmu-miR-1949	-5.54805	8.49992	-19.078	5.05245e-11	7.26909e-10
mmu-miR-195_st	mmu-miR-195a-5p	-2.61343	7.77737	-12.2978	1.26139e-08	5.68995e-08
mmu-miR-1965_st	mmu-mir-1965	-3.64226	6.70635	-16.8121	2.53579e-10	2.33856e-09
mmu-miR-1968_st	mmu-miR-1968-5p	-3.08083	5.18342	-10.0766	1.39055e-07	4.73014e-07
mmu-miR-196a_st	mmu-miR-196a-5p	3.40534	4.95804	10.3642	9.96019e-08	3.53289e-07
mmu-miR-196b-star_st	mmu-miR-196b-3p	3.20503	3.6529	6.46158	1.94237e-05	4.22033e-05
mmu-miR-196b_st	mmu-miR-196b-5p	4.91052	4.02051	15.6474	6.29102e-10	4.50134e-09
mmu-miR-199a-5p_st	mmu-miR-199a-3p	8.39856	7.3356	57.753	2.59817e-17	1.07824e-14
mmu-miR-199a-3p_st	mmu-miR-199a-5p	8.8407	8.01221	22.8735	4.87804e-12	1.34959e-10
mmu-miR-199b-star_st	mmu-miR-199b-3p	6.45856	4.982	26.2816	8.037e-13	3.09462e-11
mmu-miR-199b_st	mmu-miR-199b-5p	8.85837	7.9865	15.3818	7.80653e-10	5.311e-09
mmu-miR-203_st	mmu-miR-203-3p	3.189	5.11108	8.3491	1.22226e-06	3.40427e-06
mmu-miR-20b-star_st	mmu-miR-20b-3p	-5.84309	3.31962	-17.8451	1.18717e-10	1.20164e-09
mmu-miR-20b_st	mmu-miR-20b-5p	-3.4214	11.3603	-12.4415	1.09383e-08	4.98837e-08
mmu-miR-212-3p_st	mmu-miR-212-3p	4.78704	5.81084	21.5404	1.0601e-11	2.19971e-10
mmu-miR-212-5p_st	mmu-miR-212-5p	3.25131	3.26974	11.8532	1.97804e-08	8.29177e-08
mmu-miR-214_st	mmu-miR-214-3p	9.46755	8.53022	16.1887	4.09373e-10	3.14611e-09
mmu-miR-214-star_st	mmu-miR-214-5p	6.85466	5.45623	26.3484	7.77562e-13	3.09462e-11
mmu-miR-21_st	mmu-miR-21a-5p	3.79184	4.18218	6.65593	1.43022e-05	3.15714e-05
mmu-miR-25-star_st	mmu-miR-25-5p	-3.08282	7.31617	-13.8821	2.82171e-09	1.48451e-08
mmu-miR-27a-star_st	mmu-miR-27a-5p	-2.58767	5.28802	-6.09655	3.49999e-05	7.41069e-05
mmu-miR-290-3p_st	mmu-miR-290a-3p	-7.97388	5.02313	-14.3507	1.86462e-09	1.08988e-08
mmu-miR-290-5p_st	mmu-miR-290a-5p	-4.44674	11.6303	-8.04182	1.86067e-06	4.85648e-06
mmu-miR-291a-3p_st	mmu-miR-291a-3p	-7.61956	6.71404	-13.7935	3.05574e-09	1.5656e-08
mmu-miR-291a-5p_st	mmu-miR-291a-5p	-6.83524	8.91354	-13.8745	2.84095e-09	1.48451e-08
mmu-miR-291b-5p_st	mmu-miR-291b-5p	-6.18538	7.96589	-16.3597	3.58379e-10	2.90477e-09
mmu-miR-292-3p_st	mmu-miR-292a-3p	-4.7297	11.559	-9.4182	3.07222e-07	9.58624e-07
mmu-miR-292-5p_st	mmu-miR-292a-5p	-5.72937	10.3484	-10.9092	5.39873e-08	2.00042e-07
mmu-miR-293_st	mmu-miR-293-3p	-4.3902	11.7451	-9.99887	1.52366e-07	5.09934e-07
mmu-miR-294_st	mmu-miR-294-3p	-8.18848	5.94073	-13.8664	2.86171e-09	1.48451e-08
mmu-miR-294-star_st	mmu-miR-294-5p	-7.68909	7.50826	-11.8779	1.92839e-08	8.16614e-08
mmu-miR-295_st	mmu-miR-295-3p	-7.84462	5.30587	-14.0435	2.44315e-09	1.35188e-08
mmu-miR-295-star_st	mmu-miR-295-5p	-6.79311	8.41707	-13.1561	5.49655e-09	2.62192e-08
mmu-miR-297a-5-star_st	mmu-mir-297a-5	-4.1342	2.56405	-14.7177	1.3593e-09	8.2256e-09
mmu-miR-297a_st	mmu-miR-297a-5p	-5.35144	5.14097	-11.1895	3.97803e-08	1.5286e-07
mmu-miR-3096-3p_st	mmu-miR-3096-3p	-3.96289	6.6261	-10.3533	1.00854e-07	3.54699e-07
mmu-miR-3096b-3p_st	mmu-miR-3096b-3p	-3.1552	4.01281	-7.38646	4.73491e-06	1.14243e-05
mmu-miR-3099_st	mmu-miR-3099-3p	5.17071	5.39928	22.4625	6.16767e-12	1.50564e-10
mmu-miR-3107_st	mmu-miR-3107-5p	5.01028	4.60901	16.3151	3.70971e-10	2.90477e-09
mmu-miR-322-star_st	mmu-miR-322-3p	8.73028	8.77644	23.6492	3.16669e-12	9.38697e-11
mmu-miR-322_st	mmu-miR-322-5p	7.30884	6.69097	19.0197	5.25476e-11	7.26909e-10
mmu-miR-331-3p_st	mmu-miR-331-3p	3.07408	4.29352	7.8127	2.5639e-06	6.52772e-06
mmu-miR-335-5p_st	mmu-miR-335-5p	3.12276	6.42308	9.56109	2.57746e-07	8.22803e-07
mmu-miR-345-5p_st	mmu-miR-345-5p	2.18142	7.45135	11.3835	3.23203e-08	1.2897e-07
mmu-miR-351-star_st	mmu-miR-351-3p	4.51017	8.3477	9.97702	1.56351e-07	5.19085e-07
mmu-miR-351_st	mmu-miR-351-5p	5.77098	11.1844	28.7944	2.44386e-13	1.44886e-11
mmu-miR-362-5p_st	mmu-miR-362-5p	2.59111	8.29862	14.0199	2.49484e-09	1.36231e-08
mmu-miR-363-3p_st	mmu-miR-363-3p	-7.04823	6.22452	-12.1724	1.43003e-08	6.31341e-08
mmu-miR-363-5p_st	mmu-miR-363-5p	-6.63822	6.71922	-14.126	2.27092e-09	1.27356e-08
mmu-miR-365-2-star_st	mmu-miR-365-2-5p	3.23243	4.5607	8.46098	1.05168e-06	2.94895e-06
mmu-miR-375_st	mmu-miR-375-3p	3.02557	5.19266	8.74885	7.18938e-07	2.07194e-06
mmu-miR-379_st	mmu-miR-379-5p	3.48061	5.91143	6.88603	1.00206e-05	2.28493e-05
mmu-miR-382_st	mmu-miR-382-5p	3.93944	4.88899	10.3172	1.05131e-07	3.66635e-07
mmu-miR-383_st	mmu-miR-383-5p	3.17488	3.85941	7.41881	4.51597e-06	1.09598e-05
mmu-miR-450b-3p_st	mmu-miR-450b-3p	4.26291	3.58512	8.55506	9.2781e-07	2.63727e-06
mmu-miR-466a-3p_st	mmu-miR-466a-3p	-5.70987	6.83965	-18.6804	6.61674e-11	8.07631e-10
mmu-miR-466b-3p_st	mmu-miR-466b-3p	-5.53671	6.35316	-20.8144	1.64957e-11	3.11168e-10
mmu-miR-466c-3p_st	mmu-miR-466c-3p	-5.48438	6.18237	-18.7791	6.18525e-11	8.0215e-10
mmu-miR-466c-5p_st	mmu-miR-466c-5p	-5.4695	6.9578	-11.634	2.4823e-08	1.00015e-07
mmu-miR-466d-3p_st	mmu-miR-466d-3p	-4.96942	3.42774	-9.16652	4.20654e-07	1.2381e-06
mmu-miR-466e-3p_st	mmu-miR-466e-3p	-5.47135	6.79729	-21.6855	9.72073e-12	2.12321e-10
mmu-miR-466f_st	mmu-miR-466f	-5.62247	6.31361	-18.1703	9.42761e-11	1.02401e-09
mmu-miR-466f-5p_st	mmu-miR-466f-5p	-5.11907	5.97461	-18.2955	8.63585e-11	9.68615e-10
mmu-miR-466g_st	mmu-miR-466g	-3.5825	6.56973	-14.1291	2.26487e-09	1.27356e-08
mmu-miR-466h-5p_st	mmu-miR-466h-5p	-5.57823	4.66373	-12.9904	6.42884e-09	3.03178e-08
mmu-miR-466j_st	mmu-miR-466j	-4.80117	5.04834	-14.8537	1.21119e-09	7.73299e-09
mmu-miR-466m-5p_st	mmu-miR-466m-5p	-4.91285	6.27194	-18.7303	6.39476e-11	8.04189e-10
mmu-miR-466p-3p_st	mmu-miR-466p-3p	-5.59439	6.32517	-14.7105	1.36763e-09	8.2256e-09
mmu-miR-467a_st	mmu-miR-467a-3p	-4.81335	8.30484	-15.1905	9.13829e-10	6.01967e-09
mmu-miR-467b_st	mmu-miR-467b-3p	-4.18528	2.98094	-11.0292	4.73329e-08	1.76965e-07
mmu-miR-467c_st	mmu-miR-467c-5p	-6.95862	5.92623	-13.4351	4.23835e-09	2.09395e-08
mmu-miR-467d-star_st	mmu-miR-467d-3p	-4.37138	6.42096	-16.4242	3.40945e-10	2.82985e-09
mmu-miR-467d_st	mmu-miR-467d-5p	-3.86662	2.6182	-9.25809	3.74926e-07	1.12749e-06
mmu-miR-467e_st	mmu-miR-467e-5p	-4.28	2.99087	-8.1775	1.54347e-06	4.18655e-06
mmu-miR-483_st	mmu-miR-483-3p	3.01391	7.10964	9.29504	3.58004e-07	1.08948e-06
mmu-miR-486_st	mmu-miR-486a-5p	4.97363	4.66621	12.1871	1.40904e-08	6.28766e-08
mmu-miR-487b_st	mmu-miR-487b-3p	3.10046	4.08754	6.69388	1.34807e-05	2.99171e-05
mmu-miR-497_st	mmu-miR-497a-5p	-2.82284	5.13386	-7.6002	3.47133e-06	8.73093e-06
mmu-miR-500_st	mmu-miR-500-3p	2.07294	9.21734	10.3702	9.8917e-08	3.53289e-07
mmu-miR-500-star_st	mmu-miR-500-5p	4.33126	4.76147	13.6352	3.52746e-09	1.78524e-08
mmu-miR-501-3p_st	mmu-miR-501-3p	3.17158	7.48223	19.0508	5.14596e-11	7.26909e-10
mmu-miR-501-5p_st	mmu-miR-501-5p	2.36142	5.6611	8.22477	1.4469e-06	3.97658e-06
mmu-miR-503-star_st	mmu-miR-503-3p	4.01371	4.63402	11.8831	1.9183e-08	8.16614e-08
mmu-miR-503_st	mmu-miR-503-5p	5.85248	10.2984	23.8189	2.88632e-12	9.21403e-11
mmu-miR-5097_st	mmu-mir-5097	-3.58348	5.64768	-16.0253	4.654e-10	3.44895e-09
mmu-miR-5099_st	mmu-miR-5099	-3.04559	9.61878	-15.0534	1.02416e-09	6.64104e-09
mmu-miR-5100_st	mmu-miR-5100	-2.00133	7.87585	-8.06602	1.79939e-06	4.78684e-06
mmu-miR-5110_st	mmu-mir-5110	-2.2579	7.82539	-9.05016	4.87494e-07	1.42472e-06
mmu-miR-511-3p_st	mmu-miR-511-3p	3.375	3.38407	8.53013	9.59043e-07	2.7075e-06
mmu-miR-5128_st	mmu-miR-5128	-2.07379	10.7661	-8.18694	1.52364e-06	4.15995e-06
mmu-miR-532-3p_st	mmu-miR-532-3p	2.22901	7.98978	10.0841	1.37834e-07	4.72735e-07
mmu-miR-542-5p_st	mmu-miR-542-5p	5.68647	6.82626	13.3927	4.40767e-09	2.15198e-08
mmu-miR-574-3p_st	mmu-miR-574-3p	4.44177	8.26938	19.7725	3.19352e-11	5.76222e-10
mmu-miR-615-3p_st	mmu-miR-615-3p	6.09266	5.27519	15.3877	7.76888e-10	5.311e-09
mmu-miR-669a-3p_st	mmu-miR-669a-3p	-5.13147	7.78089	-17.4225	1.61122e-10	1.55502e-09
mmu-miR-669a-5p_st	mmu-miR-669a-5p	-4.7486	8.64406	-18.4676	7.66151e-11	9.08436e-10
mmu-miR-669b_st	mmu-miR-669b-5p	-3.44744	3.20545	-7.43067	4.43836e-06	1.08348e-05
mmu-miR-669c_st	mmu-miR-669c-5p	-3.94353	8.23773	-19.0513	5.14407e-11	7.26909e-10
mmu-miR-669d_st	mmu-miR-669d-5p	-4.38694	2.68626	-12.5729	9.61403e-09	4.43313e-08
mmu-miR-669f-5p_st	mmu-miR-669f-5p	-4.12969	7.20693	-16.566	3.05746e-10	2.69967e-09
mmu-miR-669h-5p_st	mmu-miR-669h-5p	-6.52563	3.78837	-20.9722	1.49658e-11	2.95753e-10
mmu-miR-669k-star_st	mmu-miR-669k-5p	-4.15513	2.84512	-10.6211	7.43946e-08	2.70822e-07
mmu-miR-669l_st	mmu-miR-669l-5p	-4.16916	3.10087	-7.63152	3.31856e-06	8.39757e-06
mmu-miR-669m-5p_st	mmu-miR-669m-5p	-4.79314	6.27682	-19.389	4.10635e-11	6.81655e-10
mmu-miR-669o-3p_st	mmu-miR-669o-3p	-5.19439	7.72361	-16.3252	3.6808e-10	2.90477e-09
mmu-miR-669p-star_st	mmu-miR-669p-3p	-2.81685	4.86483	-9.4307	3.02513e-07	9.51084e-07
mmu-miR-669p_st	mmu-miR-669p-5p	-4.81534	8.59551	-18.8988	5.70211e-11	7.63347e-10
mmu-miR-672_st	mmu-miR-672-5p	-3.19348	9.37451	-16.4828	3.25894e-10	2.78768e-09
mmu-miR-677-star_st	mmu-miR-677-3p	-2.18225	9.3823	-11.2716	3.64178e-08	1.41247e-07
mmu-miR-712_st	mmu-miR-712-5p	-2.91273	7.51916	-16.0691	4.49618e-10	3.39257e-09
mmu-miR-714_st	mmu-miR-714	-2.1652	8.54968	-11.088	4.43989e-08	1.69042e-07
mmu-miR-92a-1-star_st	mmu-miR-92a-1-5p	-3.62278	7.57421	-11.7535	2.19217e-08	9.00741e-08
mmu-miR-92a-2-star_st	mmu-miR-92a-2-5p	-4.44478	4.82219	-9.95555	1.60373e-07	5.28212e-07
mmu-miR-92b_st	mmu-miR-92b-3p	-2.52822	7.53541	-10.2065	1.19495e-07	4.13254e-07
mmu-miR-99a_st	mmu-miR-99a-5p	8.31184	5.87808	34.6093	2.20072e-14	3.04434e-12
mmu-miR-99b_st	mmu-miR-99b-5p	2.0115	12.4409	9.87057	1.77411e-07	5.76609e-07

## Sheet: Day16
ProbeID	miRID	logFC	AveExpr	t	P.Value	adj.P.Val
hp_mmu-mir-181a-2_st	mmu-mir-181a-2	3.09014	3.54692	7.42692	4.46277e-06	1.19487e-05
hp_mmu-mir-181a-2_x_st	mmu-mir-181a-2	3.72871	3.94998	19.1504	4.81317e-11	7.98986e-10
hp_mmu-mir-290_st	mmu-mir-290	-2.88518	3.45184	-7.92972	2.17495e-06	6.14018e-06
hp_mmu-mir-292_st	mmu-mir-292	-3.70101	3.64677	-12.3453	1.2032e-08	5.79899e-08
hp_mmu-mir-363_st	mmu-mir-363	-4.45655	3.88118	-16.693	2.7751e-10	3.08838e-09
hp_mmu-mir-692-2_x_st	mmu-mir-692-2	-2.16778	3.31858	-9.36947	3.26329e-07	1.11005e-06
mmu-let-7a_st	mmu-let-7a-5p	6.10898	9.0336	19.9814	2.7902e-11	5.03449e-10
mmu-let-7b_st	mmu-let-7b-5p	6.96727	7.5379	29.5397	1.7503e-13	8.07084e-12
mmu-let-7c_st	mmu-let-7c-5p	4.05709	10.768	22.0879	7.66599e-12	1.76744e-10
mmu-let-7d_st	mmu-let-7d-5p	5.3946	9.8783	31.5543	7.38619e-14	4.37896e-12
mmu-let-7e_st	mmu-let-7e-5p	5.07638	11.4884	37.0272	9.07079e-15	1.25479e-12
mmu-let-7f_st	mmu-let-7f-5p	7.03784	4.44139	13.286	4.8668e-09	2.94957e-08
mmu-let-7g_st	mmu-let-7g-5p	5.83106	5.47933	12.7491	8.10121e-09	4.36623e-08
mmu-let-7i_st	mmu-let-7i-5p	8.79728	6.68629	20.8232	1.64055e-11	3.09671e-10
mmu-miR-100_st	mmu-miR-100-5p	8.5935	6.05295	33.8541	2.93898e-14	2.48466e-12
mmu-miR-106a-star_st	mmu-miR-106a-3p	-6.01081	3.81927	-14.5785	1.53118e-09	1.0249e-08
mmu-miR-106a_st	mmu-miR-106a-5p	-2.3556	12.2591	-13.5139	3.94151e-09	2.44138e-08
mmu-miR-10a_st	mmu-miR-10a-5p	4.79373	4.07114	17.7735	1.24958e-10	1.72859e-09
mmu-miR-10b_st	mmu-miR-10b-5p	5.7032	5.80071	16.6151	2.94482e-10	3.13359e-09
mmu-miR-122_st	mmu-miR-122-5p	9.54486	5.30606	30.013	1.42198e-13	7.37653e-12
mmu-miR-125a-3p_st	mmu-miR-125a-3p	2.03056	6.30299	7.3955	4.67261e-06	1.24303e-05
mmu-miR-125b-1-3p_st	mmu-miR-125b-1-3p	6.62959	4.91553	32.413	5.19701e-14	3.5946e-12
mmu-miR-125b-5p_st	mmu-miR-125b-5p	7.54018	8.87161	25.7806	1.03248e-12	3.89526e-11
mmu-miR-132_st	mmu-miR-132-3p	5.6099	7.59883	20.8222	1.64163e-11	3.09671e-10
mmu-miR-135a-2-star_st	mmu-miR-135a-2-3p	3.38293	2.87716	7.38348	4.75566e-06	1.24911e-05
mmu-miR-143_st	mmu-miR-143-3p	4.09336	9.7972	15.35	8.0124e-10	5.83359e-09
mmu-miR-145_st	mmu-miR-145a-5p	3.61358	11.0547	18.0815	1.00358e-10	1.48745e-09
mmu-miR-146a_st	mmu-miR-146a-5p	5.93732	5.93354	22.3194	6.69915e-12	1.63538e-10
mmu-miR-150_st	mmu-miR-150-5p	-7.54408	4.09343	-16.2301	3.96338e-10	3.82512e-09
mmu-miR-152_st	mmu-miR-152-3p	5.58172	8.82545	11.0562	4.59611e-08	1.8885e-07
mmu-miR-17-star_st	mmu-miR-17-3p	-2.03061	10.17	-12.4243	1.11259e-08	5.43207e-08
mmu-miR-181a-1-star_st	mmu-miR-181a-1-3p	3.99544	2.57308	14.7266	1.34898e-09	9.33047e-09
mmu-miR-181a_st	mmu-miR-181a-5p	8.32656	8.12094	33.8066	2.99356e-14	2.48466e-12
mmu-miR-181b_st	mmu-miR-181b-5p	4.51763	8.56747	22.6265	5.6137e-12	1.49261e-10
mmu-miR-183-star_st	mmu-miR-183-3p	-2.43384	6.72581	-9.64038	2.34019e-07	8.23034e-07
mmu-miR-183_st	mmu-miR-183-5p	-2.1301	9.1183	-11.266	3.6638e-08	1.55151e-07
mmu-miR-1895_st	mmu-miR-1895	-2.17877	8.18755	-8.24065	1.4159e-06	4.19714e-06
mmu-miR-18a-star_st	mmu-miR-18a-3p	-3.37152	6.10535	-15.8836	5.20701e-10	4.50189e-09
mmu-miR-18a_st	mmu-miR-18a-5p	-2.38148	11.5567	-10.831	5.88561e-08	2.3499e-07
mmu-miR-18b_st	mmu-miR-18b-5p	-5.67558	6.42783	-15.7675	5.71251e-10	4.83815e-09
mmu-miR-192_st	mmu-miR-192-5p	2.59116	6.22297	7.13057	6.91878e-06	1.75079e-05
mmu-miR-1931_st	mmu-miR-1931	-2.84653	6.69917	-9.97274	1.57144e-07	5.77121e-07
mmu-miR-1935_st	mmu-mir-1935	-2.86624	6.63492	-10.4019	9.53972e-08	3.6321e-07
mmu-miR-1946a_st	mmu-miR-1946a	-3.63949	7.82989	-12.7937	7.75984e-09	4.29378e-08
mmu-miR-1946b_st	mmu-miR-1946b	-3.54312	7.93105	-11.1273	4.25435e-08	1.76556e-07
mmu-miR-1949_st	mmu-miR-1949	-5.51572	8.49992	-18.9669	5.44528e-11	8.6915e-10
mmu-miR-195_st	mmu-miR-195a-5p	-2.62131	7.77737	-12.3349	1.21569e-08	5.79899e-08
mmu-miR-1965_st	mmu-mir-1965	-3.92493	6.70635	-18.1168	9.78892e-11	1.48745e-09
mmu-miR-1968_st	mmu-miR-1968-5p	-2.95818	5.18342	-9.67541	2.2429e-07	8.02417e-07
mmu-miR-196b_st	mmu-miR-196b-5p	4.05263	4.02051	12.9138	6.9157e-09	3.93153e-08
mmu-miR-199a-5p_st	mmu-miR-199a-3p	8.28875	7.3356	56.9979	3.09119e-17	1.28285e-14
mmu-miR-199a-3p_st	mmu-miR-199a-5p	8.72852	8.01221	22.5832	5.75463e-12	1.49261e-10
mmu-miR-199b-star_st	mmu-miR-199b-3p	6.12813	4.982	24.937	1.59121e-12	4.71679e-11
mmu-miR-199b_st	mmu-miR-199b-5p	8.75324	7.9865	15.1992	9.07243e-10	6.38145e-09
mmu-miR-19b_st	mmu-miR-19b-3p	-2.12419	11.355	-6.90413	9.74702e-06	2.35175e-05
mmu-miR-203_st	mmu-miR-203-3p	6.20384	5.11108	16.2422	3.92611e-10	3.82512e-09
mmu-miR-206_st	mmu-miR-206-3p	5.08037	2.91603	9.84134	1.83711e-07	6.62958e-07
mmu-miR-20b-star_st	mmu-miR-20b-3p	-5.90037	3.31962	-18.02	1.04822e-10	1.50003e-09
mmu-miR-20b_st	mmu-miR-20b-5p	-3.41698	11.3603	-12.4255	1.11131e-08	5.43207e-08
mmu-miR-212-3p_st	mmu-miR-212-3p	5.55547	5.81084	24.9981	1.54138e-12	4.71679e-11
mmu-miR-212-5p_st	mmu-miR-212-5p	4.21205	3.26974	15.3557	7.97509e-10	5.83359e-09
mmu-miR-214_st	mmu-miR-214-3p	9.59529	8.53022	16.4071	3.45474e-10	3.5843e-09
mmu-miR-214-star_st	mmu-miR-214-5p	6.53693	5.45623	25.1271	1.44165e-12	4.71679e-11
mmu-miR-21_st	mmu-miR-21a-5p	4.25287	4.18218	7.46519	4.22049e-06	1.13734e-05
mmu-miR-25-star_st	mmu-miR-25-5p	-2.82518	7.31617	-12.7219	8.31662e-09	4.42487e-08
mmu-miR-290-3p_st	mmu-miR-290a-3p	-7.37774	5.02313	-13.2779	4.9041e-09	2.94957e-08
mmu-miR-290-5p_st	mmu-miR-290a-5p	-3.89471	11.6303	-7.04349	7.88716e-06	1.95998e-05
mmu-miR-291a-3p_st	mmu-miR-291a-3p	-6.87954	6.71404	-12.4539	1.08057e-08	5.40287e-08
mmu-miR-291a-5p_st	mmu-miR-291a-5p	-6.03152	8.91354	-12.2431	1.33214e-08	6.21168e-08
mmu-miR-291b-5p_st	mmu-miR-291b-5p	-5.85609	7.96589	-15.4888	7.15371e-10	5.49776e-09
mmu-miR-292-3p_st	mmu-miR-292a-3p	-4.29139	11.559	-8.54539	9.39793e-07	2.84682e-06
mmu-miR-292-5p_st	mmu-miR-292a-5p	-5.06937	10.3484	-9.6525	2.30604e-07	8.17956e-07
mmu-miR-293_st	mmu-miR-293-3p	-4.17375	11.7451	-9.50591	2.75765e-07	9.61702e-07
mmu-miR-294_st	mmu-miR-294-3p	-7.00815	5.94073	-11.8677	1.94886e-08	8.69655e-08
mmu-miR-294-star_st	mmu-miR-294-5p	-6.74194	7.50826	-10.4148	9.39961e-08	3.61189e-07
mmu-miR-295_st	mmu-miR-295-3p	-7.18436	5.30587	-12.8615	7.27047e-09	4.07736e-08
mmu-miR-295-star_st	mmu-miR-295-5p	-6.28574	8.41707	-12.1735	1.42848e-08	6.51451e-08
mmu-miR-297a-5-star_st	mmu-mir-297a-5	-3.67194	2.56405	-13.072	5.94986e-09	3.42944e-08
mmu-miR-297a_st	mmu-miR-297a-5p	-5.10899	5.14097	-10.6825	6.94349e-08	2.71844e-07
mmu-miR-3096-3p_st	mmu-miR-3096-3p	-4.33658	6.6261	-11.3296	3.42274e-08	1.46437e-07
mmu-miR-3096b-3p_st	mmu-miR-3096b-3p	-3.20299	4.01281	-7.49833	4.02196e-06	1.0981e-05
mmu-miR-3099_st	mmu-miR-3099-3p	4.79936	5.39928	20.8493	1.61429e-11	3.09671e-10
mmu-miR-3107_st	mmu-miR-3107-5p	3.31408	4.60901	10.7917	6.14757e-08	2.42975e-07
mmu-miR-322-star_st	mmu-miR-322-3p	7.75678	8.77644	21.0121	1.46034e-11	3.09671e-10
mmu-miR-322_st	mmu-miR-322-5p	5.99398	6.69097	15.598	6.54695e-10	5.29418e-09
mmu-miR-331-3p_st	mmu-miR-331-3p	3.3659	4.29352	8.55433	9.28704e-07	2.84682e-06
mmu-miR-335-5p_st	mmu-miR-335-5p	2.58507	6.42308	7.91481	2.22083e-06	6.22731e-06
mmu-miR-351-star_st	mmu-miR-351-3p	3.77655	8.3477	8.35416	1.21394e-06	3.62434e-06
mmu-miR-351_st	mmu-miR-351-5p	5.42793	11.1844	27.0827	5.43562e-13	2.25578e-11
mmu-miR-363-3p_st	mmu-miR-363-3p	-6.27123	6.22452	-10.8305	5.88891e-08	2.3499e-07
mmu-miR-363-5p_st	mmu-miR-363-5p	-5.65309	6.71922	-12.0297	1.65172e-08	7.45067e-08
mmu-miR-375_st	mmu-miR-375-3p	4.86265	5.19266	14.061	2.40544e-09	1.53578e-08
mmu-miR-379_st	mmu-miR-379-5p	3.42189	5.91143	6.76985	1.19819e-05	2.79353e-05
mmu-miR-382_st	mmu-miR-382-5p	3.81459	4.88899	9.99022	1.5393e-07	5.70619e-07
mmu-miR-466a-3p_st	mmu-miR-466a-3p	-4.46112	6.83965	-14.595	1.50954e-09	1.0249e-08
mmu-miR-466b-3p_st	mmu-miR-466b-3p	-4.55868	6.35316	-17.1376	1.98735e-10	2.35643e-09
mmu-miR-466c-3p_st	mmu-miR-466c-3p	-4.57654	6.18237	-15.6706	6.17484e-10	5.12512e-09
mmu-miR-466c-5p_st	mmu-miR-466c-5p	-5.0134	6.9578	-10.6638	7.09064e-08	2.75011e-07
mmu-miR-466d-3p_st	mmu-miR-466d-3p	-3.81997	3.42774	-7.04626	7.8543e-06	1.95998e-05
mmu-miR-466e-3p_st	mmu-miR-466e-3p	-4.329	6.79729	-17.1579	1.95774e-10	2.35643e-09
mmu-miR-466f_st	mmu-miR-466f	-4.92119	6.31361	-15.9039	5.12349e-10	4.50189e-09
mmu-miR-466f-5p_st	mmu-miR-466f-5p	-4.66378	5.97461	-16.6682	2.82792e-10	3.08838e-09
mmu-miR-466g_st	mmu-miR-466g	-3.20363	6.56973	-12.6348	9.05056e-09	4.69498e-08
mmu-miR-466h-5p_st	mmu-miR-466h-5p	-4.89796	4.66373	-11.4062	3.15497e-08	1.37822e-07
mmu-miR-466j_st	mmu-miR-466j	-3.96517	5.04834	-12.2673	1.30033e-08	6.13222e-08
mmu-miR-466m-5p_st	mmu-miR-466m-5p	-4.18055	6.27194	-15.9384	4.98533e-10	4.49764e-09
mmu-miR-466p-3p_st	mmu-miR-466p-3p	-4.63234	6.32517	-12.1808	1.41804e-08	6.51451e-08
mmu-miR-467a_st	mmu-miR-467a-3p	-4.16475	8.30484	-13.1436	5.56161e-09	3.2508e-08
mmu-miR-467b_st	mmu-miR-467b-3p	-3.35952	2.98094	-8.85314	6.27794e-07	1.98881e-06
mmu-miR-467c_st	mmu-miR-467c-5p	-5.10553	5.92623	-9.85729	1.80243e-07	6.56149e-07
mmu-miR-467d-star_st	mmu-miR-467d-3p	-3.33148	6.42096	-12.5171	1.01547e-08	5.13925e-08
mmu-miR-467d_st	mmu-miR-467d-5p	-3.23467	2.6182	-7.74497	2.82215e-06	7.80796e-06
mmu-miR-467e_st	mmu-miR-467e-5p	-3.82201	2.99087	-7.30244	5.35788e-06	1.38107e-05
mmu-miR-483_st	mmu-miR-483-3p	2.37683	7.10964	7.33026	5.14251e-06	1.33966e-05
mmu-miR-486_st	mmu-miR-486a-5p	3.04886	4.66621	7.47076	4.18645e-06	1.13554e-05
mmu-miR-487b_st	mmu-miR-487b-3p	3.17676	4.08754	6.85861	1.04507e-05	2.50697e-05
mmu-miR-497_st	mmu-miR-497a-5p	-3.00382	5.13386	-8.08748	1.74682e-06	5.06943e-06
mmu-miR-500-star_st	mmu-miR-500-5p	2.91971	4.76147	9.19154	4.07597e-07	1.35322e-06
mmu-miR-501-3p_st	mmu-miR-501-3p	2.12498	7.48223	12.7641	7.98432e-09	4.35986e-08
mmu-miR-503-star_st	mmu-miR-503-3p	3.37892	4.63402	10.0037	1.51503e-07	5.70619e-07
mmu-miR-503_st	mmu-miR-503-5p	4.77968	10.2984	19.4527	3.93726e-11	6.80818e-10
mmu-miR-5097_st	mmu-mir-5097	-3.94205	5.64768	-17.6289	1.3868e-10	1.79851e-09
mmu-miR-5099_st	mmu-miR-5099	-3.07559	9.61878	-15.2017	9.05409e-10	6.38145e-09
mmu-miR-5100_st	mmu-miR-5100	-2.26705	7.87585	-9.13697	4.36646e-07	1.43816e-06
mmu-miR-5102_st	mmu-mir-5102	-2.93226	6.71683	-11.2052	3.91127e-08	1.63957e-07
mmu-miR-5110_st	mmu-mir-5110	-2.25552	7.82539	-9.04064	4.93447e-07	1.61244e-06
mmu-miR-511-3p_st	mmu-miR-511-3p	2.76711	3.38407	6.99373	8.50401e-06	2.07598e-05
mmu-miR-5128_st	mmu-miR-5128	-2.14081	10.7661	-8.45149	1.0651e-06	3.20303e-06
mmu-miR-542-5p_st	mmu-miR-542-5p	4.64497	6.82626	10.9398	5.22026e-08	2.12393e-07
mmu-miR-574-3p_st	mmu-miR-574-3p	3.66109	8.26938	16.2973	3.76137e-10	3.80724e-09
mmu-miR-615-3p_st	mmu-miR-615-3p	5.03145	5.27519	12.7075	8.43403e-09	4.43053e-08
mmu-miR-669a-3p_st	mmu-miR-669a-3p	-4.52566	7.78089	-15.3657	7.91014e-10	5.83359e-09
mmu-miR-669a-5p_st	mmu-miR-669a-5p	-4.00478	8.64406	-15.5748	6.67101e-10	5.29418e-09
mmu-miR-669c_st	mmu-miR-669c-5p	-3.22049	8.23773	-15.5582	6.76124e-10	5.29418e-09
mmu-miR-669d_st	mmu-miR-669d-5p	-4.0421	2.68626	-11.5846	2.61383e-08	1.15398e-07
mmu-miR-669f-5p_st	mmu-miR-669f-5p	-3.59133	7.20693	-14.4064	1.77651e-09	1.17024e-08
mmu-miR-669h-5p_st	mmu-miR-669h-5p	-5.2833	3.78837	-16.9795	2.2358e-10	2.57738e-09
mmu-miR-669k-star_st	mmu-miR-669k-5p	-3.12743	2.84512	-7.99412	1.98808e-06	5.69002e-06
mmu-miR-669l_st	mmu-miR-669l-5p	-3.50448	3.10087	-6.41485	2.09228e-05	4.669e-05
mmu-miR-669m-5p_st	mmu-miR-669m-5p	-4.00183	6.27682	-16.188	4.09576e-10	3.86304e-09
mmu-miR-669o-3p_st	mmu-miR-669o-3p	-4.456	7.72361	-14.0046	2.52923e-09	1.59035e-08
mmu-miR-669p-star_st	mmu-miR-669p-3p	-2.0301	4.86483	-6.79668	1.14954e-05	2.71057e-05
mmu-miR-669p_st	mmu-miR-669p-5p	-4.0653	8.59551	-15.9551	4.91974e-10	4.49764e-09
mmu-miR-672_st	mmu-miR-672-5p	-3.4171	9.37451	-17.637	1.37868e-10	1.79851e-09
mmu-miR-677-star_st	mmu-miR-677-3p	-2.73019	9.3823	-14.1018	2.32005e-09	1.50441e-08
mmu-miR-712-star_st	mmu-miR-712-3p	-2.2566	5.50801	-6.14593	3.22854e-05	6.97834e-05
mmu-miR-712_st	mmu-miR-712-5p	-3.18696	7.51916	-17.582	1.43464e-10	1.80417e-09
mmu-miR-714_st	mmu-miR-714	-2.5834	8.54968	-13.2296	5.13004e-09	3.04138e-08
mmu-miR-92a-1-star_st	mmu-miR-92a-1-5p	-3.50966	7.57421	-11.3866	3.22139e-08	1.39258e-07
mmu-miR-92a-2-star_st	mmu-miR-92a-2-5p	-4.16824	4.82219	-9.33615	3.40122e-07	1.14757e-06
mmu-miR-99a_st	mmu-miR-99a-5p	9.22829	5.87808	38.4252	5.57445e-15	1.1567e-12
