# Supplementary material for: Detection of Novel Potential Regulators of Stem Cell Differentiation and Cardiogenesis through Combined Genome-Wide Profiling of Protein-Coding Transcripts and microRNAs
Source: Cells. 2021 Sep 18;10(9):2477. doi: 10.3390/cells10092477 (PMC8469649; doi:10.3390/cells10092477)
Supplement: Supplementary file 1 [file cells-10-02477-s001.zip › Table S3.xlsx]

## Sheet: Markers_mRNA
				Expression values						Normalization 0 to 1
ProbeID	Symbol	Name	GeneID	Day 0	Day 4	Day 8	Day 12	Day18	Marker Type	Day 0	Day 4	Day 8	Day 12	Day16
1429388_at	Nanog	Nanog homeobox	71950	3035.12	372.86	27.6082	52.5288	119.036	ESC Maintenance	1	0.114797	0	0.00828611	0.0303997
1416967_at	Sox2	SRY (sex determining region Y)-box 2	20674	3760.67	143.174	237.766	317.472	673.425	ESC Maintenance	1	0	0.0261484	0.048182	0.14658
1417945_at	Pou5f1	POU domain, class 5, transcription factor 1	18999	4423.15	463.51	51.4735	69.8043	137.694	ESC Maintenance	1	0.0942513	0	0.00419308	0.0197224
1417394_at	Klf4	Kruppel-like factor 4 (gut)	16600	1596.47	203.53	172.128	260.82	325.047	ESC Maintenance	1	0.0220462	0	0.062269	0.107361
1417638_at	Lefty1	left right determination factor 1	13590	870.231	69.6268	43.7665	64.3386	79.7837	ESC Maintenance	1	0.0312903	0	0.0248917	0.0435799
1429654_at	Dppa2	developmental pluripotency associated 2	73703	2291.09	25.5436	12.2279	16.2636	49.3342	ESC Maintenance	1	0.00584314	0	0.00177096	0.0162828
1419304_at	T	brachyury	20997	16.6301	1469.07	18.5897	12.2437	32.1868	Mesoderm	0.00301091	1	0.00435604	0	0.0136894
1426001_at	Eomes	eomesodermin	13813	51.5874	1469.57	37.6499	25.418	43.3038	Mesoderm	0.0181209	1	0.0084699	0	0.0123849
1426557_at	Mesp1	mesoderm posterior 1	17292	35.1949	606.422	27.4023	26.9517	25.5158	Mesoderm	0.016662	1	0.00324751	0.00247176	0
1425926_a_at	Otx2	orthodenticle homeobox 2	18424	393.061	372.521	32.3202	29.1455	86.1215	Ectoderm	1	0.943559	0.00872365	0	0.156564
1419271_at	Pax6	paired box 6	18508	111.106	13.9741	13.653	33.644	71.1635	Ectoderm	1	0.00329537	0	0.205134	0.590136
1451882_a_at	Fgf8	fibroblast growth factor 8	14179	13.5348	186.966	17.0852	14.2356	18.9222	Ectoderm	0	1	0.020471	0.00404077	0.0310636
1421412_at	Gsc	goosecoid homeobox	14836	6.85681	34.9918	6.39315	6.51305	7.38586	Endoderm	0.0162127	1	0	0.00419261	0.0347119
1421657_a_at	Sox17	SRY (sex determining region Y)-box 17	20671	27.8586	403.015	177.796	121.876	116.512	Endoderm	0	1	0.399666	0.250608	0.236311
1421505_at	Mixl1	Mix1 homeobox-like 1 (Xenopus laevis)	27217	20.5264	881.506	18.5486	16.7177	16.9231	Endoderm	0.00440411	1	0.00211714	0	0.000237445
1450723_at	Isl1	ISL1 transcription factor, LIM/homeodomain	16392	24.0835	353.583	120.42	117.471	142.792	Differentiation	0	1	0.292372	0.283423	0.360271
1453351_at	Tbx20	T-box 20	57246	10.7549	689.225	879.133	401.268	125.657	Differentiation	0	0.781307	1	0.449704	0.132318
1449425_at	Wnt2	wingless-type MMTV integration site family, member 2	22413	8.83876	131.102	525.219	155.307	26.7393	Differentiation	0	0.23677	1	0.283645	0.0346655
1420565_at	Hoxa1	homeobox A1	15394	59.1281	186.215	282.277	144.033	84.9995	Differentiation	0	0.569518	1	0.380485	0.115938

## Sheet: Markers_miRNA
		Expression values						Normalization 0 to 1
ProbeID	miRID	Day 0	Day 4	Day 8	Day 12	Day18	Marker Type	Day 0	Day 4	Day 8	Day 12	Day16	PMID
mmu-miR-363-3p_st	mmu-miR-363-3p	948.941	932.6	29.9907	7.16984	12.286	ESC Maintenance	1	0.982648	0.0242319	0	0.00543253	25953925
mmu-miR-363-5p_st	mmu-miR-363-5p	1223.99	1075.53	33.0017	12.2878	24.3236	ESC Maintenance	1	0.87748	0.0170949	0	0.00993295	25953925
mmu-miR-290-5p_st	mmu-miR-290a-5p	16309	6778.21	3532.14	747.87	1096.48	ESC Maintenance	1	0.387526	0.178925	0	0.0224029	19165214
mmu-miR-295-star_st	mmu-miR-295-5p	4788.63	1556.59	236.198	43.1798	61.3785	ESC Maintenance	1	0.318918	0.0406744	0	0.00383496	19165214
mmu-miR-290-3p_st	mmu-miR-290a-3p	1189.92	231.797	3.89228	4.73303	7.15475	ESC Maintenance	1	0.192159	0	0.000708882	0.00275076	19165214
mmu-miR-302a_st	mmu-miR-302a-3p	18.6687	2058.37	70.6908	5.1515	5.49931	ESC Maintenance/Mesoderm	0.00658339	1	0.0319203	0	0.000169399	19165214
mmu-miR-24_st	mmu-miR-24-3p	5232.52	3889.07	5624.05	7364.89	7426.28	ESC Differentation	0.379805	0	0.490492	0.982643	1	22886416
mmu-let-7b_st	mmu-let-7b-5p	43.1291	22.4859	26.5438	1595.5	5396.69	ESC Differentation	0.00384116	0	0.00075506	0.292697	1	19165214
mmu-let-7i_st	mmu-let-7i-5p	6.04884	3.73994	101.793	1869.37	2691.03	ESC Differentation	0.000859191	0	0.0364876	0.694242	1	19165214
mmu-let-7e_st	mmu-let-7e-5p	334.317	1250.15	4148.84	10008.1	11279.8	ESC Differentation	0	0.083672	0.348503	0.883819	1	19165214
mmu-let-7a_st	mmu-let-7a-5p	62.0922	77.7936	658.068	2901.71	4285.72	ESC Differentation	0	0.00371753	0.141105	0.672318	1	19165214
mmu-miR-100_st	mmu-miR-100-5p	2.28859	3.5416	239.01	753.265	884.036	ESC Differentation	0	0.00142105	0.268468	0.851692	1	25537513
