# Supplementary material for: Detection of Novel Potential Regulators of Stem Cell Differentiation and Cardiogenesis through Combined Genome-Wide Profiling of Protein-Coding Transcripts and microRNAs
Source: Cells. 2021 Sep 18;10(9):2477. doi: 10.3390/cells10092477 (PMC8469649; doi:10.3390/cells10092477)
Supplement: Supplementary file 1 [file cells-10-02477-s001.zip › Table S4.xlsx]

## Sheet: Day0
		Expression Values					Kendall Correlation Values					Genes			Transcription Regulators
ProbeID	miRID	Day0	Day4	Day8	Day12	Day16	Day0	Day4	Day8	Day12	Day16	Number	Gene Symbol	Gene ID	Number	Gene Symbol	Gene ID
hp_mmu-mir-124-1_s_st	hp_mmu-mir-124-1_s	10.3949	8.29593	5.83284	6.74818	9.33249	0.684666	0.0527102	-0.688885	-0.413293	0.364802
hp_mmu-mir-124-2_s_st	hp_mmu-mir-124-2_s	10.1909	8.00335	5.1771	6.28894	9.08565	0.670822	0.0698305	-0.706649	-0.401184	0.367179
hp_mmu-mir-124-3_s_st	hp_mmu-mir-124-3_s	9.99981	7.92205	4.85861	6.14595	8.96072	0.650365	0.0925245	-0.729952	-0.384326	0.371388
hp_mmu-mir-290_st	hp_mmu-mir-290	5.37604	4.22046	3.23233	1.93952	2.49086	0.782836	0.312704	-0.089307	-0.61527	-0.390963
hp_mmu-mir-292_st	hp_mmu-mir-292	6.22207	4.82724	3.027	1.63649	2.52106	0.77738	0.356337	-0.187084	-0.606824	-0.339808
hp_mmu-mir-363_st	hp_mmu-mir-363	6.8885	5.24373	2.7467	2.09502	2.43195	0.804242	0.364384	-0.303392	-0.477669	-0.387564
hp_mmu-mir-692-2_x_st	hp_mmu-mir-692-2_x	5.03256	3.05986	2.73869	2.89702	2.86478	0.992936	-0.149882	-0.335939	-0.244217	-0.262898
mmu-miR-106a-star_st	mmu-miR-106a-3p	7.6548	6.72983	1.52178	1.54596	1.64399	0.692366	0.525396	-0.414729	-0.410365	-0.392668
mmu-miR-124_st	mmu-miR-124-3p	10.6364	8.46526	5.43949	6.66106	9.65091	0.648065	0.0774378	-0.717805	-0.39675	0.389052	280	Prkd1,Pttg1ip,Cd151,Rdh10,Dusp10,Slc35a4,Ets1,Btg2,Zmpste24,Smox,Srpk3,Chic2,Galnt10,Lmf2,Lrrc58,Pgm2,E2f5,B4galt1,Frmd4b,Ppp1r3b,Ednrb,Trabd,Gria2,Lyve1,Lmbrd1,Hip1,Vcan,Gata6,Dlg5,Sh3rf1,Plxna3,Tmod1,Slc30a7,1190002N15Rik,Itga8,Dsc2,Qsox1,Hivep2,Cadm1,Cand2,Eya4,Kif26a,Rbm24,Slc40a1,Akt1s1,Kif3a,Entpd5,Ednra,Hivep1,Fam171a1,Arpc1b,Gli3,Rnpepl1,Ubn1,Nfatc1,Eny2,Tmem150a,Bmp6,Vps4b,Fam178a,Egr1,C…	18760,108705,12476,98711,63953,67843,23871,12227,230709,228608,56504,74277,171212,105847,320184,72157,13559,14595,232288,244416,13618,67976,14800,114332,68421,215114,13003,14465,71228,59009,18846,21916,66500,68861,241226,13506,104009,15273,54725,67088,14051,668303,666794,53945,67605,16568,12499,13617,110521,269233,11867,14634,108657,170644,18018,223527,232086,12161,20479,226151,13653,12831,66691,…	24	Hivep2,Ets1,Foxc1,Rreb1,Tshz1,Egr1,Zfp9,Klf6,Vezf1,Elk3,Rela,Hivep3,Twist2,Hivep1,Snai2,Gli3,E2f5,Fli1,Smad5,Zkscan3,Hic1,Gata6,Lhx2,Nfatc1	15273,23871,17300,68750,110796,13653,22750,23849,22344,13713,19697,16656,13345,110521,20583,14634,13559,14247,17129,72739,15248,14465,16870,18018
mmu-miR-150_st	mmu-miR-150-5p	9.807	3.40536	2.9289	2.06298	2.26292	0.986295	-0.118777	-0.201025	-0.350505	-0.315989	180	Dmp1,Cd81,Cnst,Cd200r4,Lcorl,Qsox1,Rnf146,Akap6,Ak3,Osmr,Abhd14b,Nid1,Gdi1,Eya4,Erbb2,2700081O15Rik,Ggnbp2,Eif4g2,Zdhhc9,Cxcl12,Mlycd,Ppp1r3f,Elf1,Acvr2a,Itpr2,Mrvi1,Col1a1,Pea15a,Ehf,Txnip,Myadm,Kitl,Nav3,Osbpl6,Mrfap1,Eif5,Zeb1,Rsf1,Trp53inp2,Pfkfb2,Col8a2,Emp1,Akt3,Acat1,Tada1,Stard13,Dclk1,Fam134c,Vegfa,Ttll7,Wipf1,Pogk,Elovl1,Ocrl,Mtmr4,Prkar1a,Zfp788,Dcaf10,Tom1l2,Lnpep,Mylk,Zrsr2,F2r,Ssr1,…	13406,12520,226744,239849,209707,104009,68031,238161,56248,18414,76491,18073,14567,14051,13866,108899,217039,13690,208884,20315,56690,54646,13709,11480,16439,17540,12842,18611,13661,56338,50918,17311,260315,99031,67568,217869,21417,233532,68728,18640,329941,13730,23797,110446,27878,243362,13175,67998,22339,70892,215280,71592,54325,320634,170749,19084,67607,242418,216810,240028,107589,22184,14062,…	19	Vezf1,Zfp651,Tcf12,Rreb1,Zfp711,Bach2,Zbtb4,Nfic,Zeb1,Egr2,Nfe2l2,Nhlh2,Zfp467,Trps1,Zfp14,Elf1,Zfp398,Ehf,Zfp788	22344,270210,21406,68750,245595,12014,75580,18029,21417,13654,18024,18072,68910,83925,243906,13709,272347,13661,67607
mmu-miR-181c-star_st	mmu-miR-181c-3p	7.00475	4.26046	4.02265	5.52077	6.06119	0.731111	-0.499206	-0.605818	0.0658176	0.308096
mmu-miR-181d_st	mmu-miR-181d-5p	10.209	7.14228	7.18754	8.10459	8.7003	0.856428	-0.497223	-0.477244	-0.0724572	0.190495	203	H2-K1,Edem1,Lrba,Ids,Aff4,Atp2b1,Ap1s3,Heca,Slc35a3,D630045J12Rik,Txndc5,Idh1,Adamts9,Slc9a6,Rsf1,6720489N17Rik,Gpsm1,Pom121,Agpat1,Pax9,Ubiad1,Crem,Tanc2,Smarca4,Klhl5,Slc37a3,Dcaf10,Anapc16,Phactr2,Oat,Tbc1d4,Ssr1,Plekhj1,Gapvd1,Stxbp6,Adamts1,Foxk1,Greb1l,Sox5,Prrg1,Gata6,Pcnp,Slc18a2,Inpp5a,Per3,Zfp36l2,Hoxa1,Mex3b,Jazf1,Tada1,Ap1g1,Six2,Prkcd,Fbxo3,Zfp212,Adam12,Yipf2,Zfp869,Zfp101,Kank1,Tan…	14972,192193,80877,15931,93736,67972,252903,380629,229782,330286,105245,15926,101401,236794,233532,211378,67839,107939,55979,18511,71707,12916,77097,20586,71778,72144,242418,52717,215789,18242,210789,107513,78670,66691,217517,11504,17425,381157,20678,546336,14465,76302,214084,212111,18628,12193,15394,108797,231986,27878,11765,20472,18753,57443,232784,11489,74766,66869,22643,107351,27883,23871,242…	25	Ets1,Zfp869,Hey2,Hoxa1,Crebzf,Pknox2,Carf,Zfp101,Tcf7l2,E2f7,Etv6,Gata6,Crem,Zfp942,E2f5,Hoxa11,Prox1,Foxk1,Bach2,Pax9,Six2,Sox5,Klf6,Zfp810,Zfp212	23871,66869,15214,15394,233490,208076,241066,22643,21416,52679,14011,14465,12916,73233,13559,15396,19130,17425,12014,18511,20472,20678,23849,235050,232784
mmu-miR-183-star_st	mmu-miR-183-3p	8.56675	7.65134	5.72661	5.55145	6.13291	0.779347	0.391814	-0.423004	-0.497157	-0.251001	89	Atrnl1,Myo6,Cbfb,Tmem65,Fam168a,Ube2h,Cdk13,Gxylt1,Clec4d,Adcy2,Phlpp2,Trappc2,Zrsr2,Tmem33,Abat,Fndc3a,Cdkn1b,Gria2,Hoxa1,Pxdn,Agbl3,Ankrd40,Rb1cc1,Ube2e3,Dcn,Furin,Fam63b,Zeb2,Stradb,BC003331,Erlin2,Pex3,Fzd4,Mfsd7c,Lims1,Rab5c,Cep350,Sfrp2,Mon2,Prrg3,Slc35a5,Tmed7,Prkar2b,Sec22c,Exoc5,Sdc2,Fyco1,Rnf2,Gria3,Brwd3,Erbb2ip,Lama2,Yeats2,Dsc2,Msl3,Mrc1,1110059G10Rik,Vcpip1,Pcmt1,Rap2c,Pter,Kif3c,Ar…	226255,17920,12400,74868,319604,22214,69562,223827,17474,210044,244650,66226,22184,67878,268860,319448,12576,14800,15394,69675,76223,71452,12421,22193,13179,18550,235461,24136,227154,226499,244373,56535,14366,217721,110829,19345,74081,20319,67074,208748,74102,66676,19088,215474,105504,15529,17281,19821,53623,382236,59079,16773,208146,13506,17692,17533,66202,70675,18537,72065,19212,16570,94246,564…	2	Hoxa1,Zeb2	15394,24136
mmu-miR-183_st	mmu-miR-183-5p	10.652	9.98157	8.40771	8.02831	8.5219	0.755883	0.425459	-0.350212	-0.537199	-0.293931	160	Irs1,Itgb8,Rab8b,Nck2,Tcf7l2,Timp3,Cnpy4,Slc25a20,Sel1l,Rnf2,Erp44,Snx13,Syde1,Faf2,Akap6,Adcy6,Agap3,Pex19,Ctdspl,Sept7,Mfap3,Pxdn,Pdcd4,Acvr2a,Idh2,Arhgap6,Rora,Dcx,Prickle1,Nrp2,Hadha,Pja2,Pdcd6,Rsf1,Vps37a,Sobp,Dpp8,Pam,4931406P16Rik,Alg5,Brms1l,Tmed7,Mef2c,Tcf12,Kank1,Arid4b,Atrn,Npc2,Egr1,Tram1,AI314180,Mbnl1,Klhl28,Mtmr6,Srek1ip1,Lrp6,Med12l,Snx1,Prkca,Rnf157,Erbb2ip,Pfn2,Tcf4,Synj2,Dusp10…	16367,320910,235442,17974,21416,21859,66455,57279,20338,19821,76299,217463,71709,76577,238161,11512,213990,19298,69274,235072,216760,69675,18569,11480,269951,11856,19883,13193,106042,18187,97212,224938,18570,233532,52348,109205,74388,18484,233103,66248,52592,66676,17260,21406,107351,94246,11990,67963,13653,72265,230249,56758,66689,219135,67288,16974,329650,56440,18750,217340,59079,18645,21413,209…	17	Tcf4,Tcf7l2,Rora,Nr3c1,Tcf12,Rreb1,Plagl2,Runx1t1,Bach2,Tead3,Hlf,Egr1,Zeb1,Mef2c,Zeb2,Mxd4,Hoxd3	21413,21416,19883,14815,21406,68750,54711,12395,12014,21678,217082,13653,21417,17260,24136,17122,15434
mmu-miR-18a-star_st	mmu-miR-18a-3p	7.78643	7.46712	5.94812	4.91013	4.41492	0.626808	0.507749	-0.0586217	-0.445645	-0.630291	87	Zfp68,Surf4,Cables2,Sertad3,Qsox1,Hapln1,Casp7,Samd14,Txndc16,Srpx2,Osbpl6,Anks3,Furin,Tmub2,Kdm2a,Tmem164,Fras1,Serinc5,Ggh,Fam110c,Speg,Slc12a2,2410015M20Rik,Irf2,Cav2,Tspan18,Pomt2,Glrx2,Zdhhc16,Tmem38a,Mapkapk2,Pkd1,Ube2r2,Cyfip2,Dkk2,Nek9,Msrb3,Timp2,Dtx4,Pygb,Lrrc8a,Ntrk2,Aph1a,Myd88,Phc2,Zfp362,Hspb7,Siae,Slc22a15,Gna13,Osbpl9,Sh3bp2,Gcc1,Atrn,St8sia2,Hip1,BC017158,Sema4g,Rnf149,Slc43a2,Gn…	24135,20932,252966,170742,104009,12950,12369,217125,70561,68792,99031,72615,18550,72053,225876,209497,231470,218442,14590,104943,11790,20496,224904,16363,12390,241556,217734,69367,74168,74166,17164,18763,67615,76884,56811,217718,320183,21858,207521,110078,241296,18212,226548,17874,54383,230761,29818,22619,242126,14674,100273,24055,74375,11990,20450,215114,233913,26456,67702,215113,75612,16523,378…	6	Zfp362,Tef,Heyl,Stat3,Irf2,Zfp68	230761,21685,56198,20848,16363,24135
mmu-miR-18b_st	mmu-miR-18b-5p	9.61751	9.48081	5.15365	3.94524	3.94193	0.616498	0.590076	-0.246272	-0.479831	-0.480471	71	Fgf1,Alcam,Nr3c1,Kif3b,Sdc2,Cdk19,Socs5,Rnf157,Zfp36l1,Ctdspl,Ctgf,Tmx4,Dnajb4,Mbnl1,Smad2,Map3k1,Fchsd2,Nedd9,Rora,Fkbp14,Hmbox1,Nceh1,Trak2,Zbtb4,Thbs1,Kcnd3,Kdm2a,Sgsh,Tshz3,Rsu1,Pex3,Ahcyl1,Dnajc5,Zfp62,Igf2bp2,2810403A07Rik,Neu1,Zfand5,Smap2,Kif1b,Klhl20,Myo1c,Phf2,Sar1a,Zfp651,Add3,Etv6,Rab5c,Sorbs2,Rhoj,Irf2,Fbxo28,Dip2c,Serpinc1,Abl1,Olfml2b,Psd3,Rabgap1,Gnpda2,Inadl,Sf3b1,Triobp,Cxcl13,G…	14164,11658,14815,16569,15529,78334,56468,217340,12192,69274,14219,52837,67035,56758,17126,26401,207278,18003,19883,231997,219150,320024,70827,75580,21825,56543,225876,27029,243931,20163,56535,229709,13002,22720,319765,74200,18010,22682,69780,16561,226541,17913,18676,20224,270210,27360,14011,19345,234214,80837,16363,67948,208440,11905,11350,320078,234353,227800,67980,12695,81898,110253,55985,1465…	10	Rora,Irf2,Smad2,Zfp651,Zbtb4,Zfp62,Runx1,Tshz3,Etv6,Nr3c1	19883,16363,17126,270210,75580,22720,12394,243931,14011,14815
mmu-miR-1931_st	mmu-miR-1931	8.31286	8.10147	6.15901	5.45618	5.46633	0.640793	0.556848	-0.214495	-0.493587	-0.489559	64	Mapkap1,Dab2ip,Xbp1,Prkx,Zfp28,Ntm,Dkk2,Negr1,Cask,Sec61a1,Luc7l3,Rnf122,Kif26b,Zfp521,Zfp275,Eif1,Rbbp6,Plxna3,Wasl,Itch,2700081O15Rik,Pik3ip1,Fat4,H3f3b,Slc30a7,Sprr1a,Dsel,Azi2,Slitrk6,Abhd5,Ugcg,Spns2,Tmprss11a,Arhgef7,Sec22b,Nfia,Zfp937,Zfp30,Samd8,Zadh2,Sidt2,Peg3,B230219D22Rik,Nol7,Gpcpd1,Ankrd44,Tle1,Igf1,Oaz2,Acbd3,Ahcyl1,Zfp608,Sh3bgrl,Ranbp10,Apaf1,Gdi1,Ykt6,Rnf145,Rassf2,Cyp4v3,Dst,Se…	227743,69601,22433,19108,22690,235106,56811,320840,12361,53421,67684,68867,269152,225207,27081,20918,19647,18846,73178,16396,108899,216505,329628,15081,66500,20753,319901,27215,239250,67469,22234,216892,194597,54126,20333,18027,245174,22693,67630,225791,214597,18616,78521,70078,74182,329154,21885,16000,18247,170760,229709,269023,56726,74334,11783,14567,56418,74315,215653,102294,13518,28146,17937,…	7	Nfia,Peg3,Zfp275,Zfp28,Zfp30,Xbp1,Zfp937	18027,18616,27081,22690,22693,22433,245174
mmu-miR-1935_st	mmu-mir-1935	9.01115	6.47796	5.76925	5.77135	6.14491	0.976204	-0.0644829	-0.355637	-0.354775	-0.201309
mmu-miR-1946a_st	mmu-miR-1946a	10.391	9.37872	6.45586	6.17226	6.75156	0.745407	0.450777	-0.399902	-0.482441	-0.313841	23	Slc41a2,Plbd2,Rundc1,Tnrc18,Soga1,Tox4,Zbtb5,Kdelc2,Luc7l2,Ergic1,Bach2,Rrbp1,Foxf2,Lyve1,Pik3c2a,Speg,Rac2,Pitx1,Nucb1,Nlgn2,Rab11b,Meis2,B4galnt2	338365,71772,217201,231861,320706,268741,230119,68304,192196,67458,12014,81910,14238,114332,18704,11790,19354,18740,18220,216856,19326,17536,14422	5	Zbtb5,Pitx1,Meis2,Bach2,Foxf2	230119,18740,17536,12014,14238
mmu-miR-1946b_st	mmu-miR-1946b	10.3036	9.64448	6.67767	6.26903	6.76048	0.702236	0.507148	-0.370982	-0.491931	-0.346471	12	Slc41a2,Meis2,Slc35e1,Rab11b,Usp40,Rac2,Ifnar1,Hspa4l,Dad1,B4galnt2,Rrbp1,Foxf2	338365,17536,270066,19326,227334,19354,15975,18415,13135,14422,81910,14238	2	Foxf2,Meis2	14238,17536
mmu-miR-1949_st	mmu-miR-1949	11.4613	9.98208	9.19751	5.91321	5.94554	0.666605	0.333638	0.157028	-0.582274	-0.574997	50	Slc36a4,Rab21,Zfp62,Eln,Usp33,Spag9,Scel,Hipk3,Cbfb,Ppm1h,Rab33b,Mesdc2,Rab12,Maml1,Gbf1,Msrb3,Tgfb2,Tnfaip1,Lamc1,Rbms3,Ythdf3,Tmem56,Epc1,Maf,Eny2,Rev3l,Rbm7,Hif1a,Zfp329,Chsy1,Oxr1,Agl,Impad1,Abi1,Ddx17,Zfp260,Arhgef7,Parp8,Zfp521,Nek7,Hmcn1,Senp8,Cpsf6,Eps8,Hnrnph3,Tgfbrap1,Bmi1,Matr3,Actg1,Lclat1	234967,216344,22720,13717,170822,70834,64929,15259,12400,319468,19338,67943,19328,103806,107338,320183,21808,21927,226519,207181,229096,99887,13831,17132,223527,19714,67010,15251,67230,269941,170719,77559,242291,11308,67040,26466,54126,52552,225207,59125,545370,71599,432508,13860,432467,73122,12151,17184,11465,225010	5	Hif1a,Zfp62,Zfp260,Zfp329,Maf	15251,22720,26466,67230,17132
mmu-miR-195_st	mmu-miR-195a-5p	9.59926	7.73665	7.58717	6.98583	6.97795	0.947388	-0.0211767	-0.0989057	-0.411604	-0.415702	270	Sos2,Tk2,Btg2,Ccnd2,Syde1,Ankib1,Syne1,Cgn,Pcdh17,Gorasp2,Tgfbr3,Pde3b,Bcl11b,Tbc1d4,Ssr1,Cdc42,Fam134a,Neto2,Reep1,Smarcd2,Cpeb2,Acox1,Scoc,Zbtb42,Itgav,Ccdc90b,Pcdh9,Rfwd2,Npr2,Furin,1700025G04Rik,Sox6,Cbx4,Csde1,Ghr,Pja1,Zbtb6,Rassf4,Dnajc16,Wisp1,Insr,Erlin2,Pgm2,Lyrm5,Bcl2l2,Lonrf3,Ttpal,Mapkap1,Slc41a2,Tcta,Dct,Zhx1,Fam110c,Slc7a2,Nfia,Stox2,Slc12a2,Shisa3,Avl9,Cd28,Usp33,Flrt3,Stradb,Rarb,…	20663,57813,12227,12444,71709,70797,64009,70737,219228,70231,21814,18576,58208,210789,107513,12540,227298,74513,52250,83796,231207,11430,56367,382639,16410,66365,211712,26374,230103,18550,69399,20679,12418,229663,14600,18744,241322,213391,214063,22402,16337,244373,72157,67636,12050,74365,76080,227743,338365,102791,13190,22770,104943,11988,18027,71069,20496,330096,78937,12487,170822,71436,227154,2…	22	Zfhx3,Hoxa10,Zbtb33,Sox6,Rarb,Zfp40,Zbtb20,Zhx1,Zkscan1,Zbtb42,Bcl11b,Smarcd2,Smad5,Nfia,Zfp362,Zfp46,Pbx3,Zbtb6,Zfhx4,Ski,Rreb1,Zfp275	11906,15395,56805,20679,218772,22700,56490,22770,74570,382639,58208,83796,17129,18027,230761,22704,18516,241322,80892,20481,68750,27081
mmu-miR-1965_st	mmu-mir-1965	9.48236	6.86786	5.784	5.84011	5.55743	0.950891	0.0553232	-0.315942	-0.296722	-0.39355
mmu-miR-1968_st	mmu-miR-1968-5p	7.24983	5.84486	4.36174	4.169	4.29165	0.860588	0.275466	-0.342197	-0.422468	-0.371388	125	Zfp384,Itgb8,Ctdspl,Nbea,Nbl1,Pcmt1,Fyco1,Fnbp1l,Inpp5a,Syt11,Tmod1,Armc9,Ahi1,Zeb2,Rtn4,Nbeal1,Gria1,2310022B05Rik,Pja2,Ash1l,Arf3,Thtpa,Mapk8ip3,Spsb1,Sike1,Rnf157,Itgav,Esyt2,Ttyh2,Zc3h6,BC003331,Mylip,Mprip,Atp9b,Cdc42bpa,Gpm6b,Tmem150a,Ctla2b,Zzef1,Prkaca,Fat3,Ptpre,Sptlc2,Gosr2,Tpd52l2,Zfp788,Myd88,1700017B05Rik,Csde1,Ube3a,Evi5,Hmbox1,Armcx3,Ppargc1a,Spint1,Pik3r3,Rin3,Cdk5r1,Ptrf,Ppp1r12a…	269800,320910,69274,26422,17965,18537,17281,214459,212111,229521,21916,78795,52906,24136,68585,269198,14799,69551,224938,192195,11842,105663,30957,74646,66641,217340,16410,52635,117160,78751,226499,218203,26936,50771,226751,14758,232086,13025,195018,18747,270120,19267,20773,56494,66314,67607,17874,74211,229663,22215,14020,219150,71703,19017,20732,18710,217835,12569,19285,17931,22652,54598,17064,2…	15	Nfat5,Zfp790,Meis1,Zfp384,Zeb2,Cux1,Nr2c2,Hoxd9,Egr1,Zfp788,Foxj3,Crebzf,Klf6,Tcf7l2,Foxp2	54446,233056,17268,269800,24136,13047,22026,15438,13653,67607,230700,233490,23849,21416,114142
mmu-miR-20b-star_st	mmu-miR-20b-3p	6.99697	5.97904	1.37161	1.15388	1.0966	0.704867	0.509753	-0.373391	-0.415125	-0.426104	104	Zfp827,Pkp1,Inpp5a,Lyve1,Hdac3,Lyz1,Rora,Slc31a1,Sec22c,N4bp2l1,Rab21,Rnf111,Atf3,Mmd,Fgf1,Pdgfra,Rap2a,Tmem132c,Usp33,Synj1,Slc35b2,Slc35e3,Actr1a,Sema3d,Pbrm1,Ssbp2,Golm1,Rab11a,Cpne8,Atg10,Mbnl1,Prkab1,Gpr107,Kif3b,Ppp1r3b,Mtmr6,Serinc5,Vash2,Vim,Gypc,Uhmk1,Adamts15,Tnrc6b,Apaf1,Pfn2,Hspb7,Sorcs2,Tshz3,Csrp2,Csde1,Coro2b,Tanc2,Lyz2,Zfhx4,Kcnk2,Rnf38,Nav3,Arhgef7,Gnb5,Golim4,Maml1,Zkscan1,Rnf6,…	622675,18772,212111,114332,15183,17110,19883,20529,215474,100637,216344,93836,11910,67468,14164,18595,76108,208213,170822,104015,73836,215436,54130,108151,66923,66970,105348,53869,66871,66795,56758,19079,277463,16569,244416,219135,218442,226841,22352,71683,16589,235130,213988,11783,18645,29818,81840,243931,13008,229663,235431,77097,17105,80892,16526,73469,260315,54126,14697,73124,103806,74570,741…	11	Vezf1,Zfhx4,Rora,Nfib,Stat1,Rreb1,Atf3,Tshz3,Mef2a,Zkscan1,Tshz1	22344,80892,19883,18028,20846,68750,11910,243931,17258,74570,110796
mmu-miR-20b_st	mmu-miR-20b-5p	13.2246	13.085	10.881	9.80323	9.80765	0.614246	0.568239	-0.15792	-0.51301	-0.511555	259	Fndc3b,Isoc1,Neto2,Bcl11b,Nkiras1,Mfsd9,Rnf128,Nckap5,Rassf2,Fnip2,Acox1,Pfkfb3,Fyco1,Tmtc1,Itgb8,Rab8b,Eea1,Nbl1,Hipk3,Btbd7,Clock,Tnfaip1,Mylip,Vegfa,Med12l,Dnal1,Arl4c,Itfg1,Rarb,Clip4,Srpk2,Trp53inp2,Pkia,Ppp6c,Dnajb9,1600012H06Rik,Rundc1,Thra,Gpc6,Mef2c,Colec10,Adam9,Bmpr2,Tmcc3,Habp4,Casp8,Cnot7,Rcan3,Lpgat1,Il10rb,Pde5a,Pkd1,Rhbdd1,Arhgap26,Fam160b2,Irf9,Kdm2a,St6galnac3,Tshz3,March8,Tmem1…	72007,66307,74513,58208,69721,211798,66889,210356,215653,329679,11430,170768,17281,387314,320910,235442,216238,17965,15259,238386,12753,21927,218203,22339,329650,105000,320982,71927,218772,78785,20817,68728,18767,67857,27362,67912,217201,21833,23888,17260,239447,11502,12168,319880,56541,12370,18983,53902,226856,16155,242202,18763,76867,71302,239170,16391,225876,20447,243931,71779,101118,170731,22…	27	Smad5,Bcl11b,Zbtb41,Clock,Rarb,Pbx3,Tshz3,Foxj2,Zfp362,Hlf,Lhx8,Ss18l1,Irf9,Zfp651,Plagl2,Zfp9,Zfp275,Nfat5,Stat3,Zhx2,Zfp664,Elk3,Zbtb4,Egr2,Zfp148,Mef2c,Thra	17129,58208,226470,12753,218772,18516,243931,60611,230761,217082,16875,269397,16391,270210,54711,22750,27081,54446,20848,387609,269704,13713,75580,13654,22661,17260,21833
mmu-miR-25-star_st	mmu-miR-25-5p	9.07179	9.04908	6.22439	5.98897	6.24661	0.615117	0.607159	-0.382526	-0.465009	-0.37474
mmu-miR-27a-star_st	mmu-miR-27a-5p	6.82542	5.98774	4.8064	4.23775	4.58277	0.794073	0.361408	-0.248755	-0.542462	-0.364263	23	Trim35,Cyp2f2,Il10rb,Mesdc2,Cnot6l,Cdkn1a,Bach1,Zbtb4,Sash3,Dcaf5,Napa,Cux1,Ube2e3,Tshz3,Stam2,Map1lc3b,Bdnf,Tmem9b,Eif5,Stxbp1,Rabgap1,Rassf5,Rgma	66854,13107,16155,67943,231464,12575,12013,75580,74131,320808,108124,13047,22193,243931,56324,67443,12064,56786,217869,20910,227800,54354,244058	4	Zbtb4,Cux1,Bach1,Tshz3	75580,13047,12013,243931
mmu-miR-290-3p_st	mmu-miR-290a-3p	10.2166	7.85672	1.96062	2.24277	2.8389	0.76989	0.420053	-0.453989	-0.412163	-0.323791	88	Fam174b,Nr2f2,Ash1l,Ttc3,Zfhx3,Gpr34,Arhgef5,Eif4h,Bin3,Arhgef12,Foxj3,Mylk,1600014C10Rik,Syne1,Invs,Scmh1,Sike1,Srpk2,Sema5a,Pafah1b2,Prss35,Scml2,Rap2a,Sec11a,Clock,Pex19,Agl,Strn,March6,2510009E07Rik,Jazf1,Arid4b,Cd99l2,Zfhx4,Dixdc1,Arhgap1,Arl4c,Mtmr4,Tm9sf3,Sept2,Zbtb4,Pou6f1,Ube2a,Ctxn1,Arhgap26,Hp1bp3,Lman2,Btbd7,Ugcg,Fam53c,Sema4g,Epha7,Rcan3,Itgb3bp,Casp2,Rab5b,Gls,Zfp9,Nbea,Ccng2,Cep170…	100038347,11819,192195,22129,11906,23890,54324,22384,57784,69632,230700,107589,72244,64009,16348,29871,66641,20817,20356,18475,244954,107815,76108,56529,12753,19298,77559,268980,223455,72190,231986,94246,171486,80892,330938,228359,320982,170749,107358,18000,75580,19009,22209,330695,71302,15441,66890,238386,22234,66306,26456,13841,53902,67733,12366,19344,14660,22750,26422,12452,545389,70122,227298…	11	Zfhx3,Zfhx4,Pou6f1,Zfp9,Clock,Foxj3,Nr2f2,Zfp148,Mkl2,Zbtb4,Mef2a	11906,80892,19009,22750,12753,230700,11819,22661,239719,75580,17258
mmu-miR-290-5p_st	mmu-miR-290a-5p	13.9934	12.7267	11.7863	9.54664	10.0987	0.719101	0.333631	0.0474685	-0.634095	-0.466106	95	Hmox2,Col4a2,Wdr26,Pank3,Tm4sf1,Sh2d4a,Stom,Sgpp2,Hdac2,Ccnc,Ifngr2,Ccl2,Zfp719,Cd93,Kidins220,F11r,Zfp385b,Etv6,Becn1,Dusp3,Vcam1,Pcdh17,Akap11,Tmem50b,Elf1,Car8,Gxylt1,Map3k1,Camk2g,Mbnl1,Aldh3a2,Btbd1,Mycbp2,Pafah1b2,Acbd3,Cdh11,Arrdc3,Kif3a,Afap1l1,Akap6,Anapc16,Rer1,Trp63,Zfp329,Pigh,Atad2b,Clock,Ankrd12,Celf2,Ctsa,Hp1bp3,Kif1c,Nfat5,Gprc5b,Nkiras1,Gabarap,Rab11fip2,Man2a2,Pdik1l,Pdcd4,Ube2g…	15369,12827,226757,211347,17112,72281,13830,433323,15182,51813,15980,20296,210105,17064,77480,16456,241494,14011,56208,72349,22329,219228,219181,77975,13709,12319,223827,26401,12325,56758,11671,83962,105689,18475,170760,12552,105171,16568,106877,238161,52717,67830,22061,67230,110417,320817,12753,106585,14007,19025,15441,16562,54446,64297,69721,56486,74998,140481,230809,18569,67128,224703,229534,1…	8	Etv6,Trp63,Nfat5,Elf1,Clock,Zfp719,Bach2,Zfp329	14011,22061,54446,13709,12753,210105,12014,67230
mmu-miR-291a-3p_st	mmu-miR-291a-3p	11.07	8.94373	5.91566	3.45041	4.19043	0.755047	0.386489	-0.138389	-0.56571	-0.437437	303	Fndc3b,Osmr,Ppp6c,Bahd1,Fyco1,Ankrd17,Filip1l,Slc7a2,Zfp9,Rora,Colec10,Cog6,Mfn2,Arid4b,Tmem123,Dpp8,Rufy1,Ank2,Acox1,Tceb3,Bcl11b,Wdr13,St8sia2,Atrn,Smarcc2,Ccdc88a,Sh3glb1,Thtpa,Arhgef7,Pdik1l,Mmd,Slc17a6,Itgb8,March8,Lgr4,Erlin1,Oxr1,Erbb2ip,Map3k1,Rassf2,Tbc1d8b,Spop,Rnf20,Pcnx,Mast3,Gucy1b3,Slc2a4,Mtmr4,Zfp704,Zfp46,Coro2b,Ttll7,Entpd7,Gpc6,Slc16a12,Itfg1,Tmx4,Ptprd,Rab22a,Zc3h6,Cd200,Mylk,U…	72007,18414,67857,228536,17281,81702,78749,11988,22750,19883,239447,67542,170731,94246,71929,74388,216724,109676,11430,27224,58208,73447,20450,11990,68094,108686,54673,105663,54126,230809,67468,140919,320910,71779,107515,226144,170719,59079,26401,215653,245638,20747,109331,54604,546071,54195,20528,170749,170753,22704,235431,70892,93685,23888,240638,71927,52837,19266,19334,78751,17470,107589,22210…	36	Zfp148,Irf2,Pbx3,Mef2c,Ehf,Zkscan1,Plagl2,Zfp53,Zbtb4,Foxj2,Nfib,Zfp68,Tshz3,Bcl6,Ikzf2,Bcl11b,Zfp651,Zfp46,Pbx1,Zfp9,Zfp157,Zbtb5,Irf9,Foxj3,Zfp398,Smad2,Nfya,Lhx8,Zfp362,Zfp704,Zfp810,Onecut1,Hlf,Zbtb41,Nfia,Rora	22661,16363,18516,17260,13661,74570,54711,24132,75580,60611,18028,24135,243931,12053,22779,58208,270210,22704,18514,22750,72154,230119,16391,230700,272347,17126,18044,16875,230761,170753,235050,15379,217082,226470,18027,19883
mmu-miR-291a-5p_st	mmu-miR-291a-5p	12.6905	10.9724	8.39064	5.85524	6.65896	0.732716	0.399408	-0.101441	-0.593302	-0.437382	174	Cd28,Ankrd44,Dennd1a,Fndc3b,Rab21,Ugp2,Entpd7,Mtus1,Xaf1,Fam178a,Pls3,Cyp1b1,Snx7,Myo6,Eif4a2,Pias1,Tcf4,Ltbp1,N4bp2l1,Fgb,Sat1,Dzip1,Tia1,Naalad2,Vamp5,Ncam1,Crem,Ttc14,Erbb2ip,Asb3,Cxadr,Nek9,Stau1,5730508B09Rik,Eif2ak3,Tusc1,Tmem206,Rer1,Scamp1,Pitpnm2,Cdh17,Rab8b,Mospd1,Tmem106c,Cd47,BC003331,Tbx15,F3,Tacstd2,2510009E07Rik,Ebf3,Gas7,Fut8,Psd3,Samd4,Cdkn2c,Mmp14,Trib2,Klhl28,Lhfp,Adamts10,Pcdh…	12487,329154,227801,72007,216344,216558,93685,102103,327959,226151,102866,13078,76561,17920,13682,56469,21413,268977,100637,110135,20229,66573,21841,72560,53620,17967,12916,67120,59079,65257,13052,217718,20853,70617,13666,69136,66950,67830,107767,19679,12557,235442,70380,380967,16423,226499,21384,14066,56753,72190,13593,14457,53618,234353,74480,12580,17387,217410,66689,108927,224697,211712,11416,…	20	Ikzf5,Prrx1,Zfp398,Ebf2,Vdr,Zim1,Tcf4,Tbx15,Ebf3,Trps1,Smad5,Zfp711,Pknox2,Hey1,Crem,Jun,Litaf,Tcf7l2,Plagl1,Cggbp1	67143,18933,272347,13592,22337,22776,21413,21384,13593,83925,17129,245595,208076,15213,12916,16476,56722,21416,22634,106143
mmu-miR-291b-5p_st	mmu-miR-291b-5p	11.6889	9.8066	6.99774	5.50348	5.83276	0.775623	0.383483	-0.201699	-0.513004	-0.444403	182	Snx7,Mmd,Xaf1,Pitpnm2,Scamp1,Naalad2,Gas7,Erbb2ip,5730508B09Rik,Vamp5,Azi2,Hipk3,Cyp1b1,Pias1,Acta2,Terf2ip,Pknox2,Fgb,Stau1,Ugp2,Pls3,Cd28,Tmem56,Lztfl1,Klhl29,Ikzf5,Tnfaip8,Klhl28,Bsdc1,Lrig2,Mtus1,Dnajb4,Ltbp1,Sat1,Pcdh9,Eif2ak3,Rap1b,Rer1,Zfand6,Tacstd2,Myo6,Tusc1,Rab8b,Dzip1,Mkx,Tmem136,Flrt3,Aldh1l2,2510009E07Rik,Gcc1,Nf1,Phldb2,Ap1ar,Tcf7l2,Rab21,Abca1,Abl1,Sema5a,Tmem206,Lhfp,Adamts10,Cdk…	76561,67468,327959,19679,107767,72560,14457,59079,70617,53620,27215,15259,13078,56469,11475,57321,208076,110135,20853,216558,102866,12487,99887,93730,208439,67143,106869,66689,100383,269473,102103,67035,268977,20229,211712,13666,215449,67830,65098,56753,17920,69136,235442,66573,210719,235300,71436,216188,72190,74375,18015,208177,211556,21416,216344,11303,11350,20356,66950,108927,224697,12580,6699…	24	Tcf7l2,Cggbp1,Tbx15,Zfp711,Plagl1,Zfp398,Tcf4,Zfp523,Ikzf5,Crem,Trps1,Jun,Smad5,Zim1,Ebf2,Prrx1,Ebf3,Vdr,Hey1,Bach2,Mkx,Clock,Pknox2,Litaf	21416,106143,21384,245595,22634,272347,21413,224656,67143,12916,83925,16476,17129,22776,13592,18933,13593,22337,15213,12014,210719,12753,208076,56722
mmu-miR-292-3p_st	mmu-miR-292a-3p	13.9926	13.1917	11.6468	9.26292	9.70124	0.653789	0.438611	0.0235678	-0.616861	-0.499106
mmu-miR-292-5p_st	mmu-miR-292a-5p	13.4386	12.1512	10.0739	7.7092	8.3692	0.70882	0.413533	-0.0629779	-0.605383	-0.453992
mmu-miR-293_st	mmu-miR-293-3p	13.925	13.3117	12.203	9.53476	9.75121	0.604084	0.434124	0.126885	-0.612537	-0.552555	6	Sirt7,Mcc,Mfsd11,Zfp397,Zfp521,Prr13	209011,328949,69900,69256,225207,66151	1	Zfp397	69256
mmu-miR-294_st	mmu-miR-294-3p	10.465	8.14159	5.36367	2.27652	3.45685	0.752027	0.365829	-0.095919	-0.609066	-0.412871	197	Ikzf2,Ankrd17,Ryr2,Ank2,Kif3b,Sh3glb1,Vldlr,Nkapl,Irf9,Tmem64,Alg2,Ube2j1,Colec10,Avl9,Rgmb,Cdkn1a,Irak4,Fbxl4,Slc2a4,Lypd6,Myrf,Cog6,Dpp8,Slc7a2,Macc1,Ednrb,Mtus1,Kremen1,Rab22a,Ralgds,Smad2,Casc4,Anapc16,Thtpa,Btg1,Ube2b,Zbtb6,Plxnc1,Slc39a6,Wdr13,Tapt1,Tbc1d8b,Lgr4,Capza1,Polk,Arhgef10,Tox3,Senp7,Map3k1,Zfp148,Ssr1,Prrg1,Slc16a12,Fbxo11,Ppp3r1,Tox,Nfib,Tmem123,Clip4,Klf6,Cd200,Brms1l,Mef2c,Dcu…	22779,81702,20191,109676,16569,54673,22359,66707,16391,100201,56737,56228,239447,78937,68799,12575,266632,269514,20528,320343,225908,67542,74388,11988,238455,13618,102103,84035,19334,19730,17126,319996,52717,105663,12226,22210,241322,54712,106957,73447,231225,245638,107515,12340,27015,234094,244579,66315,26401,22661,107513,546336,240638,225055,19058,252838,18028,71929,78785,23849,17470,52592,1726…	31	Zfp362,Smad2,Myrf,Irf9,Nfia,Foxj2,Nfib,Plagl2,Zfp53,Irf2,Ikzf2,Zbtb41,Zbtb5,Klf6,Bcl11b,Nfya,Zfp697,Zfp9,Mef2c,Zbtb6,Hlf,Zfp148,Bcl6,Zbtb4,Tshz3,Zfp68,Lhx8,Zfp398,Zkscan1,Pbx3,Zfp651	230761,17126,225908,16391,18027,60611,18028,54711,24132,16363,22779,226470,230119,23849,58208,18044,242109,22750,17260,241322,217082,22661,12053,75580,243931,24135,16875,272347,74570,18516,270210
mmu-miR-294-star_st	mmu-miR-294-5p	11.815	10.0006	6.52654	4.12596	5.07311	0.7335	0.424482	-0.167198	-0.576048	-0.414736	210	Frmd4b,Dzip1l,Rbl1,Slc41a2,Xbp1,Cd300a,Pank3,Usp33,Slc35e1,Foxp2,Sh3glb1,Cxxc4,Cd93,Traf4,Capza2,Plagl1,Txndc9,Sike1,Mdh1,Eef2k,Fbln5,Atp6v1g1,Clic5,Arhgap26,Rab11a,Efnb1,Hapln1,Ythdf3,Gria2,Emp2,Abhd5,Adamdec1,Phactr4,Zfp788,Yipf5,Vcl,Nfat5,Mtmr4,Inadl,Cyld,Tox3,Pter,Krit1,Arfip1,Sdc2,Pik3c2a,Adam10,Rer1,Jak2,Zfp46,Ttyh2,Cfl2,Olr1,Tmem167b,Phf20l1,Gpr155,Prkacb,Elovl2,Stom,Cntn1,Spin1,Itgav,Tob1…	232288,72507,19650,338365,22433,217303,211347,170822,270066,114142,54673,319478,17064,22032,12343,22634,98258,66641,17449,13631,23876,66290,224796,71302,53869,13641,12950,229096,14800,13731,67469,58860,100169,67607,67180,22330,54446,170749,12695,74256,244579,19212,79264,99889,15529,18704,11487,67830,16452,22704,117160,12632,108078,67495,239510,68526,18749,54326,13830,12805,20729,16410,22057,58208…	23	Zbtb33,Zfp629,Etv6,Hif1a,Hoxb5,Snai2,Klf6,Zbtb41,Zfp46,Crebzf,Zfp788,Plagl1,Cebpb,Foxp2,Zfp719,Sp3,Tef,Zfp422,Bcl11b,Xbp1,Nfat5,Zfp560,Pknox2	56805,320683,14011,15251,15413,20583,23849,226470,22704,233490,67607,22634,12608,114142,210105,20687,21685,67255,58208,22433,54446,434377,208076
mmu-miR-295_st	mmu-miR-295-3p	9.70751	7.46613	4.96969	1.86289	2.52315	0.743997	0.365142	-0.0568247	-0.581958	-0.470356	204	Jtb,Nfia,Irf2bp2,Fbxo11,Dpp8,Slc2a4,Clip4,Tox,Tmem33,Ss18l1,Wdr37,Capza1,Sh3glb1,Macc1,Lypd6,Ankrd17,Irf9,Lcor,Ppp6c,Trp53inp2,Rab22a,Tgfbr2,Sp3,Anapc16,Ube2r2,Dyrk2,Ube2b,Fyco1,Casc4,Cxadr,Senp7,Cd200,Hadhb,Bcl6,Cnot6l,Rb1cc1,March8,Phc3,Ralgds,Colec10,Zc3h6,Zfp800,Mtus1,Cog6,Slitrk6,Osbpl6,Tnfaip1,Fbxl4,Atrn,Mbnl2,Thtpa,Pdik1l,Ythdf3,Ikzf2,Pcdhb16,Nfya,Tshz3,Magi3,Dcun1d4,Ddhd1,Map3k1,Acox1,Tme…	23922,18027,270110,225055,74388,20528,78785,252838,67878,269397,207615,12340,54673,238455,320343,81702,16391,212391,67857,68728,19334,21813,20687,52717,67615,69181,22210,17281,319996,13052,66315,17470,231086,12053,231464,12421,71779,241915,19730,239447,78751,627049,102103,67542,239250,99031,21927,269514,11990,105559,105663,230809,229096,22779,93887,18044,243931,99470,100737,114874,26401,11430,720…	35	Smad2,Foxf2,Zfp651,Zfp53,Zbtb41,Irf9,Zbtb4,Ikzf2,Mef2c,Bcl11b,Zfp354c,Hlf,Nfya,Nfia,Zfp148,Nfib,Ss18l1,Lhx8,Sox5,Foxj2,Pbx3,Sp3,Zfp68,Zfp422,Plagl2,Irf2,Zfp9,Klf6,Bcl6,Zkscan1,Zfp362,Hivep2,Zfp398,Zbtb5,Tshz3	17126,14238,270210,24132,226470,16391,75580,22779,17260,58208,30944,217082,18044,18027,22661,18028,269397,16875,20678,60611,18516,20687,24135,67255,54711,16363,22750,23849,12053,74570,230761,15273,272347,230119,243931
mmu-miR-295-star_st	mmu-miR-295-5p	12.2254	10.6042	7.88385	5.43229	5.93966	0.72367	0.4156	-0.101324	-0.567179	-0.470766	76	Cxcl12,Lrba,Fgfr1op2,Fam45a,Mmd,Mtmr4,Dcun1d4,Scaper,Clock,Chsy3,Cln5,Fbn2,Cdkn2b,Errfi1,Fndc3a,Tspan8,Tmem106b,Sema3d,Dnajc12,Rin2,Gnb4,Aph1b,Cldn8,Tmem33,Magi1,Fchsd2,Sema4c,Pex19,Slc30a5,Ssbp2,Cnot6l,Plxnc1,Rab11a,Capza2,Fam171b,Sike1,Tmem64,Olr1,Ikzf2,Ankrd44,Slc43a2,Zfp719,Mbnl3,Ranbp10,3830406C13Rik,Bahd1,Mllt11,Cerk,Zeb2,Ppm1l,Kcnj8,Smpx,Gprasp1,Arpc2,Sec24a,Lrp4,9430020K01Rik,Lrch2,Csgaln…	20315,80877,67529,67894,67468,170749,100737,244891,12753,78923,211286,14119,12579,74155,319448,216350,71900,108151,30045,74030,14696,208117,54420,67878,14924,207278,20353,19298,69048,66970,231464,54712,53869,12343,241520,66641,100201,108078,22779,329154,215113,210105,171170,74334,218734,228536,56772,223753,24136,242083,16523,66106,67298,76709,77371,228357,240185,210297,78752,320817,67869,319767,2…	4	Ikzf2,Clock,Zfp719,Zeb2	22779,12753,210105,24136
mmu-miR-297a-5-star_st	mmu-mir-297a-5	5.60282	2.28093	1.53698	1.46862	1.93088	0.981987	-0.0914902	-0.3319	-0.353989	-0.204608
mmu-miR-297a_st	mmu-miR-297a-5p	8.99114	5.28641	3.90546	3.6397	3.88214	0.95753	0.0361717	-0.30727	-0.373364	-0.313068	220	Vamp5,Tm6sf1,Trps1,Prl3b1,Fam120c,Wdr13,Lcorl,Napa,Ehbp1l1,Pde6d,Camta2,Robo1,Fzd1,Zfyve16,Lin7a,Dnajb4,Fam84a,Slco2a1,Zeb2,Slc12a2,Tbc1d19,Akap2,Bach1,Tenm2,Celf2,Fam214b,Fras1,Ncam1,Mbnl2,Pcdhb17,Fermt2,Zswim6,Vezt,Zfp46,Cybb,Rsf1,Asb7,Spag9,Pja1,Bmp2k,Fech,Stambp,Zfp521,Zhx1,Neu1,Wbp1,Lnx2,Sulf2,Sep15,Casp8,Cab39,4931406P16Rik,Adam12,Rock2,Etv3,Pik3c2a,Micu2,Mtmr6,Ccdc127,Atrn,Gnb4,Cplx2,Klhl2…	53620,107769,83925,18776,207375,73447,209707,108124,114601,18582,216874,19876,14362,218441,108030,67035,105005,24059,24136,20496,67249,11641,12013,23964,14007,230088,231470,17967,105559,93888,218952,67263,215008,22704,13058,233532,117589,70834,18744,140780,14151,70527,225207,22770,18010,22377,140887,72043,93684,12370,12283,233103,11489,19878,27049,18704,68514,219135,67433,11990,14696,12890,208439…	22	Bach1,Hivep1,Etv3,Nr2f2,Zfp46,Foxo3,Zeb2,Zfp697,Pbx3,Zfp354c,Trps1,Zfp260,Tcf7l2,Vdr,Tsc22d3,Ski,Zhx1,Elk3,Mef2c,Zfp719,Bcl11b,Zfp9	12013,110521,27049,11819,22704,56484,24136,242109,18516,30944,83925,26466,21416,22337,14605,20481,22770,13713,17260,210105,58208,22750
mmu-miR-3096-3p_st	mmu-miR-3096-3p	9.04936	6.71122	7.57067	5.08647	4.71277	0.757183	0.0265981	0.295144	-0.481079	-0.597846
mmu-miR-3096b-3p_st	mmu-miR-3096b-3p	6.02129	2.40828	5.95007	2.86609	2.8183	0.620344	-0.495577	0.598348	-0.354178	-0.368938	1	Kif21b	16565	0
mmu-miR-363-5p_st	mmu-miR-363-5p	10.2574	10.0708	5.04447	3.61915	4.60428	0.620518	0.587803	-0.293717	-0.543688	-0.370917
mmu-miR-466a-3p_st	mmu-miR-466a-3p	10.3734	7.43552	5.81358	4.66351	5.91225	0.894898	0.150902	-0.259846	-0.551096	-0.234859	312	Ids,Bmpr1b,Crk,Tlr4,Baz2b,Lrch2,Rarb,Ptpn9,Tigd5,Ube2a,Sp3,Tmem30a,Nceh1,Mpzl1,Pter,Nfat5,Phactr2,Asah1,Akap2,Zfp36l1,Ctdsp1,Gtf2ird1,Abi3bp,Tgfb2,Pcdhb3,Gulp1,Fam63b,Reln,Krit1,Wisp1,Dnajb4,Sumf2,Pappa,Igfbp1,Filip1l,Klhdc2,Arhgap6,Rnf2,Ctso,Adarb1,Slc18a2,Clcc1,Ssbp2,Tab2,Txndc9,Esm1,Pbx1,Ano4,Egln1,Elovl5,Tfg,Adamts4,Zfand5,Tada1,St5,Atp8b1,Npy1r,Fchsd2,Avl9,Btf3l4,Pfkfb3,Klf6,Ash1l,Zbtb6,Hive…	15931,12167,12928,21898,407823,210297,218772,56294,105734,22209,20687,69981,320024,68481,19212,54446,215789,11886,11641,12192,227292,57080,320712,21808,93874,70676,235461,19699,79264,22402,67035,67902,18491,16006,78749,69554,11856,19821,229445,110532,214084,229725,66970,68652,98258,71690,18514,320091,112405,68801,21787,240913,22682,27878,76954,54670,18166,207278,78937,70533,170768,23849,192195,24…	33	Dmrta2,Rarb,Foxf2,Zfp868,Pbx1,Rreb1,Klf6,Mef2a,Hivep1,Dach2,Gtf2ird1,Tshz3,Foxj3,Tbx15,Tcf12,Wt1,Hlf,Trps1,Ets1,Nfat5,Twist2,Runx1t1,Sp3,Zfp689,Tcf4,Stat1,Foxp2,Lhx8,Zfp37,Vax2,Ikzf5,Zeb2,Zbtb6	242620,218772,14238,234362,18514,68750,23849,17258,110521,93837,57080,243931,230700,21384,21406,22431,217082,83925,23871,54446,13345,12395,20687,71131,21413,20846,114142,16875,22696,24113,67143,24136,241322
mmu-miR-466b-3p_st	mmu-miR-466b-3p	9.95752	6.86237	5.12624	4.42081	5.39884	0.914902	0.129255	-0.31143	-0.490491	-0.242236	198	Dusp16,Spin4,Eif1b,Brms1l,Tanc2,Rtn4,Akap2,Trim44,Arid1b,Gsk3b,Nrp2,Ptpra,Syne1,Dennd4a,Zmynd8,Heatr5a,Txndc16,Zrsr2,Rasa2,Pappa,Tmem30a,Akap9,Vwa5a,Fbxo11,Crem,Lemd3,Pias1,Ace2,Zfp36l2,Klf6,2610301B20Rik,Zfp503,Ndrg4,Slc16a10,Pde1a,Ssr1,Zeb2,Zbtb10,Egln1,Cdh11,Mgat3,Phf20l1,Pfkfb2,Ids,Ube2l6,1110059G10Rik,Srgap3,Adamts4,Tlr4,Herpud1,Cldn8,Usp25,Gpcpd1,Zc3h7a,Tcf4,Rbbp9,Ash1l,Ifi44,Golt1a,Impad1,…	70686,270624,68969,52592,77097,68585,11641,80985,239985,56637,18187,19262,64009,102442,228880,320487,70561,22184,114713,18491,69981,100986,67776,225055,12916,380664,56469,70008,12193,23849,67157,218820,234593,72472,18573,107513,24136,229055,112405,12552,17309,239510,18640,15931,56791,66202,259302,240913,21898,64209,54420,30940,74182,106205,21413,26450,192195,99899,68338,242291,58861,110521,65098,…	22	Runx1t1,Tbx15,Hlf,Tcf4,Ahr,Klf6,Stat1,Mkl1,Mef2a,Vax2,Crem,Trps1,Hivep1,Zeb1,Bcl6,Zfp37,Zeb2,Foxp2,Jun,Lhx8,Zfp715,Runx1	12395,21384,217082,21413,11622,23849,20846,223701,17258,24113,12916,83925,110521,21417,12053,22696,24136,114142,16476,16875,69930,12394
mmu-miR-466c-3p_st	mmu-miR-466c-3p	9.80998	6.70041	4.8424	4.3256	5.23344	0.916777	0.130922	-0.338639	-0.469246	-0.239814	201	Golt1a,Med13,Herpud1,Ifi44,Ace2,Gucy1b3,Klc1,Cramp1l,Egln1,Tmem30a,Zmym5,Dennd4a,Pde1a,Slc43a2,Pappa,Srpk2,Rtn4,Ednra,St8sia4,Cdh11,Crem,Dnajb4,Atp6v1a,Hipk1,Zc3h7a,Ube2l6,Arid1b,Tlr4,Phf20l1,Ccdc82,Tcf4,Syap1,Vwa5a,Akap2,Srgap3,Syne1,Klf6,Ints6,Mgat3,Impad1,Trim44,Dcaf10,Ids,Tbc1d2b,Gcc1,Prkcd,Tanc2,Clptm1l,Wnt9a,Fbxo11,Prkacb,Rhoq,Zfp36l2,Btf3l4,Eea1,Igf1,Cldn8,Nrp2,Fgfr2,Brms1l,Bmpr1b,Adarb1,P…	68338,327987,64209,99899,70008,54195,16593,57354,112405,69981,219105,102442,18573,215113,18491,20817,68585,13617,20452,12552,12916,67035,11964,15257,106205,56791,239985,21898,239510,66396,21413,67043,67776,11641,259302,64009,23849,18130,17309,242291,80985,242418,15931,67016,74375,18753,77097,218335,216795,225055,18749,104215,12193,70533,216238,16000,54420,18187,14183,52592,12167,110532,18640,5439…	22	Zeb1,Runx1t1,Zeb2,Runx1,Tbx15,Foxp2,Trps1,Klf11,Hlf,Jun,Hivep1,Crem,Vax2,Mef2a,Tcf4,Mkl1,Zfp715,Zbtb39,Klf6,Zfp37,Stat1,Lhx8	21417,12395,24136,12394,21384,114142,83925,194655,217082,16476,110521,12916,24113,17258,21413,223701,69930,320080,23849,22696,20846,16875
mmu-miR-466c-5p_st	mmu-miR-466c-5p	10.6508	7.52236	5.79728	5.18125	5.63735	0.918585	0.140429	-0.288668	-0.441898	-0.328448	250	Bnc2,Rock2,Slc35a3,Camk2n1,Mfge8,Pgrmc1,Rasa2,Fat3,Twsg1,Ubn1,Lamp2,Arhgef10,Sema3a,Yipf6,Gstt3,Mafb,Akap2,Itga8,Slc24a3,Pik3c2a,Lin7a,Xaf1,Gria2,Chst11,Ptger4,Lnx2,BC003331,Oxct1,Heg1,Prickle1,Ncam1,Znrf3,Trim44,Zfp14,Nrk,Ube2j1,Nt5m,Edil3,Casp6,Steap2,Lhfp,Pcdhb19,Nrp2,Mr1,Pigh,Slco3a1,Igfbp1,Rnft2,Usp33,Dach1,Baz2b,Nr3c1,Irs1,Serinc3,Asah2,Osbpl2,Vps37a,Suox,Dcun1d2,Tmco1,Rfesd,Fut8,Nek7,Colec…	242509,19878,229782,66259,17304,53328,114713,270120,65960,170644,16784,234094,20346,77929,103140,16658,11641,241226,94249,18704,108030,327959,14800,58250,19219,140887,226499,67041,77446,106042,17967,407821,80985,243906,27206,56228,103850,13612,12368,74051,108927,93890,18187,15064,110417,108116,16006,269695,170822,13134,407823,14815,16367,26943,54447,228983,52348,211389,102323,68944,218341,53618,5…	26	Bach2,Dach1,Zfp157,Zfp248,Zfp563,Zeb2,Zfp14,Hivep3,Hoxd3,Hoxb4,Pbx1,Klf6,Zfp672,Maf,Pknox2,AI987944,Ski,Zfp113,Zfp46,Mafb,Tsc22d3,Nfib,Creb3l2,Peg3,Nr3c1,Rreb1	12014,13134,72154,72720,240068,24136,243906,16656,15434,15412,18514,23849,319475,17132,208076,233168,20481,56314,22704,16658,14605,18028,208647,18616,14815,68750
mmu-miR-466d-3p_st	mmu-miR-466d-3p	6.81871	3.23266	2.23929	1.84929	2.99874	0.959121	-0.0551774	-0.336147	-0.446457	-0.12134	304	Stxbp6,Ccdc82,Filip1l,Nceh1,Avl9,Pbx1,BC003331,Slco3a1,Klhdc2,Ostm1,Stat1,Mast4,Pde1a,Pter,Frmd6,Rnf2,Gch1,Ash1l,Gdf10,Tcf4,Impad1,Ndrg3,Ap3s1,Ctdsp1,Txndc9,Tsc22d2,Ldb2,Tmem30a,Mrvi1,Zfand5,St5,Tfg,Rreb1,2610301B20Rik,Prkcd,Gulp1,Ptprd,Ctso,Pias1,Cd300a,Spon1,Trove2,Mkrn3,Crispld1,Lrch2,Pfkfb3,Dnajb4,Zeb2,Mpzl1,Gramd1c,Slc43a2,Cdk19,Klf6,Tgfbr3,Bmper,Adarb1,Dync1li2,Rock2,Foxp2,Fam120c,Cacna1g,R…	217517,66396,78749,320024,78937,18514,226499,108116,69554,14628,20846,328329,18573,19212,319710,19821,14528,192195,14560,21413,242291,29812,11777,227292,98258,72033,16826,69981,17540,22682,76954,21787,68750,67157,18753,70676,19266,229445,56469,217303,233744,20822,22652,83691,210297,170768,67035,24136,68481,207798,215113,78334,23849,21814,73230,110532,234663,19878,114142,207375,12291,237926,100710…	27	Klf6,Rreb1,Tcf12,Rarb,Ets1,Foxf2,Foxp2,Zfp282,Pbx1,Hlf,Dmrta2,Stat1,Tshz3,Tbx15,Zbtb6,Wt1,Hivep1,Tcf4,Zeb2,Runx1t1,Mef2a,Sp3,Foxj3,Zfp689,Lhx8,Nfatc1,Gtf2ird1	23849,68750,21406,218772,23871,14238,114142,101095,18514,217082,242620,20846,243931,21384,241322,22431,110521,21413,24136,12395,17258,20687,230700,71131,16875,18018,57080
mmu-miR-466e-3p_st	mmu-miR-466e-3p	10.2927	7.49133	5.41745	4.82133	5.96368	0.891802	0.177075	-0.35205	-0.504142	-0.212686	302	Pbx1,Osbpl8,Arhgap6,Unk,Kank1,Npy1r,Mast4,Dnajb4,Zfp11,Crispld1,Egln1,Mrvi1,Hlf,Frmd6,Rhobtb1,Pter,Nrp2,Slc43a2,Mbnl1,Akap2,Rsad1,Mbnl2,Avl9,Atp6v1a,Fgfr2,Igfbp1,Tmem30a,Lrrc16a,Ralgapa1,Cacna1g,Ap3s1,Pigh,Zfp608,Pfkfb3,Klhdc2,Spon1,Ccdc82,Cdk19,Tfg,Cd300a,Fam76a,Pdia6,Cflar,Col5a1,Gtf2ird1,Edn1,Filip1l,Slc7a2,Sumf2,Baz2b,Ostm1,Gpc6,Klhl7,Lcorl,Krit1,Gulp1,Dusp10,Tcf4,Tshz3,Lix1l,Usp25,Cramp1l,Ak…	18514,237542,11856,217331,107351,18166,328329,67035,22648,83691,112405,17540,217082,319710,69288,19212,18187,215113,56758,11641,237926,105559,78937,11964,14183,16006,69981,68732,56784,12291,11777,110417,269023,170768,69554,233744,66396,78334,21787,217303,230789,71853,12633,12831,57080,13614,78749,11988,67902,407823,14628,23888,52323,209707,79264,70676,63953,21413,243931,280411,30940,57354,75547,2…	29	Lhx8,Wt1,Hlf,Pbx1,Zfp11,Zbtb6,Zfp37,Zeb2,Sp3,Stat1,Hivep1,Dmrta2,Ikzf5,Runx1t1,Tshz3,Ets1,Mef2a,Tbx15,Trps1,Rarb,Tcf4,Rreb1,Tcf12,Zfp689,Klf6,Foxf2,Gtf2ird1,Foxj3,Foxp2	16875,22431,217082,18514,22648,241322,22696,24136,20687,20846,110521,242620,67143,12395,243931,23871,17258,21384,83925,218772,21413,68750,21406,71131,23849,14238,57080,230700,114142
mmu-miR-466f_st	mmu-miR-466f	10.1105	6.76978	5.01033	4.48806	5.18934	0.928127	0.111507	-0.318577	-0.44624	-0.274818	88	Mbnl3,Zeb2,Neu1,Pla2g4a,Apobec1,Lrrc39,Irf6,Ncam1,Map3k1,Gna12,Fndc3a,Foxn3,Fgfrl1,Fbrs,Zfp248,Pogk,Tbx15,Spin4,Baz2b,Thsd4,Terf2ip,Lcp2,Pknox2,Cebpb,Mpzl3,Smpx,Fbxw11,Tmem206,Akap2,Rab14,Acot2,Grap2,AI464131,Acox3,Acta2,Usp46,Arhgap26,Zfp46,Dcun1d2,Lrrk1,Emc3,Map3k7,Tspan18,Spon1,Med28,Cygb,Ncoa2,Lyst,Meis2,Zic1,Mafb,Tmem80,Stxbp5l,Zfand2a,Capn6,Lhfp,Frem2,Rnf111,Rrm2b,Fzd4,Sort1,Gpc6,Prkx,Corin…	171170,24136,18010,18783,11810,109245,54139,17967,26401,14673,319448,71375,116701,14123,72720,71592,21384,270624,407823,207596,57321,16822,208076,12608,319742,66106,103583,66950,11641,68365,171210,17444,329828,80911,11475,69727,71302,22704,102323,233328,66087,26409,241556,233744,66999,114886,17978,17101,17536,22771,16658,71448,207227,100494,12338,108927,242022,93836,382985,14366,20661,23888,19108…	12	Zfp248,Meis2,Foxn3,Pknox2,Cebpb,Irf6,Tbx15,Mafb,Zfp426,Zic1,Zfp46,Zeb2	72720,17536,71375,208076,12608,54139,21384,16658,235028,22771,22704,24136
mmu-miR-466f-5p_st	mmu-miR-466f-5p	9.44453	6.32812	4.99421	4.32546	4.78075	0.933488	0.0951015	-0.263751	-0.443662	-0.321177	62	Pknox2,Osbp,Neu1,Stau1,Dcun1d2,Srpk2,Mpzl3,Jazf1,Zic1,Pfkfb2,Ltf,Acvr1,Bag2,Osbpl6,Syt13,Emc3,Acta2,Thsd4,Shroom3,Pogk,Pex3,Lrrc39,Fzd4,Cygb,Tagln,Car3,Mkl1,Vcan,Angptl7,Txnl4b,Plekha5,Igfbp4,Rrm2b,Rab11b,Ncoa2,Zeb2,Unc5c,Lyst,Nedd4,Cebpb,Lrrk1,Zfp426,Igf1r,Gng10,Runx1,Baz2b,B230118H07Rik,P4hb,Sulf2,Blcap,Ostm1,Tspan18,Ahi1,Wdr41,Il33,Fgfbp3,Sec61a1,Prrg2,Angptl2,Sgpl1,Srp72,Slitrk4	208076,76303,18010,20853,102323,20817,319742,231986,22771,18640,17002,11477,213539,99031,80976,66087,11475,207596,27428,71592,56535,109245,14366,114886,21345,12350,223701,13003,654812,234723,109135,16010,382985,19326,17978,24136,22253,17101,17999,12608,233328,235028,16001,14700,12394,407823,68170,18453,72043,53619,14628,241556,52906,218460,77125,72514,53421,65116,26360,20397,66661,245446	7	Zfp426,Zic1,Cebpb,Runx1,Zeb2,Pknox2,Mkl1	235028,22771,12608,12394,24136,208076,223701
mmu-miR-466g_st	mmu-miR-466g	9.05895	6.92438	5.53357	5.47645	5.85532	0.922501	0.131431	-0.384	-0.405171	-0.264762	143	Eea1,Asah2,Prr5l,Sema3c,Rnase4,Nexn,Phldb2,Upk1b,Nktr,Mllt3,Nipal2,Zfp354c,Zfx,Hoxd10,Znrf3,Cdkn1b,Socs5,Tox,Zfp827,Slc39a6,Zc3h14,Ppp1r9a,Hif1an,Mtmr6,Slc7a2,Hoxc6,Nfat5,Coq9,Bcl2l12,Ube3a,Wdr41,Rhob,Rrbp1,Zcchc11,Zfp629,Casc4,Tab2,Snca,Abca1,Ocln,Fam134a,Msr1,Olr1,Cpsf6,Pld3,Rhou,Ikzf2,Zfp14,Wdr1,Kif3a,Car8,Snx18,Fut11,Clint1,March2,Sdpr,Scg2,Zfr,Vdr,Pqlc1,Ube2d3,Nbeal1,Itgb1bp1,Tanc2,Rtn3,Gpr1…	216238,54447,72446,20348,58809,68810,208177,22268,18087,70122,223473,30944,22764,15430,407821,12576,56468,252838,622675,106957,75553,243725,319594,219135,11988,15425,54446,67914,75736,22215,218460,11852,81910,230594,320683,319996,68652,20617,11303,18260,227298,20288,108078,432508,18807,69581,22779,243906,22388,16568,12319,170625,73068,216705,224703,20324,20254,22763,22337,66943,66105,269198,16413…	17	Hoxd10,Nfib,Mef2c,Hoxa1,Ikzf2,Hlf,Zbtb4,Zfp354c,Nfat5,Hoxc6,Zfp9,Zfp14,Zfhx3,Zfp629,Vdr,Zfp62,Irx1	15430,18028,17260,15394,22779,217082,75580,30944,54446,15425,22750,243906,11906,320683,22337,22720,16371
mmu-miR-466h-5p_st	mmu-miR-466h-5p	8.63187	4.49016	3.40908	3.05364	3.73391	0.972598	-0.0425418	-0.307518	-0.394636	-0.227902	112	Fndc3a,Kif3a,Chsy1,Flrt2,Fgfrl1,H2afj,Lims1,Zfp14,Ap1ar,Akap13,Lemd3,Chst11,Cd86,Acbd5,Reep3,Fras1,Zfp46,Gdi2,Elmod2,Tnrc18,Osbpl6,Zfp827,Lhfp,Cldn6,Frmd6,F2r,Cyp1b1,Bnc2,Fat3,Dlg1,Snap25,Ankfy1,Ocrl,Rnf11,Adamts10,Rbms2,Mbd5,Ankrd40,Plscr3,Purg,Cd28,Plekha6,Megf8,Man2b1,Usp18,Amotl1,Trak2,Abhd6,Qk,Dsel,Pfn2,Slc14a1,Cdk13,Ptpre,Casc4,Clstn2,Rab6b,Tpp1,Fbxo36,Cntfr,Triobp,Antxr2,Vapb,Efna5,Usp33,R…	319448,16568,269941,399558,116701,232440,110829,243906,211556,75547,380664,58250,12524,74159,28193,231470,22704,14569,244548,231861,99031,622675,108927,54419,319710,14062,13078,242509,270120,13383,20614,11736,320634,29864,224697,56516,109241,71452,70310,75029,12487,240753,269878,17159,24110,75723,70827,66082,19317,319901,18645,108052,69562,19267,319996,64085,270192,12751,66153,12804,110253,71914,…	6	Zfp14,Zfp46,Zfp672,Bach2,Purg,Bach1	243906,22704,319475,12014,75029,12013
mmu-miR-466i-5p_st	mmu-miR-466i-5p	7.80997	7.12642	5.51196	5.71309	5.98518	0.777272	0.392447	-0.516453	-0.403221	-0.250045	101	Rnasel,Stxbp4,Ssr1,Tgfb2,Ifi44,Pdcd4,Asah2,Fam213a,D630045J12Rik,Lin7a,Sike1,Fbrs,Bnc2,Ebf3,Aplnr,Pgm5,Gnb4,Ehd3,Snai2,Tmco1,Zfp46,Thsd4,Runx1,Zeb2,Zfp68,Casp8,Lpp,Iffo2,Ncam1,Mapkbp1,Zfp931,Insig2,Znrf3,Ece1,Slc17a5,Mbnl3,Efcab14,Slc8a1,Cap2,Insr,Atxn1,Micall1,Zfp329,Nab2,Shroom3,Baz2b,Etv3,Runx1t1,Mafb,Man2a2,Nfat5,Psd3,Tspan18,Ppp1r16b,Pcdh17,Nkap,Fbxl17,Pogk,Ddx6,Cdk13,Rhou,Nbeal1,Nab1,Smarca…	24014,20913,107513,21808,99899,18569,54447,70564,330286,108030,66641,14123,242509,13593,23796,226041,14696,57440,20583,68944,22704,207596,12394,24136,24135,12370,210126,212632,17967,26390,353208,72999,407821,230857,235504,171170,230648,20541,67252,16337,20238,27008,67230,17937,27428,407823,27049,12395,16658,140481,54446,234353,241556,228852,219228,67050,50758,71592,13209,69562,69581,269198,17936,…	15	Zeb2,Etv3,Snai2,Zfp68,Zfp46,Mafb,Runx1,Ebf3,Zfhx3,Maf,Runx1t1,Zfp329,Nfat5,Ski,Zfp931	24136,27049,20583,24135,22704,16658,12394,13593,11906,17132,12395,67230,54446,20481,353208
mmu-miR-466j_st	mmu-miR-466j	8.43858	5.18339	3.50895	3.63741	4.4734	0.941645	0.0375089	-0.427572	-0.391891	-0.159692	334	Siah2,Sri,Frmd6,Pgrmc1,Pfkfb4,Lrrc39,Map3k2,Pank3,Stard8,Adarb1,Ifnar2,Foxn3,Tbx15,Zfp14,Lhfp,Setd7,Rnf11,Colec12,Rassf4,Ankfy1,Btg2,Calcrl,Arsb,Zfand5,Cd200r1,Acbd5,Chsy1,Add3,Jazf1,Ikzf1,Tnrc18,H2afj,Bmp2k,Cd86,Nkiras2,Rfesd,Asb3,Golm1,Slc14a1,Tbc1d9b,Arid4b,Cntfr,Dirc2,Hif1an,Rab6b,Tmem9b,Gdap2,Fbn1,5730455P16Rik,Dclre1b,Abhd4,Cald1,Dlg1,Phlda3,Adamts10,Myocd,Bach1,Reep3,Lyve1,C3ar1,Btbd7,Rbms…	20439,109552,319710,53328,270198,109245,26405,211347,236920,110532,15976,71375,21384,243906,108927,73251,29864,140792,213391,11736,12227,54598,11881,22682,57781,74159,269941,27360,231986,22778,231861,232440,140780,12524,71966,218341,65257,105348,108052,76795,94246,12804,224132,319594,270192,56786,14547,14118,70591,140917,105501,109624,13383,27280,224697,214384,12013,28193,114332,12267,238386,5651…	25	Zfp14,Ikzf2,Zfp334,Bach2,Tbx15,Zfp113,Tshz3,Gata6,Epas1,Zfp672,Tbx4,Foxn3,Zfp46,Purg,Bach1,Fli1,Zfp426,Arnt,Ikzf1,Hbp1,Hivep2,Sox7,Pou3f3,Zfp157,Zfp467	243906,22779,228876,12014,21384,56314,243931,14465,13819,319475,21387,71375,22704,75029,12013,14247,235028,11863,22778,73389,15273,20680,18993,72154,68910
mmu-miR-466m-3p_st	mmu-miR-466m-3p	5.71238	3.30502	2.94101	3.15322	3.19982	0.993385	-0.173116	-0.349501	-0.246674	-0.224094	60	Fam114a1,Mef2a,Rnasel,Atg10,Itpripl2,Fbxl17,Csnk1g3,Azi2,Slc12a2,Unc5c,Fam107a,Gsk3b,Kctd11,Zbtb41,Mylk,Tigd5,Zfp827,Phactr2,Psd3,Maf,Tcf4,Pgm2l1,Usp27x,Ssr1,Slc41a3,Rufy2,Fat3,Ado,Fam168b,Sh3kbp1,Pard6b,Mast4,Fndc3a,Arl4c,Nacc2,Tmem167,Rraga,Ppargc1a,Ociad2,Asb13,Pofut1,Ids,1110059G10Rik,Gxylt1,Rabgap1,Stxbp6,Stard8,Atp7a,Zbtb39,Hook3,Loxl3,Ppp1r14c,Wdr26,Acvr2a,Insig2,Pik3r1,Ctif,Rwdd4a,Rbbp9,T…	68303,17258,24014,66795,319622,50758,70425,27215,20496,22253,268709,56637,216858,226470,107589,105734,622675,215789,234353,17132,21413,70974,54651,107513,71699,70432,270120,211488,214469,58194,58220,328329,319448,320982,67991,66074,68441,19017,433904,142688,140484,15931,66202,223827,227800,217517,236920,11977,320080,320191,16950,76142,226757,11480,72999,18708,269037,192174,26450,21898	6	Maf,Zbtb41,Tcf4,Mef2a,Nacc2,Zbtb39	17132,226470,21413,17258,67991,320080
mmu-miR-466m-5p_st	mmu-miR-466m-5p	9.52388	6.78099	5.10047	4.61103	5.34334	0.913884	0.143057	-0.329216	-0.466762	-0.260963	19	Fam104a,Fndc3a,Ncam1,Map3k7,Pgm5,Rhobtb1,Akap2,Bnc2,Epas1,Etv3,Mbnl3,Acot2,Zfp157,Ptpre,Rnf11,Nab1,Arhgef9,Igf2,Npr3	28081,319448,17967,26409,226041,69288,11641,242509,13819,27049,171170,171210,72154,19267,29864,17936,236915,16002,18162	3	Zfp157,Epas1,Etv3	72154,13819,27049
mmu-miR-466p-3p_st	mmu-miR-466p-3p	9.9308	7.03322	5.02693	4.33641	5.29847	0.89701	0.17615	-0.322975	-0.494763	-0.255422
mmu-miR-467a_st	mmu-miR-467a-3p	11.4409	9.0524	7.12726	6.62753	7.27613	0.886243	0.211261	-0.332783	-0.474007	-0.290714	348	Rab11fip2,Spin1,Dusp10,Irf2bp2,Tanc2,Cdc42ep3,Epc1,Pcdh19,Igfbp1,Tmem29,Pcdh11x,Nbea,Gdap2,Erlec1,Adamts1,Maml1,Atp8b1,Snx14,Psd3,Bmper,Adamtsl1,Stx7,Fgfr2,Adam9,Fkbp14,Scamp1,Gpr85,Eml1,Pank3,Socs5,Gm15800,Zcchc11,Lpar1,Pik3ca,Atp6v1a,Lmbr1,Wasl,Pafah1b2,Gstt3,Hbp1,Camk2d,Impad1,Thbs2,Wdr60,Cab39,Arl5a,Zfp608,Stat3,Stard13,Nptn,Ttll7,Rgmb,Lcorl,Cbfb,Plxna2,Irx5,1110037F02Rik,Sema3a,Hivep2,Dcaf10…	74998,20729,63953,270110,77097,260409,13831,279653,16006,382245,245578,26422,14547,66753,11504,103806,54670,244962,234353,73230,77739,53331,14183,11502,231997,107767,64450,68519,211347,56468,269700,230594,14745,18706,11964,56873,73178,18475,103140,73389,108058,242291,21826,217935,12283,75423,269023,20848,243362,20320,70892,68799,209707,12400,18845,54352,66185,20346,15273,242418,380664,235461,1087…	41	Esrrg,Vezf1,Zhx1,Nr2f2,Lhx2,Zfp148,Irx5,Tshz3,Ets2,Tcf7l2,Stat3,Nfat5,Tshz1,Dach1,Peg3,Rreb1,Klf6,Zbtb41,Mef2c,Bcl11b,Esrra,Ikzf2,Zfp37,Prrx1,Tcf12,Zfp746,Zfhx3,Egr2,Hivep2,Zfp27,Pitx2,Trp63,Hbp1,Foxj3,Twist2,Hivep1,Sox9,Bach2,Bach1,Mkl1,Nr3c1	26381,22344,22770,11819,16870,22661,54352,243931,23872,21416,20848,54446,110796,13134,18616,68750,23849,226470,17260,58208,26379,22779,22696,18933,21406,69228,11906,13654,15273,22689,18741,22061,73389,230700,13345,110521,20682,12014,12013,223701,14815
mmu-miR-467b_st	mmu-miR-467b-3p	5.90646	2.75679	1.97335	1.72118	2.54694	0.968756	-0.0742255	-0.333655	-0.417159	-0.143717	264	Wsb1,Gpm6b,Klhdc2,Usp25,Ssbp2,Fgfr2,Gulp1,Elovl5,Tmem29,Errfi1,Egln1,March6,Prkcd,Bmp2k,Gnaq,Sept2,Pkd1,Ostm1,Vcan,Sike1,Phactr2,Znrf3,Herpud1,Zfp521,Scoc,Asah1,Adamts1,B230219D22Rik,Wdr78,Ccdc68,Scamp1,Serpinb9g,Araf,Gm15800,Ttll7,Cramp1l,Rnf214,Zfand6,Rab11b,Rnf19a,Dio2,Ets1,Cxxc4,Extl2,Stard13,Zfand5,Fam114a1,Rab2b,Plxna2,Tmem8b,Zbtb41,Dusp22,Rnf145,Zfp36l1,Sema3d,Syap1,Usp33,Ankrd1,Gopc,Rasa2…	78889,14758,69554,30940,66970,14183,70676,68801,382245,74155,112405,223455,18753,140780,14682,18000,18763,14628,13003,66641,215789,407821,64209,225207,56367,11886,11504,78521,242584,381175,107767,93806,11836,269700,70892,57354,235315,65098,19326,30945,13371,23871,319478,58193,243362,22682,68303,76338,18845,242409,226470,105352,74315,12192,108151,67043,170822,107765,94221,114713,108058,320091,2140…	23	Tshz3,Zfp397,Klf6,Cebpg,Hoxa1,Tcf12,Zfp148,Vezf1,Wt1,Zfp30,Twist2,Ets1,Hivep1,Pitx2,Dmrta2,Bach1,Stat1,Snai2,Zbtb41,Lhx8,Rreb1,Etv3,Bach2	243931,69256,23849,12611,15394,21406,22661,22344,22431,22693,13345,23871,110521,18741,242620,12013,20846,20583,226470,16875,68750,27049,12014
mmu-miR-467c_st	mmu-miR-467c-5p	10.0312	6.87563	4.72605	3.07259	4.92568	0.862162	0.199401	-0.252073	-0.599346	-0.210144	6	Men1,Slc4a4,Rab5c,Ids,Tmcc1,Rab12	17283,54403,19345,15931,330401,19328	0
mmu-miR-467d-star_st	mmu-miR-467d-3p	9.36776	6.50301	5.2014	4.99637	6.03627	0.937307	0.0260967	-0.387914	-0.453129	-0.122361	260	Wsb1,Frmd6,Prkcd,Kbtbd7,Tfg,Zbtb10,Rcn2,Wdr7,Impad1,Stard13,H1f0,Rab36,Etv3,Usp33,Tmem123,Ccdc68,Lemd3,Sema3d,Gulp1,Tagln2,Rsf1,Reps2,Secisbp2l,Dcaf10,Matn2,Lix1l,Ankrd12,Zfp608,Mospd1,Crispld1,Slc18a2,Herpud1,Dmxl1,Errfi1,Irs1,Znrf3,Rab14,Gpcpd1,Gpm6b,Prkag2,Mpzl1,Rab11b,Zfp36l2,Tnfaip1,Kit,Rab10,Egln1,Akap13,Pmp22,Ano4,Dusp10,Zfp521,Adarb1,Syap1,Spin1,Tmem29,Hoxa1,Tmem8b,Phactr2,Wdr78,Usp25,Slc…	78889,319710,18753,211255,21787,229055,26611,104082,242291,243362,14958,76877,27049,170822,71929,381175,380664,108151,70676,21346,233532,194590,70354,242418,17181,280411,106585,269023,70380,83691,214084,64209,240283,74155,16367,407821,68365,74182,14758,108099,68481,19326,12193,21927,16590,19325,112405,75547,18858,320091,63953,225207,110532,67043,20729,382245,15394,242409,215789,242584,30940,10148…	22	Zfp27,Klf6,Tshz3,Tcf12,Dmrta2,Ets1,Lhx8,Pitx2,Hivep1,Etv3,Zfp148,Stat1,Zfp397,Wt1,Rreb1,Twist2,Bach1,Zfp30,Hoxa1,Snai2,Bach2,Vezf1	22689,23849,243931,21406,242620,23871,16875,18741,110521,27049,22661,20846,69256,22431,68750,13345,12013,22693,15394,20583,12014,22344
mmu-miR-467d_st	mmu-miR-467d-5p	5.53587	1.87117	1.7135	1.66925	2.3012	0.988487	-0.253087	-0.306506	-0.321497	-0.107397	6	Trib2,Rab12,Rab5c,Ids,Men1,Slc4a4	217410,19328,19345,15931,17283,54403	0
mmu-miR-467e_st	mmu-miR-467e-5p	6.09689	2.66445	2.10123	1.81689	2.27488	0.984725	-0.103486	-0.28205	-0.372195	-0.226994	47	Lpp,Hmcn1,Bcar3,Yipf5,Nkiras2,Pnoc,Gpm6b,Capn2,Rab11a,Slc17a5,Chm,Nek7,Stx7,Mtpn,Nek9,2010107E04Rik,Dio2,Fcho2,Frmd4a,Vps29,Crem,Lcp2,Kdelr3,Senp5,Lysmd3,Cntn1,Zfp287,Nr2f2,Zfp521,Dnajc3,Ocln,Ahr,Fech,Fam120c,Unc5c,Rbm18,Myh10,Zfp37,Tpm3,Zfp9,Paip2,Cdh11,Ube2d3,Clcc1,Arhgap6,Gria3,Slc35b1	210126,545370,29815,67180,71966,18155,14758,12334,53869,235504,12662,59125,53331,14489,217718,70257,13371,218503,209630,56433,12916,16822,105785,320213,80289,12805,170740,11819,225207,100037258,18260,11622,14151,207375,22253,67889,77579,22696,59069,22750,67869,12552,66105,229725,11856,53623,110172	6	Crem,Nr2f2,Zfp9,Ahr,Zfp287,Zfp37	12916,11819,22750,11622,170740,22696
mmu-miR-497_st	mmu-miR-497a-5p	7.29901	4.87781	4.72113	4.47617	4.29519	0.98337	-0.116294	-0.187455	-0.29871	-0.380911	47	Oraov1,Furin,Tgfb3,Ghr,Prkar2a,B4galt7,Tk2,Arhgdia,Akap11,1700025G04Rik,Nudt4,Dixdc1,Amer1,Snrk,Socs6,Lurap1l,Sel1l3,3632451O06Rik,Reck,Slit2,Capn6,Tuba1a,Cdkn2b,Lonrf3,Arl8b,Pik3r1,H6pd,Tmem38a,Acvr2a,Lman2l,Lamc1,Pappa,Sec61a1,Trabd2b,Stxbp1,Mob3b,Ddx26b,Pcdh9,Golga1,Sestd1,Insr,Rab3d,Cdk5r1,Ihh,Pafah1b1,Dpy19l4,Ankrd13b	72284,18550,21809,14600,19087,218271,57813,192662,219181,69399,71207,330938,72345,20623,54607,52829,231238,67419,53614,20563,12338,22142,12579,74365,67166,18708,100198,74166,11480,214895,226519,18491,53421,666048,20910,214944,236790,211712,76899,228071,16337,19340,12569,16147,18472,381510,268445	0
mmu-miR-5097_st	mmu-mir-5097	7.79622	7.12537	5.24992	4.21274	3.85417	0.686781	0.472343	-0.127145	-0.45868	-0.573298
mmu-miR-5099_st	mmu-miR-5099	11.2174	10.7408	9.82201	8.17184	8.14184	0.626816	0.439926	0.0796852	-0.567332	-0.579095	2	Phactr2,Stx17	215789,67727	0
mmu-miR-5100_st	mmu-miR-5100	9.07271	9.03063	7.3989	7.07138	6.80565	0.611661	0.590159	-0.24375	-0.411134	-0.546935
mmu-miR-5102_st	mmu-mir-5102	8.10207	7.43025	6.70259	6.1794	5.16981	0.685117	0.352845	-0.00703856	-0.2658	-0.765124
mmu-miR-669a-3p_st	mmu-miR-669a-3p	11.144	8.48153	6.64814	6.0125	6.6183	0.897204	0.186917	-0.302195	-0.471772	-0.310155	5	Csde1,Ccdc82,Rnf11,Arrdc3,Cd47	229663,66396,29864,105171,16423	0
mmu-miR-669a-5p_st	mmu-miR-669a-5p	11.6338	9.63832	7.434	6.88518	7.629	0.848607	0.282214	-0.343465	-0.499242	-0.288115	35	Stam2,Rab14,Acvr1,Cd86,Pde3a,Bcl2,AU041133,Elmod2,Ak3,Dpysl2,Tgfbrap1,Slc29a3,H2-D1,Kctd1,Lhx2,Tmtc4,Hspa4l,Mxra8,Slc8a1,Angptl2,2510009E07Rik,Cyp2s1,Impad1,Cp,Aldh1l2,Runx1t1,Cep350,Stt3b,Manea,Slc31a2,Zcchc14,Ehhadh,Brwd3,4930579G24Rik,Cdk13	56324,68365,11477,12524,54611,12043,216177,244548,56248,12934,73122,71279,14964,106931,16870,70551,18415,74761,20541,26360,72190,74134,242291,12870,216188,12395,74081,68292,242362,20530,142682,74147,382236,75939,69562	3	Lhx2,Runx1t1,AU041133	16870,12395,216177
mmu-miR-669b_st	mmu-miR-669b-5p	5.76809	2.55768	2.06722	2.32065	3.31361	0.950987	-0.240386	-0.422393	-0.328346	0.0401381	135	Ncam1,Jazf1,Prtg,Mettl9,Hivep3,Mfhas1,Zfp827,Fyttd1,Klhl4,Leprotl1,Gxylt1,Chmp2b,Pik3ca,Pcp4l1,Dnajc25,Slc12a2,Vps37a,Per2,Rab14,Rbm41,Dusp10,2510009E07Rik,Foxc2,Igf2r,Limd1,Ppp2r5e,Calcr,Cramp1l,Tbck,Daam2,Gulp1,Arfip2,Ids,Galnt7,Zeb2,Kif26a,Slc22a15,Zmynd8,Hectd1,Usp46,Pias1,Mef2d,Sdc2,Fndc3b,Itpkb,Kif1b,Cited2,Masp1,Grip1,Tmem30a,Klhl23,Plk4,Rap2c,Eml4,Nav1,Sfxn2,Tmx1,Pcsk5,Bnc2,Isl1,Ndn,Itga8…	17967,231986,235472,59052,16656,52065,622675,69823,237010,68192,223827,68942,18706,66425,72429,20496,52348,18627,68365,237073,63953,72190,14234,16004,29806,26932,12311,57354,271981,76441,70676,76932,15931,108150,24136,668303,242126,228880,207304,69727,56469,17261,15529,72007,320404,16561,17684,17174,74053,69981,277396,20873,72065,78798,215690,94279,72736,18552,242509,16392,17984,241226,102866,559…	13	Zeb2,Vezf1,Zfp410,Isl1,Hivep3,E2f5,Nfatc1,Mef2d,Ndn,Zfhx4,Zfp113,Foxp2,Foxc2	24136,22344,52708,16392,16656,13559,18018,17261,17984,80892,56314,114142,14234
mmu-miR-669c_st	mmu-miR-669c-5p	10.8459	8.64995	7.16514	6.90232	7.62537	0.909424	0.143737	-0.374	-0.46564	-0.213522	29	Rere,Fam198b,Fyttd1,Gphn,Ankib1,Gls,Rcsd1,Tdrd3,Mfhas1,Tmem165,Mkx,Rhob,Lrp1,Fyn,Tmed5,Ppargc1a,Hgf,Klhl7,Hsdl2,Rab6b,Cnst,Sorbs2,Becn1,Atp5j,Capn7,Cntn1,Myocd,Vcan,Yaf2	68703,68659,69823,268566,70797,14660,226594,219249,52065,21982,210719,11852,16971,14360,73130,19017,15234,52323,72479,270192,226744,234214,56208,11957,12339,12805,214384,13003,67057	1	Mkx	210719
mmu-miR-669d_st	mmu-miR-669d-5p	6.21224	1.60599	1.61763	1.8253	2.17014	0.99336	-0.30434	-0.301061	-0.242555	-0.145404	25	Vav3,Rfx3,Kcnab1,Pdrg1,Tmem65,Pik3ip1,Tanc2,Spats2l,Pdp1,Creb3l1,Arpc5,Tsc22d2,Slc16a6,Elmod2,Per2,Nsa2,Tlr7,Dcun1d2,Tmem47,Ppm1d,Slc35c1,Acbd5,Aplnr,Zfand3,Prrg3	57257,19726,16497,68559,74868,216505,77097,67198,381511,26427,67771,72033,104681,244548,18627,59050,170743,102323,192216,53892,228368,74159,23796,21769,208748	2	Creb3l1,Rfx3	26427,19726
mmu-miR-669f-5p_st	mmu-miR-669f-5p	10.0183	7.5862	6.11445	5.88865	6.42702	0.923388	0.124567	-0.358817	-0.432979	-0.256158	2	Slc8a1,Slc31a2	20541,20530	0
mmu-miR-669h-5p_st	mmu-miR-669h-5p	8.17342	4.07312	2.1574	1.64779	2.89013	0.937306	0.0608647	-0.348621	-0.45755	-0.192001	197	Tm9sf2,Ifnar2,Tm2d2,Lztfl1,Tanc2,Hdhd2,Bmpr2,Cp,Hadha,Sept2,Sparc,Atrnl1,Smad5,Vcan,Vcam1,Ptprg,Mtap,Dpp8,Snap29,Clasp1,Atl1,Adamts6,Ywhab,Aldh1a7,C3ar1,Serpinb9g,Eml1,Hif1a,Med28,P2ry14,Atxn10,Ap3s1,Ebf2,Neto2,Prkca,Edn1,Unc5c,Dnmt3a,Nek9,Gpcpd1,Tgfbr1,Fos,Ldlrad3,Heg1,Col5a2,Pde5a,Stt3b,Acvr1,Cnpy4,Fcgr1,Sema3c,Arfgap1,Ikzf2,Frk,Tor1b,Zfp827,Btbd3,Cltc,Psd3,Pip5k1b,Sar1b,Dnajc1,Ldb2,Hdac3,Rassf…	68059,15976,69742,93730,77097,76987,12168,12870,97212,18000,20692,226255,17129,13003,22329,19270,66902,74388,67474,76707,73991,108154,54401,26358,12267,93806,68519,15251,66999,140795,54138,11777,13592,74513,18750,13614,22253,13435,217718,74182,21812,14281,241576,77446,12832,242202,68292,11477,66455,14129,20348,228998,22779,14302,30934,622675,228662,67300,234353,18719,66397,13418,16826,15183,21339…	22	Sox11,Hif1a,Zeb1,Gtf2i,Esrrg,Ikzf2,Ebf2,Hoxc10,2610008E11Rik,Zfp719,Meis1,Rreb1,Hivep3,Tshz1,Maf,Zbtb33,Smad5,Klf6,Fos,Ebf3,Gata6,Peg3	20666,15251,21417,14886,26381,22779,13592,209448,72128,210105,17268,68750,16656,110796,17132,56805,17129,23849,14281,13593,14465,18616
mmu-miR-669k-star_st	mmu-miR-669k-5p	5.84002	2.36888	1.6192	1.68489	2.71259	0.964081	-0.153305	-0.394631	-0.373485	-0.0426598
mmu-miR-669l_st	mmu-miR-669l-5p	6.31866	2.28689	1.93512	2.14951	2.81418	0.984149	-0.248953	-0.356541	-0.290971	-0.0876837	30	2510009E07Rik,Bcor,Manea,Mxra8,Cyp2s1,Pde3a,B3gnt5,Tgfbrap1,Brwd3,Stam2,H2-D1,Stt3b,Bcl2,Dpysl2,Runx1t1,Ak3,AU041133,Has2,Tmtc4,Hspa4l,Slc29a3,Angptl2,Lhx2,Elmod2,Rab14,Impad1,Cdk13,Zfp334,Acvr1,Ptgfrn	72190,71458,242362,74761,74134,54611,108105,73122,382236,56324,14964,68292,12043,12934,12395,56248,216177,15117,70551,18415,71279,26360,16870,244548,68365,242291,69562,228876,11477,19221	4	Zfp334,Lhx2,AU041133,Runx1t1	228876,16870,216177,12395
mmu-miR-669m-5p_st	mmu-miR-669m-5p	9.54828	6.58254	4.95166	4.75514	5.54646	0.932018	0.0870982	-0.377527	-0.433515	-0.208075	19	Npr3,Rnf11,Bnc2,Acot2,Map3k7,Igf2,Etv3,Mbnl3,Pgm5,Ncam1,Fam104a,Akap2,Arhgef9,Ptpre,Rhobtb1,Nab1,Fndc3a,Zfp157,Epas1	18162,29864,242509,171210,26409,16002,27049,171170,226041,17967,28081,11641,236915,19267,69288,17936,319448,72154,13819	3	Etv3,Zfp157,Epas1	27049,72154,13819
mmu-miR-669o-3p_st	mmu-miR-669o-3p	11.1146	8.36088	6.56381	5.9202	6.65859	0.902761	0.169656	-0.308768	-0.480114	-0.283536	5	Ccdc82,Cd47,Rnf11,Arrdc3,Csde1	66396,16423,29864,105171,229663	0
mmu-miR-669p-star_st	mmu-miR-669p-3p	6.83422	4.55439	4.11406	4.01736	4.80412	0.960013	-0.151331	-0.365976	-0.413111	-0.0295946
mmu-miR-669p_st	mmu-miR-669p-5p	11.6278	9.58996	7.38493	6.81242	7.56246	0.85032	0.27887	-0.339477	-0.500021	-0.289692	2	Slc8a1,Slc31a2	20541,20530	0
mmu-miR-672_st	mmu-miR-672-5p	11.699	8.61599	9.77	8.50556	8.28195	0.914068	-0.29827	0.155517	-0.341691	-0.429624	21	Tmem167,Trio,Bace2,Kdm1b,Krt6b,Cav1,Acvr2a,Robo1,Gas7,Kcnab1,Arl5a,Pitpnm2,Pknox2,Mbd1,Sox7,Clint1,Psd3,Fbxo28,Ripk1,Chm,Stx16	66074,223435,56175,218214,16688,12389,11480,19876,14457,16497,75423,19679,208076,17190,20680,216705,234353,67948,19766,12662,228960	2	Sox7,Pknox2	20680,208076
mmu-miR-92a-1-star_st	mmu-miR-92a-1-5p	9.63595	9.29661	6.79905	6.01317	6.12629	0.655883	0.547931	-0.246597	-0.496601	-0.460616
mmu-miR-92a-2-star_st	mmu-miR-92a-2-5p	7.88609	5.13404	3.93166	3.44131	3.71785	0.935642	0.0952314	-0.271947	-0.421687	-0.337239	205	Ano1,Bgn,Pdgfrb,Coro2b,Fmnl3,Mapk8ip3,Fgf1,Psmf1,Stat2,Clock,Plxna3,Col5a1,Athl1,Ppp6c,Slc25a45,Sept8,Ctxn1,AI846148,Kdm2a,C3ar1,Cic,Cyth3,Heyl,Spns2,Purb,Hn1,Gpx3,Plekha6,Tnrc6a,Dbp,Zfp651,Zrsr2,Praf2,Ryr2,Psca,Tmem184b,Dnttip1,Eri3,Vat1,Fmod,Pi4kb,Mex3b,Pex19,Rhog,Slc48a1,Pkia,Gm15800,Zfp422,Ptpre,Slc16a2,Chd3,Ttc17,Chst2,B3gat3,Hexim1,Tmem35,Lrp1,Cbx6,Inppl1,Vamp2,Cd300a,Vash1,Midn,Rac2,Lpl,El…	101772,12111,18596,235431,22379,30957,14164,228769,20847,12753,18846,12831,212974,67857,107375,20362,330695,68229,225876,12267,71722,19159,56198,216892,19291,15374,14778,240753,233833,13170,270210,22184,54637,20191,72373,223693,76233,140546,26949,14264,107650,108797,19298,56212,67739,18767,269700,67255,19267,20502,216848,74569,54371,72727,192231,67564,16971,494448,16332,22318,217303,238328,59090,…	26	Heyl,Foxq1,Foxp4,Hivep3,Zbtb16,Hlf,Pbx2,Ndn,Ski,Zfp651,Cic,Hoxc4,Stat2,Nfix,Zfp422,Zfp275,Dbp,Mafb,Purb,Etv6,Zfp672,Ikzf4,Hand2,Clock,Zbtb4,Meis2	56198,15220,74123,16656,235320,217082,18515,17984,20481,270210,71722,15423,20847,18032,67255,27081,13170,16658,19291,14011,319475,22781,15111,12753,75580,17536
mmu-miR-92b_st	mmu-miR-92b-3p	8.89426	8.48696	6.83036	6.36604	7.09945	0.692965	0.485254	-0.359554	-0.59634	-0.222325	148	1810055G02Rik,Osbpl2,Ptprd,Avl9,Herpud2,Dnajc30,C3ar1,Ugp2,Baz2b,Rap1b,Syne1,Snap29,Golga4,Ptprj,Trio,Tor1aip2,Dcaf6,Sdc2,Btg2,Phlpp2,Cdkn1c,Fhl2,Rev3l,Ptpre,Arpc5,Ankrd44,Ube2w,Dynlt3,Dkk3,Stk39,Ankib1,Dkk2,Mdh1,Mff,Tcf21,Map2k4,Pcgf3,Snx25,Grem2,Fbn1,Mfhas1,Fnip2,Col11a1,Osbpl8,Zim1,Zfp287,Gpm6a,Sgpp1,Mylip,Cdk16,Robo2,Hnf1b,Pkdcc,Scn8a,Dab2ip,Ccnc,Cog3,Zfc3h1,Socs5,Nsmaf,Pik3ca,Rab8b,Man2a1,Ci…	72056,228983,19266,78937,80517,66114,12267,216558,407823,215449,64009,67474,54214,19271,223435,240832,74106,15529,12227,244650,12577,14200,19714,19267,67771,329154,66799,67117,50781,53416,70797,56811,17449,75734,21412,26398,69587,102141,23893,14118,52065,329679,12814,237542,22776,170740,234267,81535,218203,18555,268902,21410,106522,20273,69601,51813,338337,216345,56468,18201,18706,235442,17158,71…	17	Nfat5,Zim1,Tef,Zfhx4,Hand2,Creb3l2,Bcl11b,Cic,Bcl11a,Klf6,Zfp711,Hivep1,Hnf1b,Tcf21,Zfp287,Zeb2,Sox11	54446,22776,21685,80892,15111,208647,58208,71722,14025,23849,245595,110521,21410,21412,170740,24136,20666

## Sheet: Day4
		Expression Values					Kendall Correlation Values					Genes			Transcription Regulators
ProbeID	miRID	Day0	Day4	Day8	Day12	Day16	Day0	Day4	Day8	Day12	Day16	Number	Gene Symbol	Gene ID	Number	Gene Symbol	Gene ID
mmu-miR-138_st	mmu-miR-138-5p	6.27017	8.76785	8.20225	7.27198	7.25616	-0.745009	0.704757	0.376457	-0.163511	-0.172694	165	Pde2a,Mxd1,Scrn1,Bhmt,Pramef12,Dtx4,Fstl3,Rnf169,Mettl7a1,Plekhm1,Prdm4,Ccdc13,Bhlhe40,Pde7b,Rnf4,Kdm4a,Clock,Klf11,Arhgef3,Arc,Slc25a36,Dusp6,Poldip2,Dnm1,Tet2,Kctd18,Tmem151b,Cryz,Rhbdd1,Pnpla2,Igfbp2,Psd4,Scn3b,Abcg1,Mapk6,Ceacam20,Prr13,Adh1,Stk10,Fyco1,Mapk1,Sfmbt2,Cbfa2t2,Srrm4,Plcb3,Hvcn1,Sntb2,Csf2rb2,Trps1,Kcmf1,Ncoa1,Slc10a7,Ccne1,D630023F18Rik,Cnot8,Nmnat2,Eps8l2,Cdk6,Lin52,Psmf1,Patl1…	207728,17119,69938,12116,77632,207521,83554,108937,70152,353047,72843,100502861,20893,29863,19822,230674,12753,194655,71704,11838,192287,67603,67811,13429,214133,51960,210573,12972,76867,66853,16008,215632,235281,11307,50772,71601,66151,11522,20868,17281,26413,353282,12396,68955,18797,74096,20650,12984,83925,74287,17977,76775,12447,98303,69125,226518,98845,12571,217708,228769,225929,19128,107746,…	15	Zfp655,Bhlha15,Neurod1,Aebp2,Nfib,Bhlhe40,Prdm4,Esrrb,Mxd1,Clock,Zfp292,Trps1,Klf11,Cbfa2t2,Ppard	72611,17341,18012,11569,18028,20893,72843,26380,17119,12753,30046,83925,194655,12396,19015
mmu-miR-149_st	mmu-miR-149-5p	8.15055	10.2781	8.97878	8.77583	8.79308	-0.603555	0.916586	-0.0117758	-0.15679	-0.144465	100	Ank2,Rnf169,Fam57b,Sestd1,Zmat3,Mpp7,Prrc2b,Adar,Gramd1b,Fnbp1,Thy1,Osbpl8,Inpp5b,Macf1,R3hdm1,Zbtb41,Poldip2,Fem1b,Bcas3,Cdk17,Mtmr12,Bptf,Slc7a1,Ttc17,Nup210,Tmem2,Tmem135,Stk38,Zkscan1,Csnk1a1,Klf7,Ccser2,Arhgap26,Bsdc1,Mapk9,Ephb3,Atrn,Ubr4,Mitf,Appl2,Slc47a1,Cpt1a,Gab1,Mdm4,Syt11,Rcc2,Plcg1,Zfp445,Git2,Pxn,Ulk1,Khsrp,Rnf165,Sncaip,Scamp5,Papola,Fam49a,1700030K09Rik,Zfp335,Nr1d2,Atp2a2,Lpin1,…	109676,108937,68952,228071,22401,75739,227723,56417,235283,14269,21838,237542,16330,11426,226412,226470,67811,14155,192197,237459,268783,207165,11987,74569,54563,83921,72759,106504,74570,93687,93691,72972,71302,100383,26420,13845,11990,69116,17342,216190,67473,12894,14388,17248,229521,108911,18803,235682,26431,19303,22241,16549,225743,67847,56807,18789,76820,72254,329559,353187,11938,14245,13803,…	8	Nr1d2,Mitf,Klf7,Zbtb41,Zfp445,Zkscan1,Crebl2,Mdm4	353187,17342,93691,226470,235682,74570,232430,17248
mmu-miR-1895_st	mmu-miR-1895	9.2626	9.54922	7.77723	7.26488	7.08384	0.524683	0.664567	-0.200261	-0.450314	-0.538675	7	Slco2b1,Ctns,Rab2b,Fbxl16,Ccm2,Laptm5,Cflar	101488,83429,76338,214931,216527,16792,12633	0
mmu-miR-25-star_st	mmu-miR-25-5p	9.07179	9.04908	6.22439	5.98897	6.24661	0.615117	0.607159	-0.382526	-0.465009	-0.37474
mmu-miR-302a_st	mmu-miR-302a-3p	4.22255	11.0073	6.14345	2.36499	2.45925	-0.159038	0.901998	0.141364	-0.449532	-0.434792	193	Rhoc,Irak4,1810013L24Rik,Oxr1,Plekhm1,Mnt,Bcl6,Mbnl2,Mcl1,Ss18l1,Nol7,Polk,Os9,Zfpm2,Irf2bp2,Tnfaip1,Myo5a,Adarb1,Fndc3a,Hs2st1,Zfp9,Slc39a6,Tmem135,Ank2,Ptpn21,Cdk19,C77080,Tmub2,Cd34,Rell1,Akt1,Anapc16,Cog6,Trp53inp1,Ednrb,Ankrd17,Arhgef7,Cirbp,Slc16a9,Rock2,Lama3,Zbtb11,Mmp23,Reep3,Slc2a4,Rab30,Rab11fip5,F3,Adam9,Dctn4,Fam13c,Sdc1,Kat2b,Zfp362,Btg1,Mfn2,Wdr45,Ralgds,Txnip,Ano6,E2f2,Abca1,Mcfd2…	11853,266632,69053,170719,353047,17428,12053,105559,17210,269397,70078,27015,216440,22762,270110,21927,17918,110532,319448,23908,22750,106957,72759,109676,24000,78334,97130,72053,12490,100532,11651,52717,67542,60599,13618,81702,54126,12696,66859,19878,16774,271377,26561,28193,20528,75985,52055,14066,11502,67665,71721,20969,18519,230761,12226,170731,54636,19730,56338,105722,242705,11303,193813,130…	26	Mnt,Tle4,Atf6b,Zfp398,Lhx8,Zfp9,Mxd3,Zbtb6,Grhl2,Zkscan1,Pou6f1,Zfp362,Zfp148,Zbtb11,Nfya,Mxi1,Hlf,Nfib,Ss18l1,Zfp68,Tshz3,Irf9,Bcl6,Zbtb41,E2f2,Nfia	17428,21888,12915,272347,16875,22750,17121,241322,252973,74570,19009,230761,22661,271377,18044,17859,217082,18028,269397,24135,243931,16391,12053,226470,242705,18027
mmu-miR-302a-star_st	mmu-miR-302a-5p	1.1056	7.36548	1.28714	0.950788	1.16017	-0.253835	0.999066	-0.217499	-0.28482	-0.242912	53	Cbfb,Rbms3,Nfat5,Pnpla8,Clock,Acadsb,Cpne8,Lrpap1,B230219D22Rik,Pmepa1,Prkcb,Serinc3,Cpne3,Lancl1,Strn3,Mbnl2,Fyttd1,Foxn3,Pld1,Tia1,Sp3,Adam22,Ptp4a2,Myd88,Mgll,Zfhx4,Tlr4,Jag1,Epha7,Stat1,Pcmtd1,1810013L24Rik,Atp8b1,Ptgs2,Sema3c,Fgfr1op2,Slc30a4,Sh3bgrl,Dennd4a,Irf6,St7l,Zfp422,Dynlt3,Clec4d,Dppa3,Slc23a2,Prkar1a,Dlg1,Mllt3,Wdr11,Acap2,Tnfaip1,Oaz1	12400,207181,54446,67452,12753,66885,66871,16976,78521,65112,18751,26943,70568,14768,94186,105559,69823,71375,18805,21841,20687,11496,19244,17874,23945,80892,21898,16449,13841,20846,319263,69053,54670,19225,20348,67529,22785,56726,102442,54139,229681,67255,67117,17474,73708,54338,19084,13383,70122,207425,78618,21927,18245	8	Zfp422,Stat1,Nfat5,Zfhx4,Irf6,Clock,Sp3,Foxn3	67255,20846,54446,80892,54139,12753,20687,71375
mmu-miR-302b_st	mmu-miR-302b-3p	2.17573	9.5873	2.41962	1.24863	1.18212	-0.180878	0.987956	-0.142417	-0.327087	-0.337575
mmu-miR-302c_st	mmu-miR-302c-3p	1.81542	9.82279	4.973	1.93956	1.58007	-0.350526	0.919085	0.150125	-0.330843	-0.387841	96	Mbnl2,Jazf1,Nova1,Zcchc6,Tshz3,Myo1d,C1qa,Slc24a3,Fndc3a,Dnajc13,Atrn,Ap3m1,Fam13c,Pex13,Lgals8,Zfpm2,Mef2c,Ednrb,Lcorl,Arf6,Rab11a,Nek9,Mtus1,Ralgds,C77080,Tmtc1,Irf9,Rgmb,Zc3h6,Rab33b,Irf2,Zfp462,Osbpl8,Arid4a,Ube2b,Abca1,Ss18l1,Dll4,Lmbr1,Ptpn21,Nfib,Rab30,Sept2,Picalm,Zbtb43,Usp40,Dync1li2,Nol7,Irak2,Zfyve26,Epha2,Megf9,Klhl7,Cfl2,Rimkla,Sar1b,Epc1,Trak1,St6galnac3,Lgr4,Aebp2,Ube2q2,Cd109,Cd4…	105559,231986,664883,214290,243931,338367,12259,94249,319448,235567,11990,55946,71721,72129,56048,22762,17260,13618,209707,11845,53869,217718,102103,19730,97130,387314,16391,68799,78751,19338,16363,242466,237542,238247,22210,11303,269397,54485,56873,24000,18028,75985,18000,233489,71834,227334,234663,70078,108960,211978,13836,230316,52323,12632,194237,66397,13831,67095,20447,107515,11569,109161,23…	14	Aebp2,Zbtb11,Zbtb41,Nfib,Zfp654,Tshz3,Atf6b,Irf2,Rbpj,Irf9,Zfp229,Rarb,Ss18l1,Mef2c	11569,271377,226470,18028,72020,243931,12915,16363,19664,16391,381067,218772,269397,17260
mmu-miR-302c-star_st	mmu-miR-302c-5p	1.62595	9.99021	3.20851	1.3754	1.37531	-0.285454	0.978416	-0.0463229	-0.323313	-0.323326	36	Tmem45a,Ctnnd2,Rtn3,Hs2st1,Eea1,Sel1l,Mbnl1,Tmem185b,Plagl2,Sohlh2,Rab14,Rab31,Lrrn1,Atp6v1a,Msrb3,Prrx1,Robo2,Mdm2,Aebp2,Rdh14,Hars2,Gria3,Zfp46,Sptlc2,Bcl6,Tcf4,Esrp1,Grb2,Zfp53,Acvr1,Perp,Ap3s1,Alcam,Jmjd1c,Fcer1g,Tob1	56277,18163,20168,23908,216238,20338,56758,226351,54711,74434,68365,106572,16979,11964,320183,18933,268902,17246,11569,105014,70791,53623,22704,20773,12053,21413,207920,14784,24132,11477,64058,11777,11658,108829,14127,22057	9	Plagl2,Aebp2,Zfp46,Bcl6,Mdm2,Prrx1,Tcf4,Sohlh2,Zfp53	54711,11569,22704,12053,17246,18933,21413,74434,24132
mmu-miR-302d_st	mmu-miR-302d-3p	6.62121	12.5866	9.55427	6.01832	5.20327	-0.252477	0.842468	0.285886	-0.363137	-0.512741	175	Kif3b,Myo5a,Irf9,Plxnc1,Adarb1,Jazf1,Irak4,Anapc16,Ednrb,Inhbb,Hs2st1,Rgmb,Macc1,Clock,Foxj2,Abca1,Exoc5,Lama3,C77080,Irf2bp2,Nek9,Oxr1,Os9,Hip1,Slc40a1,Cirbp,Psd3,Irf2,Lgr4,Zfp800,Rhoc,Dync1li2,Acox1,Galnt4,Ppm1h,Mkrn1,Nfia,Zfp53,Arhgef17,Mapk9,Tbc1d8b,Nav1,Rab11fip5,Tshz3,Gdap1,Wdr37,Wfs1,Elf1,Crim1,Zfp651,Casc4,Ubn1,Rell1,Slk,Lpl,Slc2a4,Sdc1,Arhgef10,Mbnl2,Zfp398,Spop,Dpp8,Zbtb41,Cd200,Zfp9,Co…	16569,17918,16391,54712,110532,231986,266632,52717,13618,16324,23908,68799,238455,12753,60611,11303,105504,16774,97130,270110,217718,170719,216440,215114,53945,12696,234353,16363,107515,627049,11853,234663,11430,14426,319468,54484,18027,24132,207212,26420,245638,215690,52055,243931,14545,207615,22393,13709,50766,270210,319996,170644,100532,20874,16956,20528,20969,234094,105559,272347,20747,74388,…	29	Foxj2,Lhx8,Bcl11b,Zkscan1,Nfia,Ikzf2,Plagl2,Zfp53,Nfib,Tshz3,Clock,Nfya,Hlf,Mef2c,Mxi1,Atf6b,Ss18l1,Zfp651,Zfp398,Zfp9,Irf9,Elf1,Zbtb11,Zbtb41,Zfp68,Zbtb4,Bcl6,Zfp148,Irf2	60611,16875,58208,74570,18027,22779,54711,24132,18028,243931,12753,18044,217082,17260,17859,12915,269397,270210,272347,22750,16391,13709,271377,226470,24135,75580,12053,22661,16363
mmu-miR-302d-star_st	mmu-miR-302d-5p	4.09757	9.22345	4.78598	1.94181	2.18178	-0.0663845	0.909894	0.0647312	-0.476973	-0.431269
mmu-miR-505-5p_st	mmu-miR-505-5p	4.91906	8.19258	7.4543	6.91886	6.80364	-0.892112	0.614287	0.274547	0.0281499	-0.024872
mmu-miR-5110_st	mmu-mir-5110	9.09167	9.12933	7.23604	6.83377	6.83615	0.597568	0.615342	-0.278122	-0.467955	-0.466833
mmu-miR-652-star_st	mmu-miR-652-5p	5.71848	7.91379	7.04854	6.53085	6.5669	-0.720725	0.804692	0.203474	-0.156245	-0.131196
mmu-miR-676_st	mmu-miR-676-3p	7.02802	9.75941	8.87078	8.06542	8.14636	-0.740949	0.762659	0.273473	-0.169873	-0.125311	3	Cdkn2b,Tat,Zfp809	12579,234724,235047	1	Zfp809	235047
mmu-miR-712-star_st	mmu-miR-712-3p	6.28996	7.04867	5.31968	4.84836	4.03337	0.368444	0.725936	-0.088736	-0.310817	-0.694827	4	Bcl11b,3830406C13Rik,Hoxd3,Tpk1	58208,218734,15434,29807	2	Bcl11b,Hoxd3	58208,15434

## Sheet: Day8
		Expression Values					Kendall Correlation Values					Genes			Transcription Regulators
ProbeID	miRID	Day0	Day4	Day8	Day12	Day16	Day0	Day4	Day8	Day12	Day16	Number	Gene Symbol	Gene ID	Number	Gene Symbol	Gene ID
mmu-miR-126-3p_st	mmu-miR-126a-3p	7.56148	8.17828	11.599	9.34744	9.65292	-0.612928	-0.391371	0.837375	0.0285965	0.138327	1	Spred1	114715	0
mmu-miR-139-5p_st	mmu-miR-139-5p	6.80045	5.84303	8.9454	6.45693	6.79035	-0.079534	-0.536114	0.943355	-0.243356	-0.0843516	104	Cds1,Ythdf1,Eif4e3,Trim36,Trim39,Phf6,Rbm28,Map3k7,Azin1,Zfp322a,Gclc,Rfx7,Cc2d1b,Lancl3,Zfp799,Elovl5,Peli2,Cenpl,Hnrnpab,Commd8,Atp5g3,Aplp2,Dpysl5,Tspan5,Mycbp,Zfp763,Atmin,Ppp1r14c,Rprd1a,Zbtb26,Man1c1,Mrpl15,Nfxl1,Zfp846,Atrx,Rrp36,Prpf4b,Zdhhc3,Esco1,Sgms1,Nudcd3,Nudt21,Kbtbd2,F5,Mmgt1,Knop1,Mbd4,Rtn4rl1,AI597479,Top1,Zfp142,Cacna2d2,Xrcc2,Fam76b,Acer3,Tgif1,Mat2a,Rps6kb1,Usp7,Cxcr4,Tulp3,T…	74596,228994,66892,28105,79263,70998,68272,26409,54375,218100,14629,319758,319965,236285,240064,68801,93834,70454,15384,27784,228033,11804,65254,56224,56309,73451,234776,76142,225283,320633,230815,27395,100978,244721,22589,224823,19134,69035,77805,208449,209586,68219,210973,14067,236792,66356,17193,237847,98404,21969,77264,56808,57434,72826,66190,21815,232087,72508,252870,12767,22158,226591,97884…	11	2810021J22Rik,Zfp763,Zfp846,Zfp322a,Cc2d1b,Atmin,Rfx7,Nfxl1,Tgif1,Zbtb26,Zfp799	69944,73451,244721,218100,319965,234776,319758,100978,21815,320633,240064
mmu-miR-193b_st	mmu-miR-193b-3p	7.48046	8.43922	10.1192	9.64335	9.14645	-0.800292	-0.283694	0.621499	0.365113	0.0973756	55	Ppp2r5c,Dzip3,Mrpl45,Nsun2,Prrg4,Lrrc57,Grb7,Rab31,Pycrl,Wdr82,Etv5,Bag4,Pdap1,Ccdc28a,Faim2,Brpf1,Vsig10,0610009O20Rik,Bud13,E2f6,Pla2g16,Def8,Grwd1,Dars2,Spata7,Otud6b,Actr5,Hyou1,Rif1,Cbx7,Caprin1,Rbm19,Ascl2,Mycn,Ptcd3,Scyl3,Chrna7,Il17rd,Cngb1,Nova1,Fancc,Metap2,Mettl13,Zbtb45,Mmp17,Prr14l,Hnrnpul2,Zfp446,Six4,Srebf2,Ing5,Timm8a1,Ubxn2a,Cnbp,Egr3	26931,224170,67036,28114,228413,66606,14786,106572,66194,77305,104156,67384,231887,215814,72393,78783,231668,66839,215051,50496,225845,23854,101612,226539,104871,72201,109275,12282,51869,52609,53872,74111,17173,18109,69956,240880,11441,171463,333329,664883,14088,56307,71449,232879,23948,215476,68693,269870,20474,20788,66262,30058,217379,12785,13655	9	E2f6,Egr3,Etv5,Six4,Srebf2,Zbtb45,Ascl2,Mycn,Zfp446	50496,13655,104156,20474,20788,232879,17173,18109,269870
mmu-miR-3096-5p_st	mmu-miR-3096-5p	3.86703	4.12426	6.44438	4.04256	3.76011	-0.288437	-0.160657	0.991886	-0.201241	-0.341552
mmu-miR-3107_st	mmu-miR-3107-5p	1.49738	1.72517	8.50336	6.50766	4.81145	-0.573398	-0.531421	0.717636	0.349876	0.0373061
mmu-miR-335-5p_st	mmu-miR-335-5p	4.07879	5.75432	8.41687	7.20155	6.66385	-0.805712	-0.229845	0.685249	0.267554	0.0827528	67	Whsc1l1,Trh,Efr3a,Aasdhppt,Xkr8,Piga,Ran,Sp1,Tyro3,Lrp8,Rcc2,Eri2,Pdhx,Atp11b,Prpf38b,Rab3c,Zdhhc8,Vangl2,Far1,Rad21,Slc25a42,Htt,Rpp14,Ccdc91,Itsn1,Sec14l2,Cpsf2,Etf1,Slc38a2,Chfr,Fbxo46,Prkrip1,Usp6nl,Ate1,Iws1,Scara5,Rtn4rl1,Trim26,Prpf4,Rasa4,Zfp180,Atf2,Kdm2b,Sephs1,Snip1,Rad52,Eif4a2,Got1,Mapk11,Zfp64,Kdm4c,Trim59,Arhgap12,Galm,Gzf1,Alpk3,Ahsg,Trim6,Satb2,Rapgef6,Rmnd5a,Napg,Eif4e2,Kcnj6,Gs…	234135,22044,76740,67618,381560,18700,19384,20683,22174,16975,108911,71151,27402,76295,66921,67295,27801,93840,67420,19357,73095,15194,67053,67015,16443,67815,51786,225363,67760,231600,243867,66801,98910,11907,73473,71145,237847,22670,70052,54153,210135,11909,30841,109079,76793,19365,13682,14718,19094,22722,76804,66949,75415,319625,74533,116904,11625,94088,212712,192786,68477,108123,26987,16522,1…	5	Sp1,Satb2,Zfp180,Atf2,Gzf1	20683,212712,210135,11909,74533
mmu-miR-486_st	mmu-miR-486a-5p	1.50109	2.39321	8.41209	6.47473	4.54996	-0.620728	-0.445771	0.734622	0.354677	-0.0227994

## Sheet: Day12
		Expression Values					Kendall Correlation Values					Genes			Transcription Regulators
ProbeID	miRID	Day0	Day4	Day8	Day12	Day16	Day0	Day4	Day8	Day12	Day16	Number	Gene Symbol	Gene ID	Number	Gene Symbol	Gene ID
mmu-miR-193-star_st	mmu-miR-193a-5p	5.64175	7.21579	7.17818	7.79481	6.78305	-0.892997	0.204311	0.178091	0.607961	-0.0973662	28	Cndp2,Abcg8,Nova1,Ola1,Serpini1,Nln,Cyfip2,Ythdf1,Trim2,Uxt,Esrp1,Sco1,2610507B11Rik,Poldip2,Ppp5c,Ptcd3,8030462N17Rik,Ate1,D1Pas1,Slc7a1,Slc38a3,Tmem44,Smg5,Rexo4,Celsr3,Fam167a,Nudcd3,Kctd15	66054,67470,664883,67059,20713,75805,76884,228994,80890,22294,207920,52892,72503,67811,19060,69956,212163,11907,110957,11987,76257,224090,229512,227656,107934,219148,209586,233107	0
mmu-miR-383_st	mmu-miR-383-5p	2.60637	3.02476	3.64671	5.78125	4.23793	-0.56497	-0.376324	-0.0958995	0.866524	0.17067	46	Tspyl3,Parg,Tyk2,Msl2,Rhobtb2,Cdyl,Fam118a,Scd1,Slu7,Cnksr2,Tceanc,Gnpnat1,Ctnnal1,Rpgr,Irf1,Ska1,Klhdc10,Mme,Zfp622,Tceb1,Mga,Blzf1,Ibtk,Chuk,Pvrl3,Ppp1r2,Rbm20,Apod,Cspg5,Gfm2,Amacr,Adss,Arid2,Htr3a,Xrn2,Fbxo21,Uhrf1,Slc19a2,Rmnd5a,Pomc,Nup153,Sod2,Sppl3,Papd5,Brcc3,Zfp706	241732,26430,54721,77853,246710,12593,73225,20249,193116,245684,245695,54342,54366,19893,16362,66468,76788,17380,52521,67923,29808,66352,108837,12675,58998,66849,73713,11815,29873,320806,17117,11566,77044,15561,24128,231670,18140,116914,68477,18976,218210,20656,74585,214627,210766,68036	2	Irf1,Mga	16362,29808
mmu-miR-450b-3p_st	mmu-miR-450b-3p	1.36294	2.04061	5.13011	5.62586	3.76608	-0.666196	-0.463037	0.46318	0.611802	0.0542508	143	Tmem209,Lypd1,Ilf2,Slc25a28,Acbd7,Abcc5,Tulp3,Ywhaq,Dido1,Msl2,Cbll1,Dhx9,Ppm1f,Cd160,Nasp,Foxn2,Gtf3c2,Baz2a,Bcas1,Mga,Ccnh,Ank3,Exosc2,Ube2k,Pcbp3,Stk11ip,Pde4dip,Abcf3,Icam1,Mlx,Ctnna1,Scyl3,Gabpa,Notch4,Mme,Usp10,Mkrn1,Tomm40l,Mtf2,Fkbp5,Cdkal1,Mrpl35,Rapgef6,Syncrip,Tfrc,Ap2b1,Wdr77,Ints2,Ppp1r1a,Cdh1,Relb,Tpd52l1,C030039L03Rik,Sptlc3,Cirh1a,Snx16,Klf4,Zbtb40,Sf3b3,Prpf3,Ankle2,Topors,Alpl,B…	72649,72585,67781,246696,78245,27416,22158,22630,23856,77853,104836,13211,68606,54215,50927,14236,71752,116848,76960,29808,66671,11735,227715,53323,59093,71728,83679,27406,15894,21428,12385,240880,14390,18132,17380,22224,54484,641376,17765,14229,68916,66223,192786,56403,22042,71770,70465,70422,58200,12550,19698,21987,112415,228677,21771,74718,16600,230848,101943,70767,71782,106021,11647,24115,208…	18	C030039L03Rik,5730507C01Rik,Nfatc3,Zfp750,Zfp280c,Pcbp3,Gabpa,Relb,Pou2f3,Myb,Nkrf,Mlx,Irf1,Neurod2,Klf4,Mga,Foxn2,Zbtb40	112415,236366,18021,319530,208968,59093,14390,19698,18988,17863,77286,21428,16362,18013,16600,29808,14236,230848
mmu-miR-511-3p_st	mmu-miR-511-3p	1.74618	1.79245	3.74724	5.12118	4.5133	-0.589779	-0.573118	0.130773	0.625506	0.406617	27	Sept3,Ell2,Gabpb2,Alkbh1,Gtf2h2,Nqo2,Tln2,Wnt7a,Ints8,Cox15,Ceacam1,Xrcc3,Whsc1l1,Lrrc40,Nxpe3,Txlnb,Xpo7,Drp2,Htt,Zfp518b,Appl1,Pgm3,Bcl10,Sema6a,Slc6a6,Ubn2,Wdr46	24050,192657,213054,211064,23894,18105,70549,22421,72656,226139,26365,74335,234135,67144,385658,378431,65246,13497,15194,100515,72993,109785,12042,20358,21366,320538,57315	1	Zfp518b	100515

## Sheet: Day16
		Expression Values					Kendall Correlation Values					Genes			Transcription Regulators
ProbeID	miRID	Day0	Day4	Day8	Day12	Day16	Day0	Day4	Day8	Day12	Day16	Number	Gene Symbol	Gene ID	Number	Gene Symbol	Gene ID
hp_mmu-mir-181a-2_st	hp_mmu-mir-181a-2	2.14812	2.15303	3.75957	4.43564	5.23826	-0.567468	-0.565476	0.0862681	0.360534	0.686142
mmu-let-7b_st	mmu-let-7b-5p	5.43059	4.49095	4.7303	10.6398	12.3979	-0.318128	-0.45998	-0.423846	0.468275	0.73368	196	Slc22a23,Tmem110,Gm5595,Braf,Adrb3,Ddx10,Ptgds,Parp16,Tyk2,Chrd,Fam184b,Hmga2,Igf2bp3,Dpf2,Nr6a1,Ddx19b,Stk40,Cbx2,Mex3a,Ikbkap,Trim6,Nf2,E2f3,Sec14l1,Chd7,2310022A10Rik,Dcaf15,Ints2,Clasp2,Rrm2,1700017B05Rik,Socs7,Arhgap1,Rab11fip4,Nfxl1,Xkr8,BC052040,Ttll4,Ergic2,E2f5,Fbxl14,Homer1,Thrsp,Gga3,Gpatch3,Ppme1,Bzw2,Ppp2r2a,Mycbp,Rdx,Rffl,Tspan2,Chd4,Cdc34,Ubap2l,Timm17b,Rspo2,Smarcad1,Dnajc27,Nlk,T…	73102,69179,434179,109880,11556,77591,19215,214424,54721,12667,58227,15364,140488,19708,14536,234733,74178,12416,72640,230233,94088,18016,13557,74136,320790,66367,212123,70422,76499,20135,74211,192157,228359,268451,100978,381560,399568,67534,67456,13559,101358,26556,21835,260302,242691,72590,66912,71978,56309,19684,67338,70747,107932,216150,74383,21855,239405,13990,217378,18099,225160,13688,26846…	22	E2f6,Snai3,Srebf2,Hic2,Zfp12,Tcf7l1,Zbtb39,Zfp444,E2f3,Sall4,Zfp516,Hmga2,Skil,Nr6a1,Hand1,Ylpm1,Gm5595,Zfp710,Zfp324,E2f5,Zfp280b,Nfxl1	50496,30927,20788,58180,231866,21415,320080,72667,13557,99377,329003,15364,20482,14536,15110,56531,434179,209225,243834,13559,64453,100978
mmu-let-7c_st	mmu-let-7c-5p	9.45112	9.52636	9.07014	12.2841	13.5082	-0.368467	-0.347415	-0.475069	0.424216	0.766736	116	Ubap2l,Rpusd3,Igf2bp3,Ergic2,Trim6,Galnt1,2310022A10Rik,Igdcc3,Smarcad1,Hif1an,Rspo2,Alkbh4,Abcb9,Trim71,Rab11fip4,Rdx,Dcaf15,Cdc34,Ttll4,Arid3a,Lin28a,Nf2,Ttll6,Zcchc3,Snai3,Xkr8,Slc22a23,Fam184b,Rrm2,Ikbkap,Psors1c2,Nup214,Timm17b,Tyk2,Mier1,Pcx,Nras,Adrb3,Slc20a1,Fam83g,Ncoa3,4931428F04Rik,Nap1l1,Clasp2,Cbx2,Zfp444,Sall4,1700017B05Rik,Arl4d,Nek3,Tbkbp1,Cep120,Skil,Chrd,Hic2,Stk40,Clp1,Zfp516,F…	74383,101122,140488,67456,94088,14423,66367,19289,13990,319594,239405,72041,56325,636931,268451,19684,212123,216150,67534,13496,83557,18016,237930,67917,30927,381560,73102,58227,20135,230233,57390,227720,21855,54721,71148,18563,18176,11556,20515,69640,17979,74356,53605,76499,12416,72667,99377,74211,80981,23954,73174,225523,20482,12667,58180,74178,98985,329003,73225,268465,76775,434179,260302,2144…	17	E2f6,Skil,Ncoa3,Nr6a1,Hic2,Zbtb39,Tcf7l1,Mxd1,Zfp516,Snai3,Hand1,Gm5595,Srebf2,Zfp710,Sox13,Sall4,Zfp444	50496,20482,17979,14536,58180,320080,21415,17119,329003,30927,15110,434179,20788,209225,20668,99377,72667
mmu-let-7d_st	mmu-let-7d-5p	7.8681	6.64134	9.24699	12.3724	13.2627	-0.393677	-0.633924	-0.123636	0.488442	0.662795	207	Adrb3,Ubap2l,Ergic2,Hic2,Csnk2a1,Sec14l1,Tmem110,Abcc5,Amer3,Kpna4,Sall4,Tsc1,Plekha8,Pald1,Snai3,G3bp1,Pag1,Pcx,Chd4,Mycbp,Cep57,Map3k3,Nme4,Hmga2,Mycn,Rspo2,Sox13,Snx30,Yeats4,Igdcc3,Clasp2,Gm5595,Tmem194,Ttll4,Nras,2310022A10Rik,Cbx5,Trmt11,Ikbkap,Cbx2,Arpp19,Prpf38b,Kif2a,Usp12,Arid3b,Dll3,Ccnj,Tbc1d13,Apbb3,Nek3,Usp21,Ppme1,Bzw2,Phf8,Trip13,Dpp3,BC052040,Dcaf15,E2f6,Abcb9,Gnl3l,Casp3,Clp1,Sl…	11556,74383,67456,58180,12995,74136,69179,27416,211383,16649,99377,64930,231999,27355,30927,27041,94212,18563,107932,56309,74360,26406,56520,15364,18109,239405,20668,209131,64050,19289,76499,434179,210035,67534,18176,66367,12419,73681,230233,12416,59046,66921,16563,22217,56380,13389,240665,70296,225372,23954,30941,72590,66912,320595,69716,75221,399568,212123,50496,56325,237107,12367,98985,103098,…	24	Sall3,Hmga2,Snai3,Zfp583,E2f2,Zfp710,Zfp444,E2f5,Tcf7l1,Hic2,Sox13,Skil,Mycn,Hand1,E2f6,Kmt2d,Nr6a1,Sall4,Gm5595,Zfp516,Hoxd1,Mxd1,Zbtb39,Srebf2	20689,15364,30927,213011,242705,209225,72667,13559,21415,58180,20668,20482,18109,15110,50496,381022,14536,99377,434179,329003,15429,17119,320080,20788
mmu-let-7f_st	mmu-let-7f-5p	1.36163	1.34422	3.72912	7.3725	8.39947	-0.520025	-0.522964	-0.120268	0.494925	0.668332	132	Ergic2,Clpb,2310022A10Rik,Iqcb1,Sall4,Slc10a7,Tmem41a,Igdcc3,Alpk3,4931428F04Rik,Uhrf2,Srebf2,Nras,Skil,Usp38,Rspo2,Ttll4,Adrb3,Plaa,Chd4,Dll3,Abcb9,Fam184b,Yeats4,Hook1,Eme1,BC052040,Arl4d,Nek3,Pcx,Ints2,Cdc34,Dna2,Ubap2l,Prtg,Usp24,Piga,Pdp2,Zswim5,Timm17b,Fam118a,Tyk2,Cadm3,Tmem110,Coil,Rpusd3,Snx16,Mier1,Hic2,Clasp2,Gm5595,Nme4,Dnaja2,Gga3,Cecr6,Thoc1,Ppp2r2a,Smarcad1,Ddx19b,Prpf38b,Fam83g,Li…	67456,20480,66367,320299,99377,76775,66664,19289,116904,74356,109113,20788,18176,20482,74841,239405,67534,11556,18786,107932,13389,56325,58227,64050,77963,268465,399568,80981,23954,18563,70422,216150,327762,74383,235472,329908,18700,382051,74464,21855,73225,54721,94332,69179,12812,101122,74718,71148,58180,76499,434179,56520,56445,260302,94047,225160,71978,13990,234733,66921,69640,67803,19734,3092…	15	Hic2,Skil,Hand1,Zfp710,Sox13,Snai3,Mxd1,Zfp354a,Gm5595,Sall4,Tcf7l1,E2f6,Nr6a1,Zfp444,Srebf2	58180,20482,15110,209225,20668,30927,17119,21408,434179,99377,21415,50496,14536,72667,20788
mmu-let-7g_st	mmu-let-7g-5p	2.96656	2.20583	5.10903	8.31761	8.79762	-0.466713	-0.60801	-0.0687787	0.527172	0.616329	132	Lin28a,Tmem110,Coil,Tyk2,Hook1,Clpb,Alpk3,Pcx,Rbpj,Cbx2,Rrp1b,Gnl3l,Usp24,Piga,Dna2,Bzw2,Nras,Abcb9,Hic2,Nap1l1,Trim71,Timm17b,Rpusd2,Tgs1,Trip13,Cecr6,Eme1,Limd2,Mxd1,Ttll4,Nme6,Cdc34,Mier1,Rgs16,Lbr,Snai3,Adrb3,Nup98,Sp8,Snx16,Stk40,Dnaja2,Casp3,Apbb3,Usp12,Ubap2l,Fam118a,Zswim5,Nf2,Fam184b,Pars2,Igdcc3,Abcc5,Skil,Prtg,Mycbp,Chrd,Tbc1d13,Ankrd49,Slc12a9,Stx3,Prpf38b,Smarcad1,4931428F04Rik,Fgf4,…	83557,69179,12812,54721,77963,20480,116904,18563,19664,12416,72462,237107,329908,18700,327762,66912,18176,56325,58180,53605,636931,21855,271842,116940,69716,94047,268465,67803,17119,67534,54369,216150,71148,19734,98386,30927,11556,269966,320145,74718,74178,56445,12367,225372,22217,74383,73225,74464,18016,58227,230577,19289,27416,20482,235472,56309,12667,70296,56503,83704,20908,66921,13990,74356,1…	18	Mxd1,Nr6a1,Zfp341,Skil,Gm5595,E2f6,Zfp2,Zfp710,Sall4,Sp8,Srebf2,Snai3,Zfp444,Hic2,Sox13,Tcf7l1,Hand1,Rbpj	17119,14536,228807,20482,434179,50496,22678,209225,99377,320145,20788,30927,72667,58180,20668,21415,15110,19664
mmu-miR-122_st	mmu-miR-122-5p	1.41165	1.19207	3.21332	9.75674	10.9565	-0.463602	-0.489741	-0.249126	0.529822	0.672646	75	Kif2a,Rcan1,Cd320,Styx,Hnrnpu,Ggps1,Fkbp5,Asb1,Pkm,Rabl6,Khdrbs1,Tbc1d10a,Anks1b,Mipol1,Kctd5,March5,Git1,Exoc6b,Cs,Bcat2,Zc3h10,Thap1,Slco5a1,Slc2a3,Paxip1,Nhej1,Pigv,Tor3a,Alpl,Rad21,Smarcd1,2610305D13Rik,Clic4,Akap10,Adss,Zfp668,Dicer1,Slc25a34,Bckdk,Plp2,Dock5,Wbscr27,Dennd2c,Dhfr,Zdhhc7,E2f1,Spata7,Gtf3c2,Urod,Plcb3,Slc52a2,Gpx7,Six3,Slc1a5,Tfrc,Cdc25a,Xpo7,Slc2a1,Nacc1,Arpp19,Gys1,Aldh18a1,…	16563,54720,54219,56291,51810,14593,14229,65247,18746,227624,20218,103724,77531,73490,69259,69104,216963,75914,12974,12036,103284,73754,240726,20527,55982,75570,230801,30935,11647,19357,83797,112422,29876,56697,11566,244219,192119,384071,12041,18824,68813,79565,329727,13361,102193,13555,104871,71752,22275,18797,52710,67305,20473,20514,22042,12530,65246,20525,66830,59046,14936,56454,18174,235339,2…	9	Zfp668,E2f1,Nacc1,Tfdp2,Thap1,Six3,Smarcd1,Gata4,2610305D13Rik	244219,13555,66830,211586,73754,20473,83797,14463,112422
mmu-miR-135a-2-star_st	mmu-miR-135a-2-3p	2.3812	1.6794	1.74621	2.81484	5.76413	-0.164966	-0.3984	-0.37618	-0.020727	0.960272
mmu-miR-181a-1-star_st	mmu-miR-181a-1-3p	1.14622	1.04605	1.3875	4.14398	5.14167	-0.414132	-0.443205	-0.344104	0.455936	0.745505	1	Cox7a2	12866	0
mmu-miR-192_st	mmu-miR-192-5p	5.32809	5.28828	6.07892	6.50032	7.91925	-0.464001	-0.48464	-0.0746928	0.143807	0.879527	44	Arhgap36,Dyrk3,Fam169a,Utp3,Mier1,Pabpc4,Tipin,Wdr5,Ppat,Chd7,Pmaip1,Pkp4,Ppwd1,Snrpg,Atf1,Ncoa3,Larp4,Wnk1,Cbl,Bdp1,Lyrm9,Anapc10,Clcn3,Nipbl,Rpap2,Med12,Fam64a,Edc4,Hsf1,Rictor,Cct4,Pax9,Ccnt2,Tardbp,D17Wsu92e,Thoc1,Srsf6,Msn,Aagab,Sh3rf3,Mipol1,Mapk14,Qprt,Ctcf	75404,226419,320557,65961,71148,230721,66131,140858,231327,320790,58801,227937,238831,68011,11908,17979,207214,232341,12402,544971,66274,68999,12725,71175,231571,59024,109212,234699,15499,78757,12464,18511,72949,230908,224647,225160,67996,17698,66939,237353,73490,26416,67375,13018	5	Ncoa3,Pax9,Ctcf,Atf1,Hsf1	17979,18511,13018,11908,15499
mmu-miR-203_st	mmu-miR-203-3p	2.63243	4.09363	4.17164	5.82143	8.83627	-0.584964	-0.240118	-0.221708	0.167643	0.879148	114	Gtpbp3,Fgfr1op,Kif2a,Tet1,Ung,Aco2,Prkaa2,Appl1,AI837181,Fbxl7,Spopl,Fgr,Sorcs3,Ston2,Yars2,Rgl1,Tln2,Arnt2,Tbcel,2310035C23Rik,Nufip2,Ubr1,Bcat1,Stag1,Ints4,Dcp2,Tpr,Hnrnpul2,Egr3,Pdap1,Prps2,Fam188a,Gys1,Arid2,Zmym4,Snx16,Adk,Tnpo1,Sik1,Commd10,Upf2,Sp2,Psme4,Tpp2,Tnks,Clasp2,Zfp493,Hnrnpl,Nkrf,Clstn3,Pcbp2,Ell2,Xrn2,Rapgef1,Rictor,Eif4e,Prpf19,Impact,Ldoc1l,Api5,Mgea5,Ndufaf4,Dnm1l,Ubr3,Epc2,C…	70359,75296,16563,52463,22256,11429,108079,72993,107242,448987,76857,14191,66673,108800,70120,19731,70549,11864,272589,227446,68564,22222,12035,20842,101861,70640,108989,68693,13655,231887,110639,66960,14936,77044,67785,74718,11534,238799,17691,69456,326622,78912,103554,22019,21951,76499,72958,15388,77286,232370,18521,192657,24128,107746,78757,13684,28000,16210,223732,11800,76055,68493,74006,6879…	11	Zfp281,Mafk,Arnt2,Zfp69,Egr3,Zfp493,Sp2,Nkrf,Tfdp2,Zfp169,Zfp369	226442,17135,11864,381549,13655,72958,78912,77286,211586,67911,170936
mmu-miR-206_st	mmu-miR-206-3p	2.31157	1.83863	1.263	1.775	7.39194	-0.133583	-0.2381	-0.365312	-0.252161	0.989155	74	Nup50,Zfp40,Sacs,Rap1b,Wdr6,Ctbp2,Tnpo2,Ust,Sox17,Csf1,Ralgapb,4930563E22Rik,Smarcb1,Arcn1,Chsy1,Rspo3,Snai2,Trim44,Rfesd,Pank3,Mfge8,Daam1,Tmem18,Smarca4,Abhd2,Fn1,Coro1c,Fam126a,Osbpl7,Rnf38,Hnrnpk,Mkl1,Kif2a,Hmcn1,Zfp148,Frs2,Tgfbr3,Map3k1,Hivep2,Tgif2,Smyd4,Rgs19,Tpm4,Ptpn14,Fubp1,Mpl,Otud5,Ywhab,Rabgap1l,Nfatc3,Adpgk,Unc119b,Snx33,Rrbp1,Hmgn1,Cdk14,Gopc,Ptpn1,Rsbn1,Hmgb3,Fzd7,Zfp597,Ube2h,Pt…	18141,22700,50720,215449,83669,13017,212999,338362,20671,12977,228850,75304,20587,213827,269941,72780,20583,80985,218341,211347,17304,208846,211986,20586,54608,14268,23790,84652,71240,73469,15387,223701,16563,545370,22661,327826,21814,26401,15273,228839,319822,56470,326618,19250,51886,17480,54644,54401,29809,18021,72141,106840,235406,81910,15312,18647,94221,19246,229675,15354,14369,71063,22214,19…	12	Ets1,E2f5,Sox17,Snai2,Nfatc3,Tgif2,Zfp597,Zfp40,Zfp148,Mkl1,Hivep2,Bach2	23871,13559,20671,20583,18021,228839,71063,22700,22661,223701,15273,12014
mmu-miR-212-5p_st	mmu-miR-212-5p	1.27956	3.16809	1.87859	4.53087	5.49161	-0.63103	-0.0322316	-0.441094	0.399868	0.704488

## Sheet: Literature
Timepoint	miRNA	PubmedID
		ESCs Maintenance	ESCs Differentiation	Development	Others( e.g Oncogenes, Tumor supressors, biomarkers)
Day 4	miR-302a-5p	-	27608814	26297998	-
	miR-302b-3p	29308620	28743112	26297998	-
	miR-302c-5p	-	26297998	26297998	-
	miR-302c-3p	-	26297998	26297998	-
	miR-149-5p	-	-	-	31933761
	miR-302d-5p	-	26297998	26297998	-
	miR-302a-3p	-	26297998	26297998	-
	miR-302d-3p	-	26297998	26297998	-
	miR-652-5p	-	-	-	33712860
	miR-676-3p	-	-	-	-
	miR-712-3p	-	-	-	-
	miR-138-5p	-	28944841	28944841	-
	miR-1895	-	-	-	-
	mir-5110	-	-	-	-
	miR-505-5p	-	-	-	30864684
	miR-25-5p	-	33945659	33945659	23613887
Day 8	miR-3096-5p	-	-	-	-
	miR-139-5p	-	-	-	31120140
	miR-126a-3p	-	-	-	31480018
	miR-486a-5p	-	32273274	32273274	-
	miR-3107-5p	-	-	-	-
	miR-335-5p	-	24347469	21351149	28846804
	miR-193b-3p	-	-	-	25231743
Day 12	miR-383-5p	-	-	-	30399596
	miR-511-3p	-	-	-	32023352
	miR-450b-3p	-	-	-	-
	miR-193a-5p	-	-	-	32030736
