# Supplementary material for: Detection of Novel Potential Regulators of Stem Cell Differentiation and Cardiogenesis through Combined Genome-Wide Profiling of Protein-Coding Transcripts and microRNAs
Source: Cells. 2021 Sep 18;10(9):2477. doi: 10.3390/cells10092477 (PMC8469649; doi:10.3390/cells10092477)
Supplement: Supplementary file 1 [file cells-10-02477-s001.zip › Table S5.xlsx]

## Sheet: miR-miRNA interactions
In vitro-in vivo conservation in Mouse									miRDB human miRNA-mRNA			miRTarBase human miRNA-mRNA				DEG in human Ebs
Unique	miRID	Symbol	GeneID	InVitro.Kendall.	InVivo.Kendall.	References_PMID	HD	TF	miRNA_Hs	GeneSymbol_Hs	GeneID_Hs	miRNA_Hs	GeneSymbol_Hs	Support_Hs	PubMedID_Hs
mmu-let-7b-3pAcvr1	mmu-let-7b-3p	Acvr1	11477	-0.352381	-0.288889		+	-	hsa-let-7b-3p	ACVR1	90					+
mmu-let-7b-3pFrs2	mmu-let-7b-3p	Frs2	327826	-0.333333	-0.333333		+	-	hsa-let-7b-3p	FRS2	10818					+
mmu-let-7b-3pHectd1	mmu-let-7b-3p	Hectd1	207304	-0.371429	-0.352381		+	-	hsa-let-7b-3p	HECTD1	25831
mmu-let-7b-3pLmo4	mmu-let-7b-3p	Lmo4	16911	-0.390476	-0.228571		+	-	hsa-let-7b-3p	LMO4	8543					+
mmu-let-7b-3pSfrp2	mmu-let-7b-3p	Sfrp2	20319	-0.504762	-0.352381		+	-	hsa-let-7b-3p	SFRP2	6423					+
mmu-let-7b-3pVegfa	mmu-let-7b-3p	Vegfa	22339	-0.390476	-0.238095		+	-								+
mmu-let-7b-5pCasp3	mmu-let-7b-5p	Casp3	12367	-0.638095	-0.568254		+	-	hsa-let-7b-5p	CASP3	836					+
mmu-let-7f-5pCasp3	mmu-let-7f-5p	Casp3	12367	-0.580952	-0.422222		+	-	hsa-let-7f-5p	CASP3	836					+
mmu-let-7g-5pCasp3	mmu-let-7g-5p	Casp3	12367	-0.580952	-0.412698		+	-	hsa-let-7g-5p	CASP3	836	hsa-let-7g-5p	CASP3	Functional MTI	24252910	+
mmu-miR-100-5pMtor	mmu-miR-100-5p	Mtor	56717	-0.466667	-0.387302		+	-	hsa-miR-100-5p	MTOR	2475	hsa-miR-100-5p	MTOR	Functional MTI	23292834
mmu-miR-106a-5pHeg1	mmu-miR-106a-5p	Heg1	77446	-0.504762	-0.539682		+	-	hsa-miR-106a-5p	HEG1	57493
mmu-miR-106a-5pPkd1	mmu-miR-106a-5p	Pkd1	18763	-0.485714	-0.68254		+	-	hsa-miR-106a-5p	PKD1	5310
mmu-miR-106a-5pTgfbr2	mmu-miR-106a-5p	Tgfbr2	21813	-0.352381	-0.311111		+	-	hsa-miR-106a-5p	TGFBR2	7048	hsa-miR-106a-5p	TGFBR2	Functional MTI	22912877
mmu-miR-106b-5pGrhl2	mmu-miR-106b-5p	Grhl2	252973	-0.238095	-0.206349		+	+
mmu-miR-106b-5pHeg1	mmu-miR-106b-5p	Heg1	77446	-0.371429	-0.244444		+	-	hsa-miR-106b-5p	HEG1	57493
mmu-miR-106b-5pPkd1	mmu-miR-106b-5p	Pkd1	18763	-0.428571	-0.336508		+	-	hsa-miR-106b-5p	PKD1	5310
mmu-miR-106b-5pTgfbr2	mmu-miR-106b-5p	Tgfbr2	21813	-0.333333	-0.326984		+	-	hsa-miR-106b-5p	TGFBR2	7048	hsa-miR-106b-5p	TGFBR2	Functional MTI (Weak)	22473208
mmu-miR-10a-5pAtf2	mmu-miR-10a-5p	Atf2	11909	-0.27619	-0.374603		+	+	hsa-miR-10a-5p	ATF2	1386
mmu-miR-10b-5pAtf2	mmu-miR-10b-5p	Atf2	11909	-0.38278	-0.438095		+	+	hsa-miR-10b-5p	ATF2	1386
mmu-miR-10b-5pCrkl	mmu-miR-10b-5p	Crkl	12929	-0.325363	-0.236696	25083871	+	-
mmu-miR-1224-5pCamk2d	mmu-miR-1224-5p	Camk2d	108058	-0.27619	-0.32381		+	-								+
mmu-miR-1224-5pNcam1	mmu-miR-1224-5p	Ncam1	17967	-0.219048	-0.311111		+	-								+
mmu-miR-125a-3pHspg2	mmu-miR-125a-3p	Hspg2	15530	-0.229668	-0.292063		+	-
mmu-miR-125a-3pNotch2	mmu-miR-125a-3p	Notch2	18129	-0.371429	-0.384127		+	-								+
mmu-miR-125a-5pLuzp1	mmu-miR-125a-5p	Luzp1	269593	-0.447619	-0.285714		+	-								+
mmu-miR-125b-5pGys1	mmu-miR-125b-5p	Gys1	14936	-0.390476	-0.406349		+	-
mmu-miR-125b-5pWhsc1	mmu-miR-125b-5p	Whsc1	107823	-0.333333	-0.230342		+	-								+
mmu-miR-128-3pNdst1	mmu-miR-128-3p	Ndst1	15531	-0.27619	-0.28254		+	-	hsa-miR-128-3p	NDST1	3340	hsa-miR-128-3p	NDST1	Functional MTI (Weak)	23313552
mmu-miR-130a-3pHeg1	mmu-miR-130a-3p	Heg1	77446	-0.333333	-0.311111		+	-	hsa-miR-130a-3p	HEG1	57493
mmu-miR-130a-3pSgcb	mmu-miR-130a-3p	Sgcb	24051	-0.295238	-0.219048		+	-
mmu-miR-130b-3pTgfbr2	mmu-miR-130b-3p	Tgfbr2	21813	-0.27619	-0.276191		+	-	hsa-miR-130b-3p	TGFBR2	7048	hsa-miR-130b-3p	TGFBR2	Functional MTI (Weak)	20371350
mmu-miR-132-3pMapk1	mmu-miR-132-3p	Mapk1	26413	-0.352381	-0.355556		+	-	hsa-miR-132-3p	MAPK1	5594	hsa-miR-132-3p	MAPK1	Functional MTI	25538559
mmu-miR-132-3pSos1	mmu-miR-132-3p	Sos1	20662	-0.561905	-0.52381		+	-	hsa-miR-132-3p	SOS1	6654					+
mmu-miR-135a-1-3pGab1	mmu-miR-135a-1-3p	Gab1	14388	-0.466667	-0.273016		+	-								+
mmu-miR-138-5pPde2a	mmu-miR-138-5p	Pde2a	207728	-0.27619	-0.314286		+	-
mmu-miR-148a-3pAdam19	mmu-miR-148a-3p	Adam19	11492	-0.219048	-0.284538	25083871	+	-								+
mmu-miR-148a-3pDicer1	mmu-miR-148a-3p	Dicer1	192119	-0.466667	-0.565079		+	-	hsa-miR-148a-3p	DICER1	23405	hsa-miR-148a-3p	DICER1	Functional MTI (Weak)	23592263
mmu-miR-148a-3pUbe4b	mmu-miR-148a-3p	Ube4b	63958	-0.371429	-0.51746		+	-	hsa-miR-148a-3p	UBE4B	10277
mmu-miR-148b-3pMed1	mmu-miR-148b-3p	Med1	19014	-0.289886	-0.28753		+	+
mmu-miR-148b-3pPten	mmu-miR-148b-3p	Pten	19211	-0.328537	-0.371429		+	-	hsa-miR-148b-3p	PTEN	5728					+
mmu-miR-149-5pAsxl2	mmu-miR-149-5p	Asxl2	75302	-0.352381	-0.205784	19536157	+	-								+
mmu-miR-149-5pGab1	mmu-miR-149-5p	Gab1	14388	-0.6	-0.49099	19536157	+	-								+
mmu-miR-150-5pEfnb2	mmu-miR-150-5p	Efnb2	13642	-0.52381	-0.403175		+	-								+
mmu-miR-150-5pErbb2	mmu-miR-150-5p	Erbb2	13866	-0.333333	-0.438095		+	-								+
mmu-miR-150-5pPrkar1a	mmu-miR-150-5p	Prkar1a	19084	-0.485714	-0.361905		+	-	hsa-miR-150-5p	PRKAR1A	5573					+
mmu-miR-150-5pTrps1	mmu-miR-150-5p	Trps1	83925	-0.352381	-0.276191		+	+				hsa-miR-150-5p	TRPS1	Functional MTI (Weak)	22815788	+
mmu-miR-152-3pDicer1	mmu-miR-152-3p	Dicer1	192119	-0.52381	-0.447619		+	-	hsa-miR-152-3p	DICER1	23405	hsa-miR-152-3p	DICER1	Functional MTI (Weak)	23592263
mmu-miR-152-3pGys1	mmu-miR-152-3p	Gys1	14936	-0.333333	-0.339683		+	-
mmu-miR-152-3pSos1	mmu-miR-152-3p	Sos1	20662	-0.276191	-0.250794		+	-	hsa-miR-152-3p	SOS1	6654					+
mmu-miR-152-3pUbe4b	mmu-miR-152-3p	Ube4b	63958	-0.428571	-0.444444		+	-	hsa-miR-152-3p	UBE4B	10277
mmu-miR-155-5pKdm2a	mmu-miR-155-5p	Kdm2a	225876	-0.409524	-0.346032		+	-	hsa-miR-155-5p	KDM2A	22992
mmu-miR-15a-5pG6pdx	mmu-miR-15a-5p	G6pdx	14381	-0.295238	-0.395552		+	-
mmu-miR-15b-5pInsr	mmu-miR-15b-5p	Insr	16337	-0.219048	-0.330159		+	-	hsa-miR-15b-5p	INSR	3643	hsa-miR-15b-5p	INSR	Functional MTI	26179126
mmu-miR-15b-5pMylk3	mmu-miR-15b-5p	Mylk3	213435	-0.257143	-0.203175		+	-	hsa-miR-15b-5p	MYLK3	91807					+
mmu-miR-16-5pJag1	mmu-miR-16-5p	Jag1	16449	-0.401919	-0.30812	20962322	+	-								+
mmu-miR-17-3pFgf1	mmu-miR-17-3p	Fgf1	14164	-0.447619	-0.409524		+	-
mmu-miR-17-3pMef2a	mmu-miR-17-3p	Mef2a	17258	-0.371429	-0.215873		+	+	hsa-miR-17-3p	MEF2A	4205
mmu-miR-17-5pCpe	mmu-miR-17-5p	Cpe	12876	-0.390476	-0.273016	19536157	+	-				hsa-miR-17-5p	CPE	Functional MTI (Weak)	23622248
mmu-miR-181a-5pAtg5	mmu-miR-181a-5p	Atg5	11793	-0.276191	-0.295238		+	-	hsa-miR-181a-5p	ATG5	9474	hsa-miR-181a-5p	ATG5	Functional MTI	23322078
mmu-miR-181a-5pSmarca4	mmu-miR-181a-5p	Smarca4	20586	-0.219048	-0.359733	26203562	+	-
mmu-miR-181b-5pLuzp1	mmu-miR-181b-5p	Luzp1	269593	-0.466667	-0.365079		+	-	hsa-miR-181b-5p	LUZP1	7798					+
mmu-miR-181b-5pNotch2	mmu-miR-181b-5p	Notch2	18129	-0.447619	-0.504762		+	-	hsa-miR-181b-5p	NOTCH2	4853					+
mmu-miR-181c-5pSmarca4	mmu-miR-181c-5p	Smarca4	20586	-0.371429	-0.474972	26203562	+	-
mmu-miR-182-5pAhr	mmu-miR-182-5p	Ahr	11622	-0.238095	-0.425397		+	+	hsa-miR-182-5p	AHR	196					+
mmu-miR-185-5pGab1	mmu-miR-185-5p	Gab1	14388	-0.447619	-0.52381		+	-								+
mmu-miR-1894-5pHeyl	mmu-miR-1894-5p	Heyl	56198	-0.314286	-0.276191		+	+
mmu-miR-1895Ccm2	mmu-miR-1895	Ccm2	216527	-0.276191	-0.422222		+	-
mmu-miR-18a-3pHeyl	mmu-miR-18a-3p	Heyl	56198	-0.276191	-0.28254		+	+
mmu-miR-18a-3pKcnj8	mmu-miR-18a-3p	Kcnj8	16523	-0.657143	-0.685714		+	-
mmu-miR-18a-5pFgf1	mmu-miR-18a-5p	Fgf1	14164	-0.542857	-0.707937		+	-	hsa-miR-18a-5p	FGF1	2246
mmu-miR-18a-5pNr3c1	mmu-miR-18a-5p	Nr3c1	14815	-0.619048	-0.511111		+	+	hsa-miR-18a-5p	NR3C1	2908	hsa-miR-18a-5p	NR3C1	Functional MTI	19131573	+
mmu-miR-1906Pkd2	mmu-miR-1906	Pkd2	18764	-0.466667	-0.269841		+	-
mmu-miR-1906S1pr1	mmu-miR-1906	S1pr1	13609	-0.352381	-0.342857		+	-
mmu-miR-1906Vegfa	mmu-miR-1906	Vegfa	22339	-0.504762	-0.415873		+	-								+
mmu-miR-192-5pMed12	mmu-miR-192-5p	Med12	59024	-0.276191	-0.231746		+	-
mmu-miR-1931Fat4	mmu-miR-1931	Fat4	329628	-0.428571	-0.244444		+	-								+
mmu-miR-194-5pFgfr1	mmu-miR-194-5p	Fgfr1	14182	-0.314286	-0.206349		+	-								+
mmu-miR-194-5pMtor	mmu-miR-194-5p	Mtor	56717	-0.276191	-0.295238		+	-
mmu-miR-194-5pNfatc3	mmu-miR-194-5p	Nfatc3	18021	-0.504762	-0.622222		+	+
mmu-miR-1946aSpeg	mmu-miR-1946a	Speg	11790	-0.752381	-0.619048		+	-
mmu-miR-195a-5pWisp1	mmu-miR-195a-5p	Wisp1	22402	-0.276191	-0.396825		+	-								+
mmu-miR-1968-5pInsr	mmu-miR-1968-5p	Insr	16337	-0.580952	-0.51746		+	-
mmu-miR-19b-3pMef2a	mmu-miR-19b-3p	Mef2a	17258	-0.428571	-0.32381		+	+	hsa-miR-19b-3p	MEF2A	4205	hsa-miR-19b-3p	MEF2A	Functional MTI (Weak)	22473208
mmu-miR-19b-3pSgcb	mmu-miR-19b-3p	Sgcb	24051	-0.257143	-0.260317	19536157	+	-
mmu-miR-19b-3pTgfbr2	mmu-miR-19b-3p	Tgfbr2	21813	-0.371429	-0.295238		+	-	hsa-miR-19b-3p	TGFBR2	7048	hsa-miR-19b-3p	TGFBR2	Functional MTI (Weak)	19435428
mmu-miR-200c-3pPkd1	mmu-miR-200c-3p	Pkd1	18763	-0.390476	-0.298413		+	-	hsa-miR-200c-3p	PKD1	5310	hsa-miR-200c-3p	PKD1	Functional MTI (Weak)	23294929
mmu-miR-203-3pGys1	mmu-miR-203-3p	Gys1	14936	-0.619048	-0.45274		+	-
mmu-miR-20a-5pCxadr	mmu-miR-20a-5p	Cxadr	13052	-0.485714	-0.406996		+	-								+
mmu-miR-20a-5pPten	mmu-miR-20a-5p	Pten	19211	-0.390476	-0.571429	20008935	+	-				hsa-miR-20a-5p	PTEN	Non-Functional MTI	20008935	+
mmu-miR-20b-5pHeg1	mmu-miR-20b-5p	Heg1	77446	-0.657143	-0.507937		+	-	hsa-miR-20b-5p	HEG1	57493
mmu-miR-20b-5pNrp2	mmu-miR-20b-5p	Nrp2	18187	-0.466667	-0.663492		+	-	hsa-miR-20b-5p	NRP2	8828
mmu-miR-20b-5pPkd1	mmu-miR-20b-5p	Pkd1	18763	-0.6	-0.669841		+	-	hsa-miR-20b-5p	PKD1	5310
mmu-miR-20b-5pTgfbr2	mmu-miR-20b-5p	Tgfbr2	21813	-0.276191	-0.279365		+	-	hsa-miR-20b-5p	TGFBR2	7048	hsa-miR-20b-5p	TGFBR2	Functional MTI (Weak)	22473208
mmu-miR-212-3pMapk1	mmu-miR-212-3p	Mapk1	26413	-0.428571	-0.292063		+	-	hsa-miR-212-3p	MAPK1	5594
mmu-miR-212-3pSall1	mmu-miR-212-3p	Sall1	58198	-0.390476	-0.406349		+	+	hsa-miR-212-3p	SALL1	6299					+
mmu-miR-214-3pLuzp1	mmu-miR-214-3p	Luzp1	269593	-0.352381	-0.35873		+	-	hsa-miR-214-3p	LUZP1	7798	hsa-miR-214-3p	LUZP1	Functional MTI (Weak)	23446348	+
mmu-miR-214-3pLy6e	mmu-miR-214-3p	Ly6e	17069	-0.542857	-0.495238		+	-
mmu-miR-22-3pCreb1	mmu-miR-22-3p	Creb1	12912	-0.447619	-0.425397		+	+	hsa-miR-22-3p	CREB1	1385
mmu-miR-22-3pIft140	mmu-miR-22-3p	Ift140	106633	-0.238095	-0.387302		+	-				hsa-miR-22-3p	IFT140	Functional MTI (Weak)	20371350
mmu-miR-222-3pMap2k4	mmu-miR-222-3p	Map2k4	26398	-0.409524	-0.587302		+	-
mmu-miR-222-3pZfpm2	mmu-miR-222-3p	Zfpm2	22762	-0.371429	-0.219048		+	+	hsa-miR-222-3p	ZFPM2	23414					+
mmu-miR-23a-3pAldh1a2	mmu-miR-23a-3p	Aldh1a2	19378	-0.295238	-0.346032		+	-	hsa-miR-23a-3p	ALDH1A2	8854
mmu-miR-23a-3pIsl1	mmu-miR-23a-3p	Isl1	16392	-0.466667	-0.463492		+	+	hsa-miR-23a-3p	ISL1	3670					+
mmu-miR-23a-3pMed12	mmu-miR-23a-3p	Med12	59024	-0.257143	-0.339682		+	-	hsa-miR-23a-3p	MED12	9968
mmu-miR-23a-3pRobo1	mmu-miR-23a-3p	Robo1	19876	-0.333333	-0.384127		+	-	hsa-miR-23a-3p	ROBO1	6091					+
mmu-miR-23a-3pSox11	mmu-miR-23a-3p	Sox11	20666	-0.390476	-0.536508		+	+								+
mmu-miR-23b-3pAdam19	mmu-miR-23b-3p	Adam19	11492	-0.447619	-0.466667		+	-	hsa-miR-23b-3p	ADAM19	8728					+
mmu-miR-23b-3pHas2	mmu-miR-23b-3p	Has2	15117	-0.504762	-0.644444		+	-	hsa-miR-23b-3p	HAS2	3037					+
mmu-miR-23b-3pNox4	mmu-miR-23b-3p	Nox4	50490	-0.219048	-0.393548	23152062	+	-								+
mmu-miR-23b-3pPcsk5	mmu-miR-23b-3p	Pcsk5	18552	-0.485714	-0.606349		+	-								+
mmu-miR-23b-3pWhsc1	mmu-miR-23b-3p	Whsc1	107823	-0.447619	-0.567117		+	-								+
mmu-miR-24-3pAdam19	mmu-miR-24-3p	Adam19	11492	-0.409524	-0.397108	19536157	+	-								+
mmu-miR-26a-5pLuzp1	mmu-miR-26a-5p	Luzp1	269593	-0.447619	-0.315684	19536157	+	-								+
mmu-miR-27a-3pBmpr1a	mmu-miR-27a-3p	Bmpr1a	12166	-0.257143	-0.45274	24218084	+	+	hsa-miR-27a-3p	BMPR1A	657					+
mmu-miR-27a-3pFlrt2	mmu-miR-27a-3p	Flrt2	399558	-0.295238	-0.422222		+	-								+
mmu-miR-27a-3pGata3	mmu-miR-27a-3p	Gata3	14462	-0.409524	-0.533333		+	+	hsa-miR-27a-3p	GATA3	2625	hsa-miR-27a-3p	GATA3	Functional MTI	26834155	+
mmu-miR-27a-3pMef2c	mmu-miR-27a-3p	Mef2c	17260	-0.276191	-0.260317		+	+								+
mmu-miR-27a-3pRobo1	mmu-miR-27a-3p	Robo1	19876	-0.485714	-0.679365		+	-								+
mmu-miR-27a-3pSlc8a1	mmu-miR-27a-3p	Slc8a1	20541	-0.276191	-0.28254		+	-								+
mmu-miR-27a-3pZfp36l1	mmu-miR-27a-3p	Zfp36l1	12192	-0.409524	-0.495238		+	-	hsa-miR-27a-3p	ZFP36L1	677	hsa-miR-27a-3p	ZFP36L1	Functional MTI (Weak)	23592263	+
mmu-miR-27b-3pCcm2	mmu-miR-27b-3p	Ccm2	216527	-0.333333	-0.488889		+	-	hsa-miR-27b-3p	CCM2	83605
mmu-miR-27b-3pPdgfra	mmu-miR-27b-3p	Pdgfra	18595	-0.409524	-0.403175		+	-	hsa-miR-27b-3p	PDGFRA	5156					+
mmu-miR-27b-3pSmad4	mmu-miR-27b-3p	Smad4	17128	-0.6	-0.434921	19582816	+	+	hsa-miR-27b-3p	SMAD4	4089	hsa-miR-27b-3p	SMAD4	Functional MTI (Weak)	23824327	+
mmu-miR-27b-3pTgfbr3	mmu-miR-27b-3p	Tgfbr3	21814	-0.295238	-0.276191		+	-	hsa-miR-27b-3p	TGFBR3	7049	hsa-miR-27b-3p	TGFBR3	Functional MTI (Weak)	23592263	+
mmu-miR-28a-5pAhr	mmu-miR-28a-5p	Ahr	11622	-0.561905	-0.615873		+	+								+
mmu-miR-28a-5pNotch1	mmu-miR-28a-5p	Notch1	18128	-0.390476	-0.250794		+	+								+
mmu-miR-290a-5pAkap6	mmu-miR-290a-5p	Akap6	238161	-0.409524	-0.212698		+	-
mmu-miR-297a-5pInsr	mmu-miR-297a-5p	Insr	16337	-0.325363	-0.234921	19536157	+	-
mmu-miR-301b-3pTgfbr2	mmu-miR-301b-3p	Tgfbr2	21813	-0.251234	-0.215873		+	-	hsa-miR-301b-3p	TGFBR2	7048	hsa-miR-301b-3p	TGFBR2	Functional MTI (Weak)	22012620
mmu-miR-30a-5pArid1a	mmu-miR-30a-5p	Arid1a	93760	-0.238095	-0.377778		+	-	hsa-miR-30a-5p	ARID1A	8289					+
mmu-miR-30a-5pChd7	mmu-miR-30a-5p	Chd7	320790	-0.219048	-0.209524		+	-	hsa-miR-30a-5p	CHD7	55636					+
mmu-miR-30b-5pArid1a	mmu-miR-30b-5p	Arid1a	93760	-0.447619	-0.390476		+	-	hsa-miR-30b-5p	ARID1A	8289					+
mmu-miR-30b-5pChd7	mmu-miR-30b-5p	Chd7	320790	-0.428571	-0.247619		+	-	hsa-miR-30b-5p	CHD7	55636					+
mmu-miR-30b-5pRbm15	mmu-miR-30b-5p	Rbm15	229700	-0.333333	-0.450794		+	-	hsa-miR-30b-5p	RBM15	64783
mmu-miR-30c-5pAdam19	mmu-miR-30c-5p	Adam19	11492	-0.295238	-0.4		+	-	hsa-miR-30c-5p	ADAM19	8728					+
mmu-miR-30c-5pBcor	mmu-miR-30c-5p	Bcor	71458	-0.295238	-0.266667		+	-	hsa-miR-30c-5p	BCOR	54880
mmu-miR-30c-5pNfatc3	mmu-miR-30c-5p	Nfatc3	18021	-0.352381	-0.314286	25083871	+	+	hsa-miR-30c-5p	NFATC3	4775
mmu-miR-30d-5pArid1a	mmu-miR-30d-5p	Arid1a	93760	-0.36364	-0.374603		+	-	hsa-miR-30d-5p	ARID1A	8289					+
mmu-miR-30d-5pChd7	mmu-miR-30d-5p	Chd7	320790	-0.306224	-0.219048		+	-	hsa-miR-30d-5p	CHD7	55636					+
mmu-miR-30d-5pSos1	mmu-miR-30d-5p	Sos1	20662	-0.382779	-0.536508		+	-	hsa-miR-30d-5p	SOS1	6654					+
mmu-miR-322-5pLy6e	mmu-miR-322-5p	Ly6e	17069	-0.52381	-0.368254		+	-
mmu-miR-322-5pSall4	mmu-miR-322-5p	Sall4	99377	-0.333333	-0.257552		+	+								+
mmu-miR-330-5pTbx5	mmu-miR-330-5p	Tbx5	21388	-0.485714	-0.668966	21258322	+	+
mmu-miR-331-3pId1	mmu-miR-331-3p	Id1	15901	-0.257143	-0.24127		+	+	hsa-miR-331-3p	ID1	3397					+
mmu-miR-335-5pAlpk3	mmu-miR-335-5p	Alpk3	116904	-0.333333	-0.530159		+	-
mmu-miR-335-5pMapk11	mmu-miR-335-5p	Mapk11	19094	-0.466667	-0.612698		+	-
mmu-miR-345-5pGab1	mmu-miR-345-5p	Gab1	14388	-0.504762	-0.428571		+	-								+
mmu-miR-3472Foxc1	mmu-miR-3472	Foxc1	17300	-0.352381	-0.438095		+	+								+
mmu-miR-3472Sema3c	mmu-miR-3472	Sema3c	20348	-0.676191	-0.536508		+	-								+
mmu-miR-3472Tmem100	mmu-miR-3472	Tmem100	67888	-0.561905	-0.412698		+	-								+
mmu-miR-3473aCamk2d	mmu-miR-3473a	Camk2d	108058	-0.276191	-0.396825		+	-								+
mmu-miR-3473aGab1	mmu-miR-3473a	Gab1	14388	-0.352381	-0.466667		+	-								+
mmu-miR-3473aMdm4	mmu-miR-3473a	Mdm4	17248	-0.257143	-0.32381		+	-								+
mmu-miR-3473aVegfa	mmu-miR-3473a	Vegfa	22339	-0.447619	-0.257143		+	-								+
mmu-miR-34a-5pAngpt1	mmu-miR-34a-5p	Angpt1	11600	-0.276191	-0.295238		+	-								+
mmu-miR-34a-5pFat4	mmu-miR-34a-5p	Fat4	329628	-0.580952	-0.403175		+	-	hsa-miR-34a-5p	FAT4	79633					+
mmu-miR-34a-5pKdm2a	mmu-miR-34a-5p	Kdm2a	225876	-0.238095	-0.212698		+	-
mmu-miR-34a-5pMaml1	mmu-miR-34a-5p	Maml1	103806	-0.314286	-0.463492		+	-
mmu-miR-34a-5pPdgfra	mmu-miR-34a-5p	Pdgfra	18595	-0.276191	-0.431746		+	-	hsa-miR-34a-5p	PDGFRA	5156	hsa-miR-34a-5p	PDGFRA	Functional MTI	22479456	+
mmu-miR-34a-5pPofut1	mmu-miR-34a-5p	Pofut1	140484	-0.695238	-0.637375	23047694	+	-
mmu-miR-34a-5pTab2	mmu-miR-34a-5p	Tab2	68652	-0.409524	-0.526984		+	-
mmu-miR-34c-5pNotch2	mmu-miR-34c-5p	Notch2	18129	-0.314286	-0.511111		+	-	hsa-miR-34c-5p	NOTCH2	4853					+
mmu-miR-351-5pAlpk3	mmu-miR-351-5p	Alpk3	116904	-0.466667	-0.51746		+	-
mmu-miR-423-3pFgf1	mmu-miR-423-3p	Fgf1	14164	-0.52381	-0.580952		+	-
mmu-miR-466c-5pHeg1	mmu-miR-466c-5p	Heg1	77446	-0.447619	-0.263492		+	-
mmu-miR-466c-5pNrp2	mmu-miR-466c-5p	Nrp2	18187	-0.447619	-0.463492		+	-
mmu-miR-466f-3pKif3a	mmu-miR-466f-3p	Kif3a	16568	-0.257143	-0.35873		+	-
mmu-miR-466f-3pPitx2	mmu-miR-466f-3p	Pitx2	18741	-0.447619	-0.266667		+	+								+
mmu-miR-466f-3pWisp1	mmu-miR-466f-3p	Wisp1	22402	-0.409524	-0.330159		+	-								+
mmu-miR-466f-3pZfpm2	mmu-miR-466f-3p	Zfpm2	22762	-0.371429	-0.212698		+	+								+
mmu-miR-466gKif3a	mmu-miR-466g	Kif3a	16568	-0.371429	-0.352381		+	-
mmu-miR-466gNexn	mmu-miR-466g	Nexn	68810	-0.485714	-0.438095		+	-								+
mmu-miR-466i-5pNcam1	mmu-miR-466i-5p	Ncam1	17967	-0.52381	-0.44127	21258322	+	-								+
mmu-miR-467a-3pPkd1	mmu-miR-467a-3p	Pkd1	18763	-0.52381	-0.673016		+	-
mmu-miR-467b-3pPcsk5	mmu-miR-467b-3p	Pcsk5	18552	-0.287085	-0.285714		+	-								+
mmu-miR-483-3pAlpk3	mmu-miR-483-3p	Alpk3	116904	-0.6	-0.634921		+	-
mmu-miR-483-3pMed1	mmu-miR-483-3p	Med1	19014	-0.390476	-0.290707		+	+	hsa-miR-483-3p	MED1	5469
mmu-miR-494-3pCxadr	mmu-miR-494-3p	Cxadr	13052	-0.390476	-0.352942		+	-								+
mmu-miR-501-5pMnat1	mmu-miR-501-5p	Mnat1	17420	-0.504762	-0.35873		+	-
mmu-miR-5107-5pTtn	mmu-miR-5107-5p	Ttn	22138	-0.287085	-0.339711	23142080	+	-
mmu-miR-671-5pAsxl2	mmu-miR-671-5p	Asxl2	75302	-0.447619	-0.28254		+	-								+
mmu-miR-671-5pJag1	mmu-miR-671-5p	Jag1	16449	-0.409524	-0.257143		+	-								+
mmu-miR-671-5pTrps1	mmu-miR-671-5p	Trps1	83925	-0.428571	-0.31746		+	+								+
mmu-miR-680Ctnnb1	mmu-miR-680	Ctnnb1	12387	-0.485714	-0.648053	24594381	+	+
mmu-miR-680Foxc1	mmu-miR-680	Foxc1	17300	-0.447619	-0.247619		+	+								+
mmu-miR-680Gnaq	mmu-miR-680	Gnaq	14682	-0.409524	-0.504762		+	-
mmu-miR-680Tgfbr3	mmu-miR-680	Tgfbr3	21814	-0.276191	-0.460317		+	-								+
mmu-miR-680Zfp36l1	mmu-miR-680	Zfp36l1	12192	-0.466667	-0.298413		+	-								+
mmu-miR-680Zmiz1	mmu-miR-680	Zmiz1	328365	-0.352381	-0.206349		+	-
mmu-miR-705Casp7	mmu-miR-705	Casp7	12369	-0.352381	-0.203175		+	-
mmu-miR-705Gpc3	mmu-miR-705	Gpc3	14734	-0.238095	-0.247619		+	-								+
mmu-miR-705Kdm2a	mmu-miR-705	Kdm2a	225876	-0.428571	-0.460317		+	-
mmu-miR-705Ncam1	mmu-miR-705	Ncam1	17967	-0.485714	-0.52381		+	-								+
mmu-miR-705Sh3pxd2b	mmu-miR-705	Sh3pxd2b	268396	-0.466667	-0.4		+	-
mmu-miR-706Mef2c	mmu-miR-706	Mef2c	17260	-0.390476	-0.307937		+	+								+
mmu-miR-706Pkd2	mmu-miR-706	Pkd2	18764	-0.466667	-0.333333		+	-
mmu-miR-708-3pPtpn11	mmu-miR-708-3p	Ptpn11	19247	-0.295238	-0.380952		+	-								+
mmu-miR-708-3pSgcb	mmu-miR-708-3p	Sgcb	24051	-0.371429	-0.307937		+	-	hsa-miR-708-3p	SGCB	6443
mmu-miR-709Dnm2	mmu-miR-709	Dnm2	13430	-0.352381	-0.44127		+	-
mmu-miR-709Fadd	mmu-miR-709	Fadd	14082	-0.257143	-0.288889	21258322	+	-
mmu-miR-712-5pLmna	mmu-miR-712-5p	Lmna	16905	-0.352381	-0.403175		+	-								+
mmu-miR-712-5pSox9	mmu-miR-712-5p	Sox9	20682	-0.428571	-0.321468	21258322	+	+
mmu-miR-760-3pGrhl2	mmu-miR-760-3p	Grhl2	252973	-0.463817	-0.380952		+	+
mmu-miR-760-3pPde2a	mmu-miR-760-3p	Pde2a	207728	-0.54112	-0.479365		+	-
mmu-miR-762Ncam1	mmu-miR-762	Ncam1	17967	-0.276191	-0.346032		+	-	hsa-miR-762	NCAM1	4684					+
mmu-miR-762Nedd4	mmu-miR-762	Nedd4	17999	-0.238095	-0.384127		+	-
mmu-miR-762Pdpn	mmu-miR-762	Pdpn	14726	-0.257143	-0.257143		+	-								+
mmu-miR-762Tgfbr1	mmu-miR-762	Tgfbr1	21812	-0.257143	-0.352381		+	-								+
mmu-miR-762Zfp36l1	mmu-miR-762	Zfp36l1	12192	-0.257143	-0.257143		+	-								+
mmu-miR-874-3pWt1	mmu-miR-874-3p	Wt1	22431	-0.219048	-0.219048		+	+
mmu-miR-93-5pHeg1	mmu-miR-93-5p	Heg1	77446	-0.428571	-0.450794		+	-	hsa-miR-93-5p	HEG1	57493	hsa-miR-93-5p	HEG1	Functional MTI (Weak)	20371350
mmu-miR-93-5pPkd1	mmu-miR-93-5p	Pkd1	18763	-0.409524	-0.555556		+	-	hsa-miR-93-5p	PKD1	5310
mmu-miR-93-5pTgfbr2	mmu-miR-93-5p	Tgfbr2	21813	-0.238095	-0.342857		+	-	hsa-miR-93-5p	TGFBR2	7048	hsa-miR-93-5p	TGFBR2	Functional MTI (Weak)	20371350
mmu-miR-99a-5pMtor	mmu-miR-99a-5p	Mtor	56717	-0.371429	-0.425397		+	-	hsa-miR-99a-5p	MTOR	2475	hsa-miR-99a-5p	MTOR	Functional MTI	21878637
